# Supplementary material for: Combined transcriptomics and proteomics forecast analysis for potential biomarker in the acute phase of temporal lobe epilepsy
Source: Front Neurosci. 2023 Mar 30;17:1145805. doi: 10.3389/fnins.2023.1145805 (PMC10097945; doi:10.3389/fnins.2023.1145805)
Supplement: Supplementary file 1 [file Data_Sheet_1.XLSX]

## Sheet: Protein_quant
Protein accession	Protein description	Gene name	MW [kDa]	Score	Coverage [%]	Peptides	PSMs	Unique peptides	control_1	control_2	control_3	epilepsy_1	epilepsy_2	epilepsy_3	epilepsy/control Ratio	epilepsy/control P value
A2A432	Cullin-4B OS=Mus musculus OX=10090 GN=Cul4b	Cul4b	110.7	36.067	15.6	15	19	9	0.935	0.923	0.923	1.052	1.085	1.083	1.158	0.000178334
A2A5R2	Brefeldin A-inhibited guanine nucleotide-exchange protein 2 OS=Mus musculus OX=10090 GN=Arfgef2	Arfgef2	202.24	147.64	16.7	25	31	17	1.018	1.001	1.02	0.969	0.958	1.032	0.974	0.3188
A2A5Z6	E3 ubiquitin-protein ligase SMURF2 OS=Mus musculus OX=10090 GN=Smurf2	Smurf2	86.174	-2	1.9	2	3	1	1.075	1.122	1.079	0.906	0.861	0.915	0.819	0.00100313
A2A690	Protein TANC2 OS=Mus musculus OX=10090 GN=Tanc2	Tanc2	220.26	99.614	10.4	17	17	17	0.938	0.993	0.992	1.018	1.014	1.047	1.053	0.07074
A2A699	Protein FAM171A2 OS=Mus musculus OX=10090 GN=Fam171a2	Fam171a2	87.486	29.162	3.5	2	2	2	0.936	1.064	0.893	1.071	1.032	1.029	1.083	0.203
A2A6A1	G patch domain-containing protein 8 OS=Mus musculus OX=10090 GN=Gpatch8	Gpatch8	164.99	10.983	2	2	2	2	0.968	1.005	0.986	1.016	0.979	1.061	1.033	0.28228
A2A6T1	Cerebellar degeneration-related protein 2-like OS=Mus musculus OX=10090 GN=Cdr2l	Cdr2l	53.212	5.2743	12.5	5	5	5
A2A8L5	Receptor-type tyrosine-protein phosphatase F OS=Mus musculus OX=10090 GN=Ptprf	Ptprf	211.49	40.944	9.8	13	18	8	0.988	0.956	1.031	1.006	1.035	1.018	1.028	0.29312
A2A8U2	Transmembrane protein 201 OS=Mus musculus OX=10090 GN=Tmem201	Tmem201	72.499	2.4679	2.4	2	2	2	0.954	1.024	0.964	0.995	1.009	1.074	1.046	0.23408
A2A8Z1	Oxysterol-binding protein-related protein 9 OS=Mus musculus OX=10090 GN=Osbpl9	Osbpl9	83.108	6.8324	5.4	3	3	3
A2AAE1	Uncharacterized protein KIAA1109 OS=Mus musculus OX=10090 GN=Kiaa1109	Kiaa1109	555.36	24.978	3.3	12	12	12	0.993	0.982	1.04	1.001	0.945	1.041	0.991	0.782
A2ACJ2	Fanconi anemia core complex-associated protein 100 OS=Mus musculus OX=10090 GN=Faap100	Faap100	94.28	-2	0.8	1	1	1
A2ADA5	tRNA pseudouridine synthase-like 1 OS=Mus musculus OX=10090 GN=Pusl1	Pusl1	31.992	2.4816	4.5	1	1	1	1.012	0.996	0.944	0.988	0.974	1.104	1.039	0.45854
A2ADY9	Protein DDI1 homolog 2 OS=Mus musculus OX=10090 GN=Ddi2	Ddi2	44.59	21.838	20.1	5	5	5	1	0.948	1.055	0.996	1.033	0.971	0.999	0.99224
A2AF47	Dedicator of cytokinesis protein 11 OS=Mus musculus OX=10090 GN=Dock11	Dock11	237.77	5.0813	2.5	5	5	3
A2AFR3	FERM and PDZ domain-containing protein 4 OS=Mus musculus OX=10090 GN=Frmpd4	Frmpd4	144.98	5.159	1.7	2	2	2
A2AFS3	UPF0577 protein KIAA1324 OS=Mus musculus OX=10090 GN=Kiaa1324	Kiaa1324	110.68	4.1194	2.3	2	2	2	1.058	0.97	0.923	1.008	0.989	1.068	1.039	0.44556
A2AG50	MAP7 domain-containing protein 2 OS=Mus musculus OX=10090 GN=Map7d2	Map7d2	86.049	47.564	9.3	6	7	6	1.035	1.029	1.04	0.97	1.003	0.934	0.937	0.086763
A2AGT5	Cytoskeleton-associated protein 5 OS=Mus musculus OX=10090 GN=Ckap5	Ckap5	225.63	225.43	29.2	61	88	61	1.018	0.98	0.992	0.993	0.999	1.009	1.004	0.7714
A2AHC3	Calmodulin-regulated spectrin-associated protein 1 OS=Mus musculus OX=10090 GN=Camsap1	Camsap1	175.89	5.8141	3	4	4	4
A2AHG0	Leucine zipper putative tumor suppressor 3 OS=Mus musculus OX=10090 GN=Lzts3	Lzts3	74.985	38.485	12	6	7	6	1.001	0.977	0.931	1.034	1.009	1.07	1.07	0.067385
A2AI08	Taperin OS=Mus musculus OX=10090 GN=Tprn	Tprn	80.088	6.0964	2.4	1	1	1	0.942	1.159	1.15	0.902	0.971	0.838	0.834	0.089101
A2AIL4	NADH dehydrogenase (ubiquinone) complex I, assembly factor 6 OS=Mus musculus OX=10090 GN=Ndufaf6	Ndufaf6	38.362	19.191	6.3	1	1	1	0.998	1.063	0.945	1.052	0.97	0.975	0.997	0.95574
A2AJA9	Apical junction component 1 homolog OS=Mus musculus OX=10090 GN=Ajm1	Ajm1	107.18	59.343	19.9	19	19	19	0.995	0.983	0.999	1.017	1.024	1.039	1.035	0.0129404
A2AJI0	MAP7 domain-containing protein 1 OS=Mus musculus OX=10090 GN=Map7d1	Map7d1	93.275	50.225	19.9	15	18	14	0.975	0.967	0.99	1.016	1.012	1.005	1.034	0.0110792
A2ALI5	Adherens junction-associated protein 1 OS=Mus musculus OX=10090 GN=Ajap1	Ajap1	44.771	49.038	10	2	2	2	0.937	1.01	0.986	0.96	1.048	1.081	1.053	0.28964
A2ALK8	Tyrosine-protein phosphatase non-receptor type 3 OS=Mus musculus OX=10090 GN=Ptpn3	Ptpn3	103.89	6.2233	4.7	3	3	3	1.023	1.019	1.022	0.906	0.974	1.055	0.958	0.41434
A2ALS5	Rap1 GTPase-activating protein 1 OS=Mus musculus OX=10090 GN=Rap1gap	Rap1gap	73.432	188.51	36.3	20	26	19	0.976	1.017	1.008	1.018	0.985	1.028	1.01	0.60998
A2ALU4	Protein Shroom2 OS=Mus musculus OX=10090 GN=Shroom2	Shroom2	164.7	87.479	8.3	9	12	9	1.012	1.011	0.982	0.976	1.053	0.987	1.004	0.90708
A2AMZ4	NADH dehydrogenase [ubiquinone] 1 alpha subcomplex assembly factor 8 OS=Mus musculus OX=10090 GN=Ndufaf8	Ndufaf8	7.7849	1.5922	10.8	1	1	1
A2AN08	E3 ubiquitin-protein ligase UBR4 OS=Mus musculus OX=10090 GN=Ubr4	Ubr4	572.28	270.58	12.8	56	62	56	0.968	1.004	1.003	0.991	1.03	1.011	1.019	0.31074
A2AP18	1-phosphatidylinositol 4,5-bisphosphate phosphodiesterase eta-2 OS=Mus musculus OX=10090 GN=Plch2	Plch2	164.3	49.456	9.1	10	11	8	1.013	0.98	0.982	1.051	0.985	1.009	1.024	0.34972
A2APV2	Formin-like protein 2 OS=Mus musculus OX=10090 GN=Fmnl2	Fmnl2	123.1	44.847	13.2	14	17	12	1.005	1.018	0.985	0.993	0.999	0.989	0.991	0.42322
A2APX8	Sodium channel protein type 1 subunit alpha OS=Mus musculus OX=10090 GN=Scn1a	Scn1a	228.8	84.823	9.5	18	26	9	1.044	0.971	1.031	0.981	0.925	0.94	0.934	0.075763
A2APY7	Arginine-hydroxylase NDUFAF5, mitochondrial OS=Mus musculus OX=10090 GN=Ndufaf5	Ndufaf5	38.404	8.3527	11.7	4	6	4	1.035	1.01	1.048	0.974	0.933	0.983	0.934	0.024763
A2AQ25	Sickle tail protein OS=Mus musculus OX=10090 GN=Skt	Skt	213.03	112.22	13.2	22	25	22	1.028	1.024	1.013	0.981	0.979	0.97	0.956	0.00129884
A2AQP0	Myosin-7B OS=Mus musculus OX=10090 GN=Myh7b	Myh7b	221.49	-2	3.5	8	13	1
A2AR02	Peptidyl-prolyl cis-trans isomerase G OS=Mus musculus OX=10090 GN=Ppig	Ppig	88.324	7.3514	7	4	4	4	1.061	0.94	1.056	0.962	0.989	0.987	0.961	0.3995
A2AR50	Ras-specific guanine nucleotide-releasing factor RalGPS1 OS=Mus musculus OX=10090 GN=Ralgps1	Ralgps1	65.474	1.8811	1.9	1	1	1	0.978	1.08	0.978	0.9	1.092	0.978	0.978	0.7306
A2ARP1	Inositol hexakisphosphate and diphosphoinositol-pentakisphosphate kinase 1 OS=Mus musculus OX=10090 GN=Ppip5k1	Ppip5k1	159.92	33.963	4.7	7	7	5	1.01	1.001	0.927	1.037	1.106	0.933	1.047	0.47824
A2ARS0	Ankyrin repeat domain-containing protein 63 OS=Mus musculus OX=10090 GN=Ankrd63	Ankrd63	41.067	15.562	7.2	2	2	2	0.955	0.93	0.999	1.008	1.103	1.032	1.09	0.065896
A2ARV4	Low-density lipoprotein receptor-related protein 2 OS=Mus musculus OX=10090 GN=Lrp2	Lrp2	519.2	1.5804	0.3	2	2	2	0.977	0.964	1.01	1.071	1.001	0.987	1.037	0.28476
A2ARZ3	Fibrous sheath-interacting protein 2 OS=Mus musculus OX=10090 GN=Fsip2	Fsip2	784.85	-2	0.3	2	2	2	0.793	0.791	0.802	1.262	1.197	1.264	1.56	1.86869e-05
A2ASI5	Sodium channel protein type 3 subunit alpha OS=Mus musculus OX=10090 GN=Scn3a	Scn3a	220.88	38.576	6.2	12	21	1
A2ASQ1	Agrin OS=Mus musculus OX=10090 GN=Agrn	Agrn	207.54	323.31	21.3	28	33	28	1.031	0.994	1.013	0.996	0.959	0.973	0.964	0.073002
A2ASZ8	Calcium-binding mitochondrial carrier protein SCaMC-2 OS=Mus musculus OX=10090 GN=Slc25a25	Slc25a25	52.62	58.65	23.2	9	11	8	1.02	1.004	1.001	0.983	0.973	1.015	0.982	0.26484
A2AV25	Fibrinogen C domain-containing protein 1 OS=Mus musculus OX=10090 GN=Fibcd1	Fibcd1	50.601	2.6405	3.7	1	1	1	0.616	0.868	1.073	0.965	1.286	1.283	1.382	0.144096
A2AWA9	Rab GTPase-activating protein 1 OS=Mus musculus OX=10090 GN=Rabgap1	Rabgap1	120.8	108.91	15.4	14	18	13	1.007	0.971	0.983	1.003	1.006	1.042	1.03	0.139699
A2AWP8	Rho guanine nucleotide exchange factor 10-like protein OS=Mus musculus OX=10090 GN=Arhgef10l	Arhgef10l	139.99	2.2745	0.8	1	1	1
A2BDX3	Adenylyltransferase and sulfurtransferase MOCS3 OS=Mus musculus OX=10090 GN=Mocs3	Mocs3	49.374	20.631	12.6	5	6	5	1.063	0.99	0.979	0.951	1.003	1.001	0.975	0.46086
A2BE28	Ribosomal biogenesis protein LAS1L OS=Mus musculus OX=10090 GN=Las1l	Las1l	89.413	5.6142	2.2	1	1	1	0.906	1.024	1.093	1.022	1.011	0.942	0.984	0.83286
A2BH40	AT-rich interactive domain-containing protein 1A OS=Mus musculus OX=10090 GN=Arid1a	Arid1a	242.09	5.9442	1.5	3	3	3
A2CG49	Kalirin OS=Mus musculus OX=10090 GN=Kalrn	Kalrn	337	77.388	9.4	22	28	18	0.968	1.005	0.958	1.003	1.026	1.021	1.041	0.068
A2RSJ4	UHRF1-binding protein 1-like OS=Mus musculus OX=10090 GN=Uhrf1bp1l	Uhrf1bp1l	161.94	55.6	9.3	11	13	11	0.99	0.961	1.025	0.959	0.994	1.011	0.996	0.8791
A2RSQ0	DENN domain-containing protein 5B OS=Mus musculus OX=10090 GN=Dennd5b	Dennd5b	144.63	31.322	5.4	6	6	4	1.003	1.001	0.999	0.927	0.993	1.087	1.001	0.98774
A2RT62	F-box/LRR-repeat protein 16 OS=Mus musculus OX=10090 GN=Fbxl16	Fbxl16	51.878	44.064	17.5	8	13	8	0.981	0.996	0.964	1.058	1.049	1.021	1.064	0.0125195
A3KFX0	Cytosolic 5'-nucleotidase 1A OS=Mus musculus OX=10090 GN=Nt5c1a	Nt5c1a	40.678	3.3459	4.7	2	2	2	0.977	0.978	0.92	1.05	1.088	1.014	1.096	0.032643
A3KMP2	Tetratricopeptide repeat protein 38 OS=Mus musculus OX=10090 GN=Ttc38	Ttc38	52.223	23.87	18.3	7	8	7	0.968	1.008	1.011	0.973	0.982	1.055	1.008	0.81698
A6H5Y3	Methionine synthase OS=Mus musculus OX=10090 GN=Mtr	Mtr	139.07	10.841	3.8	3	3	3	1.052	0.936	1.045	1.062	0.888	1.011	0.976	0.7175
A6H5Z3	Exocyst complex component 6B OS=Mus musculus OX=10090 GN=Exoc6b	Exoc6b	94.128	34.062	14.9	11	14	11	1.01	0.973	0.952	0.988	1.018	1.033	1.035	0.182222
A6H611	Mitochondrial intermediate peptidase OS=Mus musculus OX=10090 GN=Mipep	Mipep	80.851	25.496	7	4	5	4	1.002	1.045	1.025	0.925	0.947	1.079	0.961	0.43958
A6H630	Protein-glutamate O-methyltransferase OS=Mus musculus OX=10090 GN=Armt1	Armt1	50.548	50.354	28.7	10	15	10	0.976	1.019	1.017	0.958	0.955	1.005	0.969	0.2166
A6H6A9	Rab GTPase-activating protein 1-like OS=Mus musculus OX=10090 GN=Rabgap1l	Rabgap1l	92.403	14.991	8.5	6	6	5	1.07	0.966	1.017	0.957	1.034	0.952	0.964	0.41058
A6X919	Probable C-mannosyltransferase DPY19L1 OS=Mus musculus OX=10090 GN=Dpy19l1	Dpy19l1	84.186	4.2485	5.1	3	3	3
A6X935	Inter alpha-trypsin inhibitor, heavy chain 4 OS=Mus musculus OX=10090 GN=Itih4	Itih4	104.66	24.766	9.4	9	8	7	1.028	1.062	1.06	0.898	1.001	0.946	0.903	0.036045
B0F2B4	Neuroligin 4-like OS=Mus musculus OX=10090 GN=Nlgn4l	Nlgn4l	97.347	18.95	8.4	6	9	4	1.045	0.967	0.982	0.993	0.973	1.046	1.006	0.8584
B0V2N1	Receptor-type tyrosine-protein phosphatase S OS=Mus musculus OX=10090 GN=Ptprs	Ptprs	211.9	323.31	24.4	34	52	26	0.991	0.994	0.963	0.986	0.982	1.017	1.013	0.4524
B1AR13	CDGSH iron-sulfur domain-containing protein 3, mitochondrial OS=Mus musculus OX=10090 GN=Cisd3	Cisd3	15.676	16.818	37.2	5	6	5	1.009	1.076	0.999	1.012	0.948	0.945	0.942	0.137515
B1AS29	Glutamate receptor ionotropic, kainate 3 OS=Mus musculus OX=10090 GN=Grik3	Grik3	104.05	15.448	6.1	4	4	3	0.92	1.067	0.991	1.005	1.055	0.97	1.017	0.72552
B1AVY7	Kinesin-like protein KIF16B OS=Mus musculus OX=10090 GN=Kif16b	Kif16b	150.06	-2	0.8	1	1	1	1.01	1.12	1.075	0.912	0.928	0.928	0.864	0.0089
B1AVZ0	Uracil phosphoribosyltransferase homolog OS=Mus musculus OX=10090 GN=Uprt	Uprt	34.278	3.3849	4.2	1	1	1
B1AXH1	NHS-like protein 2 OS=Mus musculus OX=10090 GN=Nhsl2	Nhsl2	91.872	5.3112	3.5	3	3	3	0.975	1.055	1.001	0.999	0.987	0.984	0.98	0.44906
B1AXP6	Mitochondrial import receptor subunit TOM5 homolog OS=Mus musculus OX=10090 GN=Tomm5	Tomm5	6.0372	3.1196	41.2	3	4	3	0.971	0.957	0.967	1.042	1.029	1.021	1.068	0.00085735
B1AXV0	DOMON domain-containing protein FRRS1L OS=Mus musculus OX=10090 GN=Frrs1l	Frrs1l	32.506	10.659	13	2	3	2	1.019	0.977	1.094	0.939	0.986	0.976	0.939	0.160697
B1AY10	Transcriptional repressor NF-X1 OS=Mus musculus OX=10090 GN=Nfx1	Nfx1	123.81	3.9798	2	2	2	2
B1AY13	Ubiquitin carboxyl-terminal hydrolase 24 OS=Mus musculus OX=10090 GN=Usp24	Usp24	294	50.512	4.8	11	11	11	1.083	1.082	0.984	0.953	0.918	0.962	0.9	0.039557
B1AZA5	Transmembrane protein 245 OS=Mus musculus OX=10090 GN=Tmem245	Tmem245	97.356	5.4115	2.2	2	2	2	1.003	0.97	0.935	1.055	0.969	1.09	1.071	0.170338
B1AZI6	THO complex subunit 2 OS=Mus musculus OX=10090 GN=Thoc2	Thoc2	182.77	3.684	1.1	2	2	2	0.932	1.026	1.05	1.028	0.99	0.975	0.995	0.926
B1AZP2	Disks large-associated protein 4 OS=Mus musculus OX=10090 GN=Dlgap4	Dlgap4	108.04	157.06	29.5	20	24	19	0.968	0.98	0.972	1.028	1.036	1.008	1.052	0.0047382
B2RPU2	Pleckstrin homology domain-containing family D member 1 OS=Mus musculus OX=10090 GN=Plekhd1	Plekhd1	59.096	3.6643	4.8	2	2	2	0.965	1.034	1.051	0.939	0.984	1.026	0.967	0.40992
B2RQC6	CAD protein OS=Mus musculus OX=10090 GN=Cad	Cad	243.24	48.942	6.9	12	13	12	1.037	0.945	1.005	0.991	1.045	1.015	1.021	0.52624
B2RR83	3'-5' RNA helicase YTHDC2 OS=Mus musculus OX=10090 GN=Ythdc2	Ythdc2	161.09	10.555	4.5	6	6	6	0.767	1.07	0.859	1.221	0.976	1.162	1.246	0.13162
B2RSH2	Guanine nucleotide-binding protein G(i) subunit alpha-1 OS=Mus musculus OX=10090 GN=Gnai1	Gnai1	40.361	131.26	56.2	18	47	9	1.009	0.994	1.02	1.011	1.009	1.007	1.001	0.87246
B2RUJ5	Amyloid-beta A4 precursor protein-binding family A member 1 OS=Mus musculus OX=10090 GN=Apba1	Apba1	92.908	27.958	11.8	8	8	7	0.969	1.044	1.018	0.929	1.013	0.99	0.967	0.3804
B2RUR8	OTU domain-containing protein 7B OS=Mus musculus OX=10090 GN=Otud7b	Otud7b	91.982	18.425	7.7	5	7	2	0.963		1.157	0.983	0.918	1.031	0.922	0.40624
B2RWJ3	Transmembrane protein 240 OS=Mus musculus OX=10090 GN=Tmem240	Tmem240	20.005	4.2175	10.4	2	3	2	1.01	0.972	1.033	0.981	1.001	1.006	0.991	0.6751
B2RXC1	Trafficking protein particle complex subunit 11 OS=Mus musculus OX=10090 GN=Trappc11	Trappc11	128.39	19.436	7.2	7	7	7	1.019	0.93	0.968	1.012	1.03	1.059	1.063	0.105225
B2RXS4	Plexin-B2 OS=Mus musculus OX=10090 GN=Plxnb2	Plxnb2	206.23	101.93	12.8	17	17	17	1.006	0.996	1.035	0.949	0.986	1.022	0.974	0.32838
B2RY04	Dedicator of cytokinesis protein 5 OS=Mus musculus OX=10090 GN=Dock5	Dock5	214.43	7.5381	2.5	4	5	3
B2RY56	RNA-binding protein 25 OS=Mus musculus OX=10090 GN=Rbm25	Rbm25	99.551	22.846	9.9	7	7	7	1.057	1.026	1.023	1.009	0.908	0.935	0.918	0.059896
B5TVM2	Immunoglobulin-like domain-containing receptor 2 OS=Mus musculus OX=10090 GN=Ildr2	Ildr2	73.235	27.981	11.3	6	7	6	1.077	0.959	0.959	1.024	0.987	1	1.005	0.87508
B7ZMP1	Xaa-Pro aminopeptidase 3 OS=Mus musculus OX=10090 GN=Xpnpep3	Xpnpep3	56.677	69.213	15.6	4	5	4	0.843	0.98	1.079	1.034	1.174	1.008	1.108	0.28644
B9EHT4	CAP-Gly domain-containing linker protein 3 OS=Mus musculus OX=10090 GN=Clip3	Clip3	59.586	11.172	9.1	4	4	4	1.029	1.011	1.028	0.942	0.996	0.975	0.949	0.039004
B9EJ80	PDZ domain-containing protein 8 OS=Mus musculus OX=10090 GN=Pdzd8	Pdzd8	127.74	14.311	4.7	5	6	5	0.997	0.946	0.95	1.073	1.018	1.037	1.081	0.026704
B9EJ86	Oxysterol-binding protein-related protein 8 OS=Mus musculus OX=10090 GN=Osbpl8	Osbpl8	101.27	87.433	20.7	13	16	13	0.956	0.991	0.975	0.985	0.985	1.077	1.043	0.2623
B9EJA2	Cortactin-binding protein 2 OS=Mus musculus OX=10090 GN=Cttnbp2	Cttnbp2	178.77	102.39	12.3	17	20	16	0.972	1.001	0.983	1.012	1.01	1.02	1.029	0.033978
B9EJI9	Transmembrane protein 229A OS=Mus musculus OX=10090 GN=Tmem229a	Tmem229a	41.525	2.7063	3.5	1	1	1
B9EKR1	Receptor-type tyrosine-protein phosphatase zeta OS=Mus musculus OX=10090 GN=Ptprz1	Ptprz1	254.4	223.87	9.8	22	52	22	0.998	1.005	1.015	0.986	0.992	0.979	0.98	0.030283
C0HK80	Adipocyte-related X-chromosome expressed sequence 2 OS=Mus musculus OX=10090 GN=Arxes2	Arxes2	20.146	7.0108	14.4	2	4	2	0.99	0.955	0.79	0.937	1.143	1.217	1.205	0.15308
C0HKD9	Microfibrillar-associated protein 1B OS=Mus musculus OX=10090 GN=Mfap1b	Mfap1b	51.954	5.548	6.4	3	3	3	1.018	1.065	1.021	0.931	0.948	1.008	0.93	0.060662
C0HKE9	Histone H2A type 1-P OS=Mus musculus OX=10090 GN=Hist1h2ap	Hist1h2ap	14.135	1.8565	23.1	4	8	1	0.942	0.904	0.897	1.1	1.113	1.092	1.205	0.00032105
D3YVF0	A-kinase anchor protein 5 OS=Mus musculus OX=10090 GN=Akap5	Akap5	79.396	323.31	47.8	19	28	19	0.939	0.901	0.986	1.08	1.06	1.021	1.119	0.021877
D3YXK2	Scaffold attachment factor B1 OS=Mus musculus OX=10090 GN=Safb	Safb	105.1	65.794	13.1	10	13	9	0.986	0.985	1.003	1.027	1.041	1.007	1.034	0.041838
D3YZI9	PiggyBac transposable element-derived protein 5 OS=Mus musculus OX=10090 GN=Pgbd5	Pgbd5	58.3	19.99	12.6	6	7	6	0.995	0.987	0.992	1.056	0.948	1.04	1.024	0.57952
D3YZP9	Coiled-coil domain-containing protein 6 OS=Mus musculus OX=10090 GN=Ccdc6	Ccdc6	52.938	127.68	29.2	15	18	15	0.96	1.002	1.02	1.068	0.967	0.964	1.006	0.90474
D3YZU1	SH3 and multiple ankyrin repeat domains protein 1 OS=Mus musculus OX=10090 GN=Shank1	Shank1	226.31	166.88	19.9	32	46	31	1	1.006	1.009	0.995	0.988	1.001	0.99	0.088064
D3Z4S3	Putative peptidyl-tRNA hydrolase PTRHD1 OS=Mus musculus OX=10090 GN=Ptrhd1	Ptrhd1	16.037	20.286	28.6	4	5	4	0.977	1.003	0.984	0.966	1.068	1.027	1.033	0.35762
D3Z6Q9	Bridging integrator 2 OS=Mus musculus OX=10090 GN=Bin2	Bin2	52.553	15.793	8.8	5	8	3	0.974	0.944	1.023	0.999	1.083	0.991	1.045	0.30072
D3Z7H4	Germ cell-specific gene 1-like protein OS=Mus musculus OX=10090 GN=Gsg1l	Gsg1l	35.889	5.2079	3.4	1	2	1	0.92	1.038	0.908	1.05	1.041	1.073	1.104	0.081759
D3Z7P3	Glutaminase kidney isoform, mitochondrial OS=Mus musculus OX=10090 GN=Gls	Gls	73.963	258.09	43.9	25	63	25	1.002	0.986	0.991	1.033	1.018	1.001	1.025	0.078164
E9PUL5	Proline-rich transmembrane protein 2 OS=Mus musculus OX=10090 GN=Prrt2	Prrt2	35.923	79.927	29.2	8	22	8	1.032	1.042	1.063	0.974	0.969	0.958	0.925	0.00144182
E9PV24	Fibrinogen alpha chain OS=Mus musculus OX=10090 GN=Fga	Fga	87.428	60.446	16.7	12	16	12	0.931	0.927	0.932	1.099	1.061	1.035	1.145	0.0163023
E9PV86	Multiple C2 and transmembrane domain-containing protein 1 OS=Mus musculus OX=10090 GN=Mctp1	Mctp1	106.79	18.518	6.3	6	6	6	0.932	0.869	1.021	1.16	0.991	1.053	1.135	0.124145
E9PVA8	eIF-2-alpha kinase activator GCN1 OS=Mus musculus OX=10090 GN=Gcn1	Gcn1	293.02	152.19	14	30	40	30	0.995	0.983	0.939	1.01	1.04	1.039	1.059	0.045757
E9PVD1	Coiled-coil domain-containing protein 62 OS=Mus musculus OX=10090 GN=Ccdc62	Ccdc62	79.316	-2	1.1	1	1	1	1.004	0.993	1	1.034	1.003	0.97	1.003	0.88046
E9PY46	Intraflagellar transport protein 140 homolog OS=Mus musculus OX=10090 GN=Ift140	Ift140	165.87	2.4294	2	2	2	2
E9PZ19	Protein turtle homolog B OS=Mus musculus OX=10090 GN=Igsf9b	Igsf9b	144.95	4.9086	3.4	3	3	3
E9Q3L2	Phosphatidylinositol 4-kinase alpha OS=Mus musculus OX=10090 GN=Pi4ka	Pi4ka	237.04	323.31	29.6	55	79	55	0.994	0.985	0.989	1.004	1.002	1.005	1.014	0.0065752
E9Q401	Ryanodine receptor 2 OS=Mus musculus OX=10090 GN=Ryr2	Ryr2	564.81	323.31	19.3	81	111	72	1.011	1.014	1.02	0.997	0.993	0.984	0.977	0.0072404
E9Q414	Apolipoprotein B-100 OS=Mus musculus OX=10090 GN=Apob	Apob	509.43	-2	0.2	1	1	1
E9Q4S1	High affinity cAMP-specific and IBMX-insensitive 3',5'-cyclic phosphodiesterase 8B OS=Mus musculus OX=10090 GN=Pde8b	Pde8b	96.738	15.936	8.1	5	6	5	0.772	0.962	1.054	0.919	1.022	1.324	1.171	0.33972
E9Q555	E3 ubiquitin-protein ligase RNF213 OS=Mus musculus OX=10090 GN=Rnf213	Rnf213	584.78	2.158	0.4	2	2	2	0.943	0.979	0.96	1.157	0.974	1.005	1.088	0.20496
E9Q5C9	Nucleolar and coiled-body phosphoprotein 1 OS=Mus musculus OX=10090 GN=Nolc1	Nolc1	73.697	47.309	16.7	10	10	10	1.004	1.045	0.982	1.019	0.972	1.029	0.996	0.89344
E9Q5G3	Kinesin-like protein KIF23 OS=Mus musculus OX=10090 GN=Kif23	Kif23	108.77	-2	1.2	1	1	1
E9Q5K9	YTH domain-containing protein 1 OS=Mus musculus OX=10090 GN=Ythdc1	Ythdc1	85.648	-2	1	1	1	1
E9Q634	Unconventional myosin-Ie OS=Mus musculus OX=10090 GN=Myo1e	Myo1e	126.82	12.482	2.5	2	2	2	1.001	1.116	0.908	0.921	0.986	1.077	0.986	0.87888
E9Q6B2	Coiled-coil domain-containing protein 85C OS=Mus musculus OX=10090 GN=Ccdc85c	Ccdc85c	45.333	2.0415	2.1	1	1	1
E9Q6J5	Biorientation of chromosomes in cell division protein 1-like 1 OS=Mus musculus OX=10090 GN=Bod1l	Bod1l	327.45	1.876	0.7	2	2	2	1.047	0.965	1.063	0.948	1.055	0.914	0.949	0.36388
E9Q6P5	Tetratricopeptide repeat protein 7B OS=Mus musculus OX=10090 GN=Ttc7b	Ttc7b	94.202	140.87	28.1	19	24	19	0.997	0.992	0.992	1.004	1.045	0.995	1.021	0.30564
E9Q735	Ubiquitin conjugation factor E4 A OS=Mus musculus OX=10090 GN=Ube4a	Ube4a	118.2	26.87	7	6	6	6	1.011	0.969	0.96	1.059	0.987	0.961	1.023	0.54308
E9Q7F2	E3 ubiquitin-protein ligase RNF169 OS=Mus musculus OX=10090 GN=Rnf169	Rnf169	75.795	-2	1.4	1	1	1	0.872	1.044	0.995	0.954	1.176	0.984	1.07	0.47896
E9Q7G0	Nuclear mitotic apparatus protein 1 OS=Mus musculus OX=10090 GN=Numa1	Numa1	235.63	153.59	20.1	36	42	36	0.997	1.018	1.03	0.982	0.941	0.986	0.955	0.060915
E9Q7P9	Cadherin-related family member 2 OS=Mus musculus OX=10090 GN=Cdhr2	Cdhr2	142.63	2.3211	1.4	2	2	2	1.183	0.962	1.037	0.935	0.834	1.023	0.877	0.197402
E9Q7X7	Neurexin-2 OS=Mus musculus OX=10090 GN=Nrxn2	Nrxn2	184.88	106.35	19.4	28	37	22	0.98	1.001	0.985	1.007	1.008	1.013	1.021	0.035635
E9Q8I9	Protein furry homolog OS=Mus musculus OX=10090 GN=Fry	Fry	339.09	61.997	5.5	15	16	15	0.969	0.963	0.996	0.968	1.014	1.02	1.025	0.27284
F6SEU4	Ras/Rap GTPase-activating protein SynGAP OS=Mus musculus OX=10090 GN=Syngap1	Syngap1	148.24	323.31	44.4	48	82	45	0.955	0.93	0.944	1.084	1.045	1.071	1.131	0.00074098
F6W8I0	YjeF N-terminal domain-containing protein 3 OS=Mus musculus OX=10090 GN=Yjefn3	Yjefn3	27.016	11.699	13.9	3	3	3	1.062	1.02	0.989	0.963	1.037	0.923	0.952	0.27618
F6ZDS4	Nucleoprotein TPR OS=Mus musculus OX=10090 GN=Tpr	Tpr	273.99	244.48	19.5	42	49	42	1.007	1.009	1.013	1.006	0.991	0.968	0.979	0.198721
F7BWT7	Tetraspanin-15 OS=Mus musculus OX=10090 GN=Tspan15	Tspan15	33.07	5.1754	6.8	2	3	2	1.166	1.019	1.085	0.904	0.95	0.834	0.822	0.022683
F8VPU2	FERM, ARHGEF and pleckstrin domain-containing protein 1 OS=Mus musculus OX=10090 GN=Farp1	Farp1	118.87	109.84	19.8	17	24	17	0.99	0.968	0.96	1.011	1.027	1.023	1.049	0.0097606
G3X9J0	Signal-induced proliferation-associated 1-like protein 3 OS=Mus musculus OX=10090 GN=Sipa1l3	Sipa1l3	195.06	2.4613	1.3	2	3	1	0.979	1.012	0.995	0.98	0.972	1.074	1.013	0.72988
G3X9K3	Brefeldin A-inhibited guanine nucleotide-exchange protein 1 OS=Mus musculus OX=10090 GN=Arfgef1	Arfgef1	208.5	67.246	16.3	25	30	17	1.019	0.975	0.995	1.022	0.998	1.026	1.019	0.28556
G3XA57	Rab11 family-interacting protein 2 OS=Mus musculus OX=10090 GN=Rab11fip2	Rab11fip2	58.206	17.887	15.4	6	8	5	0.909	0.903	0.966	1.069	1.072	1.126	1.176	0.0040163
G5E829	Plasma membrane calcium-transporting ATPase 1 OS=Mus musculus OX=10090 GN=Atp2b1	Atp2b1	134.75	323.31	34.9	42	139	25	1.03	1.029	1.027	0.987	0.972	0.961	0.946	0.0191985
G5E870	E3 ubiquitin-protein ligase TRIP12 OS=Mus musculus OX=10090 GN=Trip12	Trip12	224.13	20.588	3.7	6	8	6	0.944	0.992	0.942	0.981	0.974	1.085	1.056	0.23692
G5E8K5	Ankyrin-3 OS=Mus musculus OX=10090 GN=Ank3	Ank3	214.06	282.42	28.6	49	84	40	1.019	1.016	1.02	0.973	0.974	0.985	0.96	0.00055802
O08528	Hexokinase-2 OS=Mus musculus OX=10090 GN=Hk2	Hk2	102.53	4.1307	5.9	5	15	2
O08529	Calpain-2 catalytic subunit OS=Mus musculus OX=10090 GN=Capn2	Capn2	79.871	187.63	35	19	30	19	1.015	1.005	0.999	1.011	0.996	1.007	0.998	0.8097
O08530	Sphingosine 1-phosphate receptor 1 OS=Mus musculus OX=10090 GN=S1pr1	S1pr1	42.639	11.998	8.9	3	3	3	0.947	0.968	1.1	0.99	1.012	0.984	0.99	0.88168
O08532	Voltage-dependent calcium channel subunit alpha-2/delta-1 OS=Mus musculus OX=10090 GN=Cacna2d1	Cacna2d1	124.63	323.31	38.1	40	67	38	0.972	0.989	0.962	1.039	1.018	1.023	1.054	0.0067189
O08539	Myc box-dependent-interacting protein 1 OS=Mus musculus OX=10090 GN=Bin1	Bin1	64.469	323.31	58.5	30	104	28	1.014	1.02	1.026	0.963	0.978	0.98	0.955	0.0020006
O08547	Vesicle-trafficking protein SEC22b OS=Mus musculus OX=10090 GN=Sec22b	Sec22b	24.74	205.16	47	9	19	9	1.005	0.991	1.014	1.058	1.017	0.976	1.014	0.6192
O08553	Dihydropyrimidinase-related protein 2 OS=Mus musculus OX=10090 GN=Dpysl2	Dpysl2	62.277	323.31	76.9	34	291	29	1.017	1.024	1.014	0.977	0.979	0.977	0.96	0.000163471
O08576	RUN domain-containing protein 3A OS=Mus musculus OX=10090 GN=Rundc3a	Rundc3a	50.018	17.255	9.2	4	6	4	0.971	0.969	0.968	1.039	1.013	1.002	1.05	0.045359
O08579	Emerin OS=Mus musculus OX=10090 GN=Emd	Emd	29.435	30.658	26.3	5	6	5	1.047	0.986	0.994	1.027	0.963	0.982	0.982	0.53076
O08581	Potassium channel subfamily K member 1 OS=Mus musculus OX=10090 GN=Kcnk1	Kcnk1	38.201	15.053	5.7	1	1	1
O08582	GTP-binding protein 1 OS=Mus musculus OX=10090 GN=Gtpbp1	Gtpbp1	72.3	48.454	19	10	11	10	1.017	0.97	1.012	1.033	0.991	1.02	1.015	0.48346
O08583	THO complex subunit 4 OS=Mus musculus OX=10090 GN=Alyref	Alyref	26.94	114.86	38	8	13	8	1.028	0.987	1.016	0.965	1	0.999	0.978	0.25516
O08585	Clathrin light chain A OS=Mus musculus OX=10090 GN=Clta	Clta	25.604	23.141	30.2	10	19	10	1.011	0.993	0.985	1.033	0.997	0.974	1.005	0.81164
O08586	Phosphatidylinositol 3,4,5-trisphosphate 3-phosphatase and dual-specificity protein phosphatase PTEN OS=Mus musculus OX=10090 GN=Pten	Pten	47.152	28.331	15.9	6	6	6	0.99	1.013	0.979	0.989	0.979	1.021	1.002	0.89436
O08599	Syntaxin-binding protein 1 OS=Mus musculus OX=10090 GN=Stxbp1	Stxbp1	67.568	323.31	68.9	39	220	38	1.012	1.008	1.017	0.991	0.98	0.991	0.975	0.0052212
O08600	Endonuclease G, mitochondrial OS=Mus musculus OX=10090 GN=Endog	Endog	32.19	46.471	17	4	5	4	0.963	0.999	0.979	1.036	0.996	1.045	1.046	0.068302
O08638	Myosin-11 OS=Mus musculus OX=10090 GN=Myh11	Myh11	227.03	201.25	27	48	73	32	0.992	0.949	0.985	1.031	1.045	1.043	1.066	0.0112003
O08644	Ephrin type-B receptor 6 OS=Mus musculus OX=10090 GN=Ephb6	Ephb6	110.11	4.0489	2.6	3	4	3	0.944	1.068	1.022	0.999	0.972	0.996	0.978	0.60016
O08663	Methionine aminopeptidase 2 OS=Mus musculus OX=10090 GN=Metap2	Metap2	52.921	34.947	22.4	8	11	8	1.026	0.966	1.023	0.994	0.991	0.963	0.978	0.37138
O08677	Kininogen-1 OS=Mus musculus OX=10090 GN=Kng1	Kng1	73.101	54.359	19.7	11	14	11	1.03	1.048	1.042	0.92	0.953	0.956	0.907	0.00181716
O08688	Calpain-5 OS=Mus musculus OX=10090 GN=Capn5	Capn5	72.954	38.898	21.2	11	11	11	0.986	0.979	1.023	0.99	1.037	0.951	0.997	0.9005
O08709	Peroxiredoxin-6 OS=Mus musculus OX=10090 GN=Prdx6	Prdx6	24.87	154.07	74.1	15	45	15	0.986	1.028	1.026	0.998	0.989	0.981	0.976	0.1752
O08739	AMP deaminase 3 OS=Mus musculus OX=10090 GN=Ampd3	Ampd3	88.651	27.453	11	8	11	8	1.024	0.986	1.005	0.971	0.981	1.03	0.989	0.62498
O08740	DNA-directed RNA polymerase II subunit RPB11 OS=Mus musculus OX=10090 GN=Polr2j	Polr2j	13.251	2.2967	6.8	1	1	1
O08747	Netrin receptor UNC5C OS=Mus musculus OX=10090 GN=Unc5c	Unc5c	103.06	3.6902	2.8	3	3	2
O08749	Dihydrolipoyl dehydrogenase, mitochondrial OS=Mus musculus OX=10090 GN=Dld	Dld	54.272	323.31	51.9	22	78	22	1.014	1.024	0.989	1.008	0.991	0.976	0.983	0.28186
O08756	3-hydroxyacyl-CoA dehydrogenase type-2 OS=Mus musculus OX=10090 GN=Hsd17b10	Hsd17b10	27.418	94.742	37.5	8	13	8	1.01	1.038	1.011	0.999	0.976	1.02	0.979	0.24448
O08759	Ubiquitin-protein ligase E3A OS=Mus musculus OX=10090 GN=Ube3a	Ube3a	99.818	117.09	26.7	19	25	19	1.027	1.002	1.007	0.996	0.984	0.98	0.975	0.047535
O08788	Dynactin subunit 1 OS=Mus musculus OX=10090 GN=Dctn1	Dctn1	141.67	323.31	50.6	53	89	53	0.994	1.005	0.999	1.001	1.011	0.995	1.003	0.62424
O08795	Glucosidase 2 subunit beta OS=Mus musculus OX=10090 GN=Prkcsh	Prkcsh	58.792	61.904	17.9	9	12	9	0.991	1	0.992	1.053	0.991	0.992	1.018	0.48508
O08807	Peroxiredoxin-4 OS=Mus musculus OX=10090 GN=Prdx4	Prdx4	31.052	57.997	42.7	8	15	7	1.065	1.011	0.988	0.953	1.009	0.936	0.946	0.153664
O08808	Protein diaphanous homolog 1 OS=Mus musculus OX=10090 GN=Diaph1	Diaph1	139.34	57.988	14.5	17	19	17	1.026	0.966	1.009	1.01	0.978	1.01	0.999	0.97156
O08810	116 kDa U5 small nuclear ribonucleoprotein component OS=Mus musculus OX=10090 GN=Eftud2	Eftud2	109.36	123.44	26.7	20	31	19	0.979	0.963	0.987	1.006	1.057	0.998	1.045	0.086498
O08842	GDNF family receptor alpha-2 OS=Mus musculus OX=10090 GN=Gfra2	Gfra2	51.726	17.94	14.4	7	9	7	1.004	1.064	1.061	0.968	0.905	0.999	0.918	0.068085
O08848	60 kDa SS-A/Ro ribonucleoprotein OS=Mus musculus OX=10090 GN=Trove2	Trove2	60.123	56.52	27.5	14	18	14	0.993	1.013	0.968	0.978	1.024	0.985	1.004	0.83444
O08908	Phosphatidylinositol 3-kinase regulatory subunit beta OS=Mus musculus OX=10090 GN=Pik3r2	Pik3r2	81.265	47.401	15.5	8	11	6	0.994	1.001	0.951	0.943	1.151	1.003	1.051	0.48672
O08914	Fatty-acid amide hydrolase 1 OS=Mus musculus OX=10090 GN=Faah	Faah	63.221	130.01	25.9	9	10	9	1.014	0.99	0.964	1.019	1.04	1	1.031	0.176618
O08915	AH receptor-interacting protein OS=Mus musculus OX=10090 GN=Aip	Aip	37.605	39.966	33.6	9	14	9	0.936	1.006	1.051	0.982	1.025	0.992	1.002	0.9385
O08917	Flotillin-1 OS=Mus musculus OX=10090 GN=Flot1	Flot1	47.513	192.44	61.7	20	37	20	1.004	0.996	0.998	1.014	1.023	0.99	1.01	0.3979
O08919	Numb-like protein OS=Mus musculus OX=10090 GN=Numbl	Numbl	64.13	44.729	20.7	12	17	9	0.999	0.933	0.95	1.015	1.056	1.126	1.109	0.047442
O08967	Cytohesin-3 OS=Mus musculus OX=10090 GN=Cyth3	Cyth3	46.279	10.698	20.6	7	9	4
O08989	Ras-related protein M-Ras OS=Mus musculus OX=10090 GN=Mras	Mras	23.901	37.947	49.5	10	19	10	0.984	0.983	1.005	1.002	0.996	1.014	1.013	0.20804
O08992	Syntenin-1 OS=Mus musculus OX=10090 GN=Sdcbp	Sdcbp	32.379	62.752	28.4	5	6	5	1.01	0.989	0.995	0.993	1.041	0.96	1	0.98414
O08997	Copper transport protein ATOX1 OS=Mus musculus OX=10090 GN=Atox1	Atox1	7.3384	93.837	86.8	5	11	5	0.994	0.997	1.013	0.996	1.018	1.015	1.008	0.41076
O09005	Sphingolipid delta(4)-desaturase DES1 OS=Mus musculus OX=10090 GN=Degs1	Degs1	38.241	4.0413	4.6	1	1	1
O09012	Peroxisomal targeting signal 1 receptor OS=Mus musculus OX=10090 GN=Pex5	Pex5	70.755	26.25	11.6	5	5	5	0.961	1.019	1.006	0.991	0.989	1.044	1.013	0.6409
O09044	Synaptosomal-associated protein 23 OS=Mus musculus OX=10090 GN=Snap23	Snap23	23.261	4.4778	18.1	3	9	2	0.978	1.062	0.951	0.938	1.057	1.027	1.01	0.84598
O09061	Proteasome subunit beta type-1 OS=Mus musculus OX=10090 GN=Psmb1	Psmb1	26.372	65.516	36.7	8	19	8	0.991	0.998	1.05	0.977	1.002	1.009	0.983	0.46502
O09106	Histone deacetylase 1 OS=Mus musculus OX=10090 GN=Hdac1	Hdac1	55.074	10.439	12.4	5	5	3	1.005	0.975	1.029	0.994	0.997	0.949	0.977	0.35724
O09108	Lutropin subunit beta OS=Mus musculus OX=10090 GN=Lhb	Lhb	15.028	6.624	22	2	2	2	1.045	0.887	1.029	0.852	1.251	0.954	1.032	0.87318
O09111	NADH dehydrogenase [ubiquinone] 1 beta subcomplex subunit 11, mitochondrial OS=Mus musculus OX=10090 GN=Ndufb11	Ndufb11	17.444	50.025	31.8	4	14	4	1.004	0.991	1.001	1.013	1.011	0.998	1.009	0.23094
O09114	Prostaglandin-H2 D-isomerase OS=Mus musculus OX=10090 GN=Ptgds	Ptgds	21.066	30.742	24.9	5	10	5	1.047	1.008	1.03	0.956	0.974	0.968	0.939	0.0070646
O09117	Synaptophysin-like protein 1 OS=Mus musculus OX=10090 GN=Sypl1	Sypl1	28.899	5.148	4.2	2	3	2	1.167	0.999	0.923	1.058	0.845	0.995	0.938	0.5454
O09126	Semaphorin-4D OS=Mus musculus OX=10090 GN=Sema4d	Sema4d	95.639	43.656	13.1	10	12	10	0.944	0.913	1.023	1.026	1.063	1.081	1.101	0.059398
O09131	Glutathione S-transferase omega-1 OS=Mus musculus OX=10090 GN=Gsto1	Gsto1	27.497	44.541	50.4	15	20	15	1.013	1	0.99	0.984	0.976	1.012	0.99	0.46082
O09161	Calsequestrin-2 OS=Mus musculus OX=10090 GN=Casq2	Casq2	48.176	3.9221	3.1	1	2	1	0.925	1.072	1.269	0.944	0.894	0.85	0.823	0.123439
O09164	Extracellular superoxide dismutase [Cu-Zn] OS=Mus musculus OX=10090 GN=Sod3	Sod3	27.392	17.619	9.2	2	2	2	1.04	0.962	0.942	1.02	1.015	1.038	1.044	0.22928
O09165	Calsequestrin-1 OS=Mus musculus OX=10090 GN=Casq1	Casq1	46.377	2.4577	5.2	2	2	2
O09167	60S ribosomal protein L21 OS=Mus musculus OX=10090 GN=Rpl21	Rpl21	18.562	11.881	31.2	5	5	5	0.957	0.873	0.903	1.166	1.043	1.119	1.218	0.0095771
O09172	Glutamate--cysteine ligase regulatory subunit OS=Mus musculus OX=10090 GN=Gclm	Gclm	30.534	51.418	24.1	6	10	6	1.019	0.991	0.966	1.026	1.036	0.98	1.022	0.39634
O09174	Alpha-methylacyl-CoA racemase OS=Mus musculus OX=10090 GN=Amacr	Amacr	41.704	13.493	15.5	5	6	5
O35066	Kinesin-like protein KIF3C OS=Mus musculus OX=10090 GN=Kif3c	Kif3c	89.972	5.5022	9.9	8	8	3	0.972	0.994	0.902	1.047	1.104	1.009	1.102	0.068817
O35075	Down syndrome critical region protein 3 homolog OS=Mus musculus OX=10090 GN=Dscr3	Dscr3	32.97	39.643	20.2	4	5	4	1.022	1.034	1.036	0.958	0.935	1.006	0.938	0.041622
O35083	1-acyl-sn-glycerol-3-phosphate acyltransferase alpha OS=Mus musculus OX=10090 GN=Agpat1	Agpat1	31.709	103.42	26.7	5	6	5	0.975	1.012	1.001	0.929	1.018	1.079	1.013	0.82074
O35089	Protein cornichon homolog 2 OS=Mus musculus OX=10090 GN=Cnih2	Cnih2	18.931	2.9116	6.2	1	1	1
O35098	Dihydropyrimidinase-related protein 4 OS=Mus musculus OX=10090 GN=Dpysl4	Dpysl4	61.961	323.31	60.3	24	56	22	0.97	0.975	0.996	1	1.021	1.029	1.037	0.036457
O35099	Mitogen-activated protein kinase kinase kinase 5 OS=Mus musculus OX=10090 GN=Map3k5	Map3k5	154.51	43.943	9	10	13	10	1.003	1.032	0.999	1.008	1.023	0.946	0.981	0.4978
O35114	Lysosome membrane protein 2 OS=Mus musculus OX=10090 GN=Scarb2	Scarb2	54.043	8.0321	5.6	3	3	3	1.019	1.008	1.015	0.994	0.971	0.99	0.971	0.021162
O35127	Protein C10 OS=Mus musculus OX=10090 GN=Grcc10	Grcc10	13.194	26.209	33.3	3	5	3	1.036	0.894	0.998	1.023	1.002	1.125	1.076	0.26416
O35129	Prohibitin-2 OS=Mus musculus OX=10090 GN=Phb2	Phb2	33.296	115.73	59.9	18	42	18	1.006	1.015	1.01	1	1.007	0.99	0.989	0.11254
O35136	Neural cell adhesion molecule 2 OS=Mus musculus OX=10090 GN=Ncam2	Ncam2	93.203	172.67	37.4	28	51	28	0.951	0.951	0.958	1.062	1.051	1.056	1.108	1.60626e-05
O35143	ATPase inhibitor, mitochondrial OS=Mus musculus OX=10090 GN=ATP5IF1	ATP5IF1	12.159	14.934	45.3	7	12	7	1.049	0.986	1.015	0.973	0.975	0.974	0.958	0.140596
O35166	Golgi SNAP receptor complex member 2 OS=Mus musculus OX=10090 GN=Gosr2	Gosr2	24.725	3.1328	5.2	1	1	1	1.043	1.016	0.921	1.028	0.961	1.04	1.016	0.72382
O35188	Fractalkine OS=Mus musculus OX=10090 GN=Cx3cl1	Cx3cl1	42.098	17.745	7.1	2	2	2
O35215	D-dopachrome decarboxylase OS=Mus musculus OX=10090 GN=Ddt	Ddt	13.077	197	90.7	10	18	10	1.017	1.03	1.021	0.954	0.958	0.934	0.928	0.00098469
O35218	Cleavage and polyadenylation specificity factor subunit 2 OS=Mus musculus OX=10090 GN=Cpsf2	Cpsf2	88.382	5.2253	4.9	4	5	4
O35219	Potassium voltage-gated channel subfamily H member 2 OS=Mus musculus OX=10090 GN=Kcnh2	Kcnh2	126.88	3.5405	2.1	2	2	2	1.065	0.957	1.017	0.893	0.94	1.135	0.977	0.7407
O35226	26S proteasome non-ATPase regulatory subunit 4 OS=Mus musculus OX=10090 GN=Psmd4	Psmd4	40.703	136.38	29.3	7	11	7	0.907	0.988	0.96	0.992	1.044	1.041	1.078	0.066817
O35239	Tyrosine-protein phosphatase non-receptor type 9 OS=Mus musculus OX=10090 GN=Ptpn9	Ptpn9	67.969	19.863	11.8	6	6	6	0.987	1.026	0.961	1.051	0.994	0.992	1.021	0.47814
O35250	Exocyst complex component 7 OS=Mus musculus OX=10090 GN=Exoc7	Exoc7	79.959	110.88	31.4	19	28	19	1.006	1.005	1.02	1.01	0.973	1.013	0.988	0.44268
O35286	Pre-mRNA-splicing factor ATP-dependent RNA helicase DHX15 OS=Mus musculus OX=10090 GN=Dhx15	Dhx15	91.006	50.958	21.5	17	25	17	0.987	0.988	1.024	0.998	1.006	0.993	0.999	0.9684
O35295	Transcriptional activator protein Pur-beta OS=Mus musculus OX=10090 GN=Purb	Purb	33.901	276.23	62	12	20	11	0.988	1.048	1.012	0.998	0.97	1.008	0.976	0.31384
O35316	Sodium- and chloride-dependent taurine transporter OS=Mus musculus OX=10090 GN=Slc6a6	Slc6a6	69.855	2.3589	4	3	4	2
O35326	Serine/arginine-rich splicing factor 5 OS=Mus musculus OX=10090 GN=Srsf5	Srsf5	30.891	37.222	20.1	5	6	4	1.077	1.012	0.98	0.92	1.028	1.002	0.961	0.41114
O35343	Importin subunit alpha-3 OS=Mus musculus OX=10090 GN=Kpna4	Kpna4	57.922	59.75	16.7	8	11	2	0.993	1.038	1.167	0.941	0.91	0.92	0.866	0.045498
O35344	Importin subunit alpha-4 OS=Mus musculus OX=10090 GN=Kpna3	Kpna3	57.772	64.785	20.9	10	13	4	1.007	1.01	0.998	0.942	1.045	1.003	0.992	0.7902
O35345	Importin subunit alpha-7 OS=Mus musculus OX=10090 GN=Kpna6	Kpna6	59.964	55.384	23.1	9	10	6	0.996	0.982	1.005	0.98	1.016	0.983	0.999	0.91996
O35350	Calpain-1 catalytic subunit OS=Mus musculus OX=10090 GN=Capn1	Capn1	82.105	50.002	26.4	16	20	16	0.992	1.031	1.036	0.997	0.976	1.008	0.975	0.197798
O35375	Neuropilin-2 OS=Mus musculus OX=10090 GN=Nrp2	Nrp2	104.63	15.578	4.1	3	3	3	0.825	0.901	0.977	1.162	1.155	1.032	1.239	0.02586
O35381	Acidic leucine-rich nuclear phosphoprotein 32 family member A OS=Mus musculus OX=10090 GN=Anp32a	Anp32a	28.537	81.229	36.8	11	23	8	1.06	1.02	1.05	0.985	0.936	0.963	0.921	0.0119806
O35382	Exocyst complex component 4 OS=Mus musculus OX=10090 GN=Exoc4	Exoc4	110.54	153.63	26.6	22	27	22	0.969	0.993	0.988	1.011	1.036	0.987	1.028	0.152781
O35385	Serine/threonine-protein phosphatase with EF-hands 2 OS=Mus musculus OX=10090 GN=Ppef2	Ppef2	86.644	-2	2.6	2	3	2	0.808	0.825	1.009	1.041	1.162	1.225	1.298	0.036998
O35386	Phytanoyl-CoA dioxygenase, peroxisomal OS=Mus musculus OX=10090 GN=Phyh	Phyh	38.607	2.2647	5	2	2	2	1.038	1	1.056	0.981	0.943	0.969	0.935	0.027938
O35387	HCLS1-associated protein X-1 OS=Mus musculus OX=10090 GN=Hax1	Hax1	31.654	8.8859	13.9	4	4	4	0.953	0.976	0.912	1.067	1.037	1.088	1.124	0.0085973
O35393	Ephrin-B3 OS=Mus musculus OX=10090 GN=Efnb3	Efnb3	35.884	23.301	26.2	6	7	6	1.069	1.028	1.022	0.996	0.956	0.91	0.918	0.043504
O35405	Phospholipase D3 OS=Mus musculus OX=10090 GN=Pld3	Pld3	54.388	31.458	17.6	7	11	7	0.998	0.99	1.001	0.986	1.025	1.012	1.011	0.39956
O35409	Glutamate carboxypeptidase 2 OS=Mus musculus OX=10090 GN=Folh1	Folh1	84.573	85.679	20.5	13	14	13	1.016	1.029	1.031	0.909	0.987	0.97	0.932	0.04882
O35425	Bcl-2-related ovarian killer protein OS=Mus musculus OX=10090 GN=Bok	Bok	23.456	2.6633	8.5	2	2	2
O35435	Dihydroorotate dehydrogenase (quinone), mitochondrial OS=Mus musculus OX=10090 GN=Dhodh	Dhodh	42.699	55	27.1	8	9	8	0.996	1.018	1.014	0.946	1.005	0.994	0.973	0.22862
O35449	Proline-rich transmembrane protein 1 OS=Mus musculus OX=10090 GN=Prrt1	Prrt1	31.389	7.8815	7.2	2	3	2	0.998	0.999	0.99	1.016	1	1.005	1.011	0.108678
O35454	Chloride transport protein 6 OS=Mus musculus OX=10090 GN=Clcn6	Clcn6	96.979	37.092	10.5	7	7	7	0.915	0.986	1.022	0.97	1.167	0.96	1.06	0.48522
O35459	Delta(3,5)-Delta(2,4)-dienoyl-CoA isomerase, mitochondrial OS=Mus musculus OX=10090 GN=Ech1	Ech1	36.118	54.949	30.3	9	13	9	1.021	1.015	1.012	0.97	0.978	1.033	0.978	0.37404
O35465	Peptidyl-prolyl cis-trans isomerase FKBP8 OS=Mus musculus OX=10090 GN=Fkbp8	Fkbp8	43.528	55.807	23.6	9	16	9	0.991	0.96	0.988	1.034	1.02	1.034	1.051	0.0111371
O35474	EGF-like repeat and discoidin I-like domain-containing protein 3 OS=Mus musculus OX=10090 GN=Edil3	Edil3	53.711	3.1772	3.5	2	2	2
O35488	Very long-chain acyl-CoA synthetase OS=Mus musculus OX=10090 GN=Slc27a2	Slc27a2	70.422	9.086	3.9	2	2	2
O35495	Cyclin-dependent kinase 14 OS=Mus musculus OX=10090 GN=Cdk14	Cdk14	52.995	15.386	14.3	6	9	5	1.038	0.982	1.02	0.98	0.968	1.011	0.973	0.26666
O35526	Syntaxin-1A OS=Mus musculus OX=10090 GN=Stx1a	Stx1a	33.054	169.5	50	15	53	11	1	0.982	1.005	1.028	1.006	0.989	1.012	0.41874
O35544	Excitatory amino acid transporter 4 OS=Mus musculus OX=10090 GN=Slc1a6	Slc1a6	60.784	66.176	12.5	5	30	3	1.027	1.04	0.991	0.884	1.005	0.947	0.927	0.126743
O35551	Rab GTPase-binding effector protein 1 OS=Mus musculus OX=10090 GN=Rabep1	Rabep1	99.523	120.14	32.7	26	30	26	1.012	0.997	1.005	0.982	0.973	1.001	0.981	0.107036
O35566	CD151 antigen OS=Mus musculus OX=10090 GN=Cd151	Cd151	28.246	12.181	16.2	4	5	4	0.965	0.978	1.019	1.017	1.013	1.007	1.025	0.20332
O35593	26S proteasome non-ATPase regulatory subunit 14 OS=Mus musculus OX=10090 GN=Psmd14	Psmd14	34.577	74.097	38.7	10	15	10	1.002	0.99	0.997	0.972	0.991	1.024	0.999	0.9573
O35598	Disintegrin and metalloproteinase domain-containing protein 10 OS=Mus musculus OX=10090 GN=Adam10	Adam10	83.967	32.396	13.2	7	9	7	1.009	1.022	1.026	0.975	0.966	0.997	0.961	0.020199
O35604	NPC intracellular cholesterol transporter 1 OS=Mus musculus OX=10090 GN=Npc1	Npc1	142.88	5.5705	1.6	2	2	2
O35607	Bone morphogenetic protein receptor type-2 OS=Mus musculus OX=10090 GN=Bmpr2	Bmpr2	115.02	12.654	6.1	5	5	5	0.958	0.991	0.944	1.069	1.065	0.995	1.082	0.046363
O35609	Secretory carrier-associated membrane protein 3 OS=Mus musculus OX=10090 GN=Scamp3	Scamp3	38.458	72.305	34.7	10	16	10	0.947	0.991	0.969	1.055	0.997	1.031	1.061	0.049156
O35621	Phosphomannomutase 1 OS=Mus musculus OX=10090 GN=Pmm1	Pmm1	29.774	75.067	37.4	8	10	7	0.986	0.995	0.99	0.945	1.041	1.038	1.018	0.65292
O35623	BET1 homolog OS=Mus musculus OX=10090 GN=Bet1	Bet1	13.274	8.8623	15.3	1	1	1	1.032	1.028	0.94	0.862	1.081	1.073	1.005	0.99188
O35633	Vesicular inhibitory amino acid transporter OS=Mus musculus OX=10090 GN=Slc32a1	Slc32a1	57.38	68.36	21.7	9	17	9	0.939	0.943	0.949	1.089	1.032	1.086	1.133	0.0021802
O35638	Cohesin subunit SA-2 OS=Mus musculus OX=10090 GN=Stag2	Stag2	141.28	3.9219	2.6	4	5	4	1.049	0.997	1.035	0.965	0.986	0.958	0.944	0.030675
O35639	Annexin A3 OS=Mus musculus OX=10090 GN=Anxa3	Anxa3	36.384	47.122	26.9	9	11	9	1.028	0.996	0.988	0.984	0.986	1.002	0.987	0.37856
O35643	AP-1 complex subunit beta-1 OS=Mus musculus OX=10090 GN=Ap1b1	Ap1b1	103.93	280.77	44.8	42	106	24	0.998	1.016	1.001	0.994	0.99	0.964	0.978	0.111943
O35658	Complement component 1 Q subcomponent-binding protein, mitochondrial OS=Mus musculus OX=10090 GN=C1qbp	C1qbp	31.013	111.44	25.2	6	19	6	1.015	1.004	1.035	1.003	0.976	0.973	0.967	0.060723
O35668	Huntingtin-associated protein 1 OS=Mus musculus OX=10090 GN=Hap1	Hap1	70.115	40.077	24.8	17	21	17	0.947	0.942	0.937	1.084	1.079	1.077	1.146	1.4671e-06
O35678	Monoglyceride lipase OS=Mus musculus OX=10090 GN=Mgll	Mgll	33.387	47.274	36	9	15	9	1.096	0.965	0.991	1.069	0.923	0.968	0.97	0.62212
O35681	Synaptotagmin-3 OS=Mus musculus OX=10090 GN=Syt3	Syt3	63.253	21.225	10.7	8	11	6	0.98	1.019	0.959	1.085	1.032	0.944	1.035	0.49998
O35682	Myeloid-associated differentiation marker OS=Mus musculus OX=10090 GN=Myadm	Myadm	35.284	119.54	12.5	3	8	3	0.962	1.009	0.99	1.006	0.99	0.988	1.008	0.62628
O35683	NADH dehydrogenase [ubiquinone] 1 alpha subcomplex subunit 1 OS=Mus musculus OX=10090 GN=Ndufa1	Ndufa1	8.1384	3.3154	14.3	1	3	1	0.94	0.981	1.057	1.04	0.981	1.007	1.017	0.66998
O35684	Neuroserpin OS=Mus musculus OX=10090 GN=Serpini1	Serpini1	46.347	12.941	15.4	6	6	6	1.097	0.945	1.017	0.958	1.018	0.961	0.96	0.45404
O35685	Nuclear migration protein nudC OS=Mus musculus OX=10090 GN=Nudc	Nudc	38.358	80.898	42.5	14	23	14	1.021	1.016	1.01	1	0.977	0.973	0.968	0.023377
O35691	Pinin OS=Mus musculus OX=10090 GN=Pnn	Pnn	82.435	11.844	6.6	6	6	6	1.06	0.999	1.031	0.986	0.892	1.005	0.933	0.159217
O35704	Serine palmitoyltransferase 1 OS=Mus musculus OX=10090 GN=Sptlc1	Sptlc1	52.534	1.9561	1.7	1	1	1	0.968	1.012	0.988	1.061	0.962	1.017	1.024	0.4953
O35710	Nocturnin OS=Mus musculus OX=10090 GN=Noct	Noct	48.3	58.571	11.9	3	3	3
O35737	Heterogeneous nuclear ribonucleoprotein H OS=Mus musculus OX=10090 GN=Hnrnph1	Hnrnph1	49.199	175.44	40.3	16	37	5	0.983	0.979	1.036	0.993	1.01	1.011	1.005	0.78346
O35841	Apoptosis inhibitor 5 OS=Mus musculus OX=10090 GN=Api5	Api5	56.784	63.058	31.2	14	17	14	1.053	1.05	1.01	0.96	0.946	0.979	0.927	0.0104589
O35855	Branched-chain-amino-acid aminotransferase, mitochondrial OS=Mus musculus OX=10090 GN=Bcat2	Bcat2	44.127	34.613	10.9	3	4	3	0.938	0.858	0.904	1.099	1.064	1.195	1.244	0.007299
O35857	Mitochondrial import inner membrane translocase subunit TIM44 OS=Mus musculus OX=10090 GN=Timm44	Timm44	51.091	102.42	38.1	17	22	17	1.006	1.024	1.007	1.01	0.989	1.006	0.989	0.28708
O35864	COP9 signalosome complex subunit 5 OS=Mus musculus OX=10090 GN=Cops5	Cops5	37.548	73.857	49.4	12	18	12	1.022	0.964	1.02	0.965	0.973	0.987	0.973	0.2535
O35874	Neutral amino acid transporter A OS=Mus musculus OX=10090 GN=Slc1a4	Slc1a4	56.061	80.758	16.2	5	10	5	1.013	1.021	1.019	0.98	0.993	0.93	0.951	0.128023
O35887	Calumenin OS=Mus musculus OX=10090 GN=Calu	Calu	37.063	164.49	44.4	12	21	12	1.004	1.005	1.034	0.956	0.983	1.012	0.97	0.180542
O35900	U6 snRNA-associated Sm-like protein LSm2 OS=Mus musculus OX=10090 GN=Lsm2	Lsm2	10.834	47.907	47.4	3	4	3	1.011	0.986	1.063	0.995	0.903	0.969	0.937	0.146618
O35926	Cyclin-dependent kinase 5 activator 2 OS=Mus musculus OX=10090 GN=Cdk5r2	Cdk5r2	38.923	1.7128	6.2	2	3	2	0.931	1.045	0.966	1.025	1.001	1.048	1.045	0.28676
O35927	Catenin delta-2 OS=Mus musculus OX=10090 GN=Ctnnd2	Ctnnd2	135	237.54	28.7	26	33	24	0.971	0.966	0.998	1.055	1.034	1.015	1.058	0.020556
O35943	Frataxin, mitochondrial OS=Mus musculus OX=10090 GN=Fxn	Fxn	22.924	6.8404	11.1	2	2	2	0.999	1.041	1.043	0.972	0.958	0.978	0.943	0.0190981
O35954	Membrane-associated phosphatidylinositol transfer protein 1 OS=Mus musculus OX=10090 GN=Pitpnm1	Pitpnm1	134.94	246.44	28.1	21	24	21	1.02	0.978	0.983	1.029	0.981	1.012	1.014	0.51816
O35963	Ras-related protein Rab-33B OS=Mus musculus OX=10090 GN=Rab33b	Rab33b	25.766	19.314	22.3	4	6	2	0.902	1.053	0.969	0.965	1.092	1.043	1.06	0.36144
O35969	Guanidinoacetate N-methyltransferase OS=Mus musculus OX=10090 GN=Gamt	Gamt	26.336	78.592	28.4	4	5	4	1.1	0.904	0.969	0.998	0.959	1.081	1.022	0.74268
O35972	39S ribosomal protein L23, mitochondrial OS=Mus musculus OX=10090 GN=Mrpl23	Mrpl23	17.121	6.6157	10.3	1	1	1
O35988	Syndecan-4 OS=Mus musculus OX=10090 GN=Sdc4	Sdc4	21.482	11.779	7.1	1	1	1	1.159	1.039	0.99	0.908	0.925	0.956	0.875	0.054705
O54692	Centromere/kinetochore protein zw10 homolog OS=Mus musculus OX=10090 GN=Zw10	Zw10	88.062	16.924	6.8	4	4	4
O54724	Caveolae-associated protein 1 OS=Mus musculus OX=10090 GN=Cavin1	Cavin1	43.953	59.53	23.2	7	8	7	0.968	1.062	1.016	0.995	1.008	1.003	0.987	0.68878
O54734	Dolichyl-diphosphooligosaccharide--protein glycosyltransferase 48 kDa subunit OS=Mus musculus OX=10090 GN=Ddost	Ddost	49.027	80.474	29.7	11	17	11	0.96	0.995	0.944	1.043	1.072	1.04	1.088	0.0097429
O54774	AP-3 complex subunit delta-1 OS=Mus musculus OX=10090 GN=Ap3d1	Ap3d1	135.08	323.31	30.6	30	51	30	0.955	0.984	0.981	1.035	1.036	1.036	1.064	0.022604
O54781	SRSF protein kinase 2 OS=Mus musculus OX=10090 GN=Srpk2	Srpk2	76.756	32.798	12	8	11	6	0.996	0.996	1.018	0.986	1.008	1.008	0.997	0.80972
O54784	Death-associated protein kinase 3 OS=Mus musculus OX=10090 GN=Dapk3	Dapk3	51.421	8.8346	9.4	4	4	4	0.992	1.053	0.965	0.999	0.994	1.002	0.995	0.8823
O54785	LIM domain kinase 2 OS=Mus musculus OX=10090 GN=Limk2	Limk2	72.201	10.499	4.4	2	2	2	0.984	1.063	0.968	0.965	1.099	0.925	0.991	0.86764
O54818	Tumor protein D53 OS=Mus musculus OX=10090 GN=Tpd52l1	Tpd52l1	22.515	13.983	17.2	3	4	3	0.93	1.034	1.057	0.948	1.01	1.025	0.987	0.81282
O54829	Regulator of G-protein signaling 7 OS=Mus musculus OX=10090 GN=Rgs7	Rgs7	54.791	127.47	39.4	19	27	13	1.021	0.978	1	1.007	0.997	0.974	0.993	0.68318
O54833	Casein kinase II subunit alpha' OS=Mus musculus OX=10090 GN=Csnk2a2	Csnk2a2	41.215	75.473	41.7	12	20	12	0.956	0.976	0.927	1.03	1.037	1.034	1.085	0.032642
O54834	Rho GTPase-activating protein 6 OS=Mus musculus OX=10090 GN=Arhgap6	Arhgap6	108.84	8.372	2.9	2	2	2
O54865	Guanylate cyclase soluble subunit beta-1 OS=Mus musculus OX=10090 GN=Gucy1b1	Gucy1b1	70.597	136.95	44	24	29	24	0.977	0.974	0.994	1.014	1.034	1.027	1.044	0.00716
O54879	High mobility group protein B3 OS=Mus musculus OX=10090 GN=Hmgb3	Hmgb3	23.01	10.338	20	3	3	3
O54890	Integrin beta-3 OS=Mus musculus OX=10090 GN=Itgb3	Itgb3	86.738	5.3026	2.9	2	2	2
O54901	OX-2 membrane glycoprotein OS=Mus musculus OX=10090 GN=Cd200	Cd200	31.256	31.742	28.8	9	19	9	0.956	0.925	0.938	1.085	1.035	1.041	1.121	0.0029355
O54915	Nuclear receptor subfamily 1 group I member 2 OS=Mus musculus OX=10090 GN=Nr1i2	Nr1i2	49.567	-2	2.1	1	1	1	0.956	1.011	0.934	1.005	1.087	1.032	1.077	0.087559
O54916	RalBP1-associated Eps domain-containing protein 1 OS=Mus musculus OX=10090 GN=Reps1	Reps1	86.518	36.129	10.6	7	8	6	1.044	0.947	0.975	1.037	1.026	0.981	1.026	0.47342
O54929	WD repeat and SOCS box-containing protein 2 OS=Mus musculus OX=10090 GN=Wsb2	Wsb2	45.261	1.7808	3.2	1	1	1	0.938	0.823	1.172	1.109	0.979	0.985	1.048	0.64162
O54941	SWI/SNF-related matrix-associated actin-dependent regulator of chromatin subfamily E member 1 OS=Mus musculus OX=10090 GN=Smarce1	Smarce1	46.638	22.066	20	7	11	6	0.984	1.09	1.034	0.926	0.942	1.018	0.929	0.148704
O54942	Claudin-5 OS=Mus musculus OX=10090 GN=Cldn5	Cldn5	23.054	-2	4.6	1	1	1
O54946	DnaJ homolog subfamily B member 6 OS=Mus musculus OX=10090 GN=Dnajb6	Dnajb6	39.807	17.578	11.8	4	9	3	1.054	1.006	0.973	0.904	0.968	0.976	0.939	0.133978
O54950	5'-AMP-activated protein kinase subunit gamma-1 OS=Mus musculus OX=10090 GN=Prkag1	Prkag1	37.52	11.509	20.9	7	8	5	1.004	1.056	1.001	1.017	0.932	0.984	0.958	0.23464
O54956	DNA polymerase epsilon subunit 2 OS=Mus musculus OX=10090 GN=Pole2	Pole2	59.386	-2	1.9	1	1	1
O54962	Barrier-to-autointegration factor OS=Mus musculus OX=10090 GN=Banf1	Banf1	10.102	34.496	27	1	1	1
O54983	Ketimine reductase mu-crystallin OS=Mus musculus OX=10090 GN=Crym	Crym	33.523	139.14	48.9	12	30	12	0.951	0.933	0.926	1.068	1.076	1.069	1.143	8.2318e-05
O54984	ATPase Asna1 OS=Mus musculus OX=10090 GN=Asna1	Asna1	38.822	81.947	27	8	14	8	0.955	1.042	1.062	0.955	1.039	0.969	0.969	0.49274
O54988	STE20-like serine/threonine-protein kinase OS=Mus musculus OX=10090 GN=Slk	Slk	141.46	60.413	12.3	16	18	16	0.994	0.974	0.959	1.022	0.983	1.062	1.048	0.13288
O54990	Prominin-1 OS=Mus musculus OX=10090 GN=Prom1	Prom1	97.112	13.62	4.7	3	4	3
O54991	Contactin-associated protein 1 OS=Mus musculus OX=10090 GN=Cntnap1	Cntnap1	156.31	227.87	29	34	65	34	1.024	1.015	0.992	0.986	0.963	0.991	0.97	0.078155
O55003	BCL2/adenovirus E1B 19 kDa protein-interacting protein 3 OS=Mus musculus OX=10090 GN=Bnip3	Bnip3	20.978	14.992	10.7	2	2	2
O55013	Trafficking protein particle complex subunit 3 OS=Mus musculus OX=10090 GN=Trappc3	Trappc3	20.302	6.4116	20	4	6	4	1.001	0.966	1.008	1.003	1.059	0.972	1.02	0.53504
O55017	Voltage-dependent N-type calcium channel subunit alpha-1B OS=Mus musculus OX=10090 GN=Cacna1b	Cacna1b	261.48	47.408	5.7	9	10	8	1.039	0.963	0.955	0.982	1.017	1.011	1.018	0.55976
O55022	Membrane-associated progesterone receptor component 1 OS=Mus musculus OX=10090 GN=Pgrmc1	Pgrmc1	21.694	147.19	53.3	9	20	8	0.936	0.959	0.944	1.072	1.018	1.066	1.112	0.004082
O55023	Inositol monophosphatase 1 OS=Mus musculus OX=10090 GN=Impa1	Impa1	30.436	137.83	53.1	17	41	17	1.029	1.044	1.02	0.975	0.975	0.966	0.943	0.00138329
O55026	Ectonucleoside triphosphate diphosphohydrolase 2 OS=Mus musculus OX=10090 GN=Entpd2	Entpd2	54.319	33.235	16	8	10	8	0.949	0.937	1.015	1.1	1.034	0.975	1.072	0.183625
O55028	[3-methyl-2-oxobutanoate dehydrogenase [lipoamide]] kinase, mitochondrial OS=Mus musculus OX=10090 GN=Bckdk	Bckdk	46.587	4.514	6.1	3	3	3	0.999	0.983	1.016	0.995	0.987	1.025	1.003	0.85268
O55029	Coatomer subunit beta' OS=Mus musculus OX=10090 GN=Copb2	Copb2	102.45	176.03	34.7	25	32	25	0.995	1.011	0.981	1.007	0.972	1.003	0.998	0.90904
O55033	Cytoplasmic protein NCK2 OS=Mus musculus OX=10090 GN=Nck2	Nck2	42.879	38.085	30.8	11	14	10	1.034	1.003	0.948	1.035	1.006	1.013	1.023	0.43204
O55042	Alpha-synuclein OS=Mus musculus OX=10090 GN=Snca	Snca	14.485	106.7	57.1	8	22	5	0.984	0.969	0.97	1.012	1.031	1.032	1.052	0.0032816
O55057	Retinal rod rhodopsin-sensitive cGMP 3',5'-cyclic phosphodiesterase subunit delta OS=Mus musculus OX=10090 GN=Pde6d	Pde6d	17.348	16.827	12.7	1	1	1
O55060	Thiopurine S-methyltransferase OS=Mus musculus OX=10090 GN=Tpmt	Tpmt	27.585	10.825	22.1	6	6	6	1.039	1.001	1.056	1.061	1.028	1.015	1.003	0.90362
O55074	A-kinase anchor protein 7 isoform alpha OS=Mus musculus OX=10090 GN=Akap7	Akap7	9.169	19.109	38.3	5	7	5	0.973	0.992	1.005	0.969	1.048	1.031	1.026	0.3774
O55091	Protein IMPACT OS=Mus musculus OX=10090 GN=Impact	Impact	36.276	80.923	31.1	8	16	8	0.971	0.957	0.975	1.022	0.982	1.04	1.049	0.057858
O55100	Synaptogyrin-1 OS=Mus musculus OX=10090 GN=Syngr1	Syngr1	25.652	3.5564	5.1	1	2	1	0.983	1.023	1.018	1.006	0.918	1.053	0.984	0.70602
O55102	Biogenesis of lysosome-related organelles complex 1 subunit 1 OS=Mus musculus OX=10090 GN=Bloc1s1	Bloc1s1	14.281	2.4937	13.6	2	2	2	0.941	0.97	1.052	1.009	1.01	1.029	1.029	0.4352
O55106	Striatin OS=Mus musculus OX=10090 GN=Strn	Strn	85.965	140.83	28.8	15	18	14	0.993	0.994	1.005	0.985	1.001	1.017	1.004	0.73706
O55125	Protein NipSnap homolog 1 OS=Mus musculus OX=10090 GN=Nipsnap1	Nipsnap1	33.363	67.102	27.5	8	14	8	1	0.986	0.986	1.012	1.034	0.989	1.021	0.20244
O55126	Protein NipSnap homolog 2 OS=Mus musculus OX=10090 GN=Nipsnap2	Nipsnap2	32.932	51.778	36.7	12	26	12	1.025	1.035	1.022	0.989	0.952	0.942	0.935	0.0118399
O55128	Histone deacetylase complex subunit SAP18 OS=Mus musculus OX=10090 GN=Sap18	Sap18	17.595	19.132	32.7	6	9	6	1.012	1.034	1.068	0.992	0.949	0.969	0.934	0.028656
O55131	Septin-7 OS=Mus musculus OX=10090 GN=Sept7	Sept7	50.549	323.31	60.6	29	113	27	1.018	1.018	1.01	0.999	0.981	0.973	0.969	0.0194954
O55135	Eukaryotic translation initiation factor 6 OS=Mus musculus OX=10090 GN=Eif6	Eif6	26.511	89.736	47.3	7	8	7	0.995	0.96	1.02	0.997	1.03	1	1.017	0.43936
O55137	Acyl-coenzyme A thioesterase 1 OS=Mus musculus OX=10090 GN=Acot1	Acot1	46.135	64.961	41.5	15	20	6	1.047	0.932	1.092	0.845	1.015	1.07	0.954	0.59282
O55142	60S ribosomal protein L35a OS=Mus musculus OX=10090 GN=Rpl35a	Rpl35a	12.554	13.482	52.7	7	13	7	0.908	0.876	0.866	1.161	1.142	1.15	1.303	6.056e-05
O55143	Sarcoplasmic/endoplasmic reticulum calcium ATPase 2 OS=Mus musculus OX=10090 GN=Atp2a2	Atp2a2	114.86	323.31	50.2	46	139	31	1.043	1.009	1.034	0.951	0.965	0.943	0.926	0.003121
O55186	CD59A glycoprotein OS=Mus musculus OX=10090 GN=Cd59a	Cd59a	13.648	15.697	13.8	1	1	1	0.965	0.976	0.953	1.073	1.046	1.01	1.081	0.0144994
O55192	Sodium-dependent noradrenaline transporter OS=Mus musculus OX=10090 GN=Slc6a2	Slc6a2	69.254	1.7264	2.8	2	3	1	1.063	0.901	1.052	1.033	1.043	0.904	0.988	0.88066
O55201	Transcription elongation factor SPT5 OS=Mus musculus OX=10090 GN=Supt5h	Supt5h	120.66	14.795	4.3	4	4	4	1.035	0.898	1.025	0.985	1.132	0.937	1.032	0.69424
O55222	Integrin-linked protein kinase OS=Mus musculus OX=10090 GN=Ilk	Ilk	51.373	25.545	23.9	10	12	10	0.984	1.001	0.986	1.007	1.03	1.012	1.026	0.041242
O55229	Choline/ethanolamine kinase OS=Mus musculus OX=10090 GN=Chkb	Chkb	45.126	50.738	22.8	8	8	8	1.016	1.012	1	0.985	0.999	1.033	0.996	0.81042
O55234	Proteasome subunit beta type-5 OS=Mus musculus OX=10090 GN=Psmb5	Psmb5	28.532	99.391	41.3	10	18	10	0.997	0.983	1.02	0.971	0.982	0.996	0.983	0.2602
O55236	mRNA-capping enzyme OS=Mus musculus OX=10090 GN=Rngtt	Rngtt	68.683	4.8684	5.7	3	3	3	0.941	1.001	1.012	1.068	0.97	1.018	1.035	0.40056
O55242	Sigma non-opioid intracellular receptor 1 OS=Mus musculus OX=10090 GN=Sigmar1	Sigmar1	25.25	4.4416	5.8	1	1	1	0.98	1.049	1.066	1.006	0.931	0.955	0.934	0.120562
O70133	ATP-dependent RNA helicase A OS=Mus musculus OX=10090 GN=Dhx9	Dhx9	149.47	308.83	29.3	35	55	35	0.972	0.994	0.976	1.035	1.037	1.021	1.051	0.0040442
O70146	Dual specificity testis-specific protein kinase 1 OS=Mus musculus OX=10090 GN=Tesk1	Tesk1	68.051	2.031	2.2	1	1	1
O70152	Dolichol-phosphate mannosyltransferase subunit 1 OS=Mus musculus OX=10090 GN=Dpm1	Dpm1	29.174	19.576	20	5	5	5	0.993	1.004	1.05	0.988	1.01	0.997	0.983	0.4047
O70161	Phosphatidylinositol 4-phosphate 5-kinase type-1 gamma OS=Mus musculus OX=10090 GN=Pip5k1c	Pip5k1c	72.407	116.44	23.9	13	21	11	0.964	0.993	1.007	1.027	1.04	1.026	1.044	0.034621
O70166	Stathmin-3 OS=Mus musculus OX=10090 GN=Stmn3	Stmn3	20.954	7.5322	30	5	8	5	0.944	1.072	0.984	1.011	0.972	1.024	1.002	0.9355
O70172	Phosphatidylinositol 5-phosphate 4-kinase type-2 alpha OS=Mus musculus OX=10090 GN=Pip4k2a	Pip4k2a	46.151	80.43	38.5	16	36	11	0.988	0.999	0.991	0.991	1.008	1.013	1.011	0.20206
O70174	Neuronal acetylcholine receptor subunit alpha-4 OS=Mus musculus OX=10090 GN=Chrna4	Chrna4	70.304	2.9007	2.1	1	1	1
O70194	Eukaryotic translation initiation factor 3 subunit D OS=Mus musculus OX=10090 GN=Eif3d	Eif3d	63.988	96.681	33.9	11	14	11	0.941	0.953	1.007	1.014	1.056	1.022	1.066	0.057438
O70200	Allograft inflammatory factor 1 OS=Mus musculus OX=10090 GN=Aif1	Aif1	16.91	4.7791	15.6	2	2	2	1.098	1.041	1.082	0.894	0.92	0.934	0.853	0.00148013
O70228	Probable phospholipid-transporting ATPase IIA OS=Mus musculus OX=10090 GN=Atp9a	Atp9a	118.61	50.249	15.2	15	18	15	0.977	0.982	0.969	1.037	1.008	1.014	1.045	0.0099162
O70250	Phosphoglycerate mutase 2 OS=Mus musculus OX=10090 GN=Pgam2	Pgam2	28.827	19.56	40.3	10	32	6	0.88	0.972	0.9	1.12	1.094	1.081	1.197	0.0047436
O70251	Elongation factor 1-beta OS=Mus musculus OX=10090 GN=Eef1b	Eef1b	24.693	113.54	47.1	8	13	7	0.988	0.973	0.985	1.032	1.048	0.978	1.038	0.16082
O70252	Heme oxygenase 2 OS=Mus musculus OX=10090 GN=Hmox2	Hmox2	35.738	121.01	45.1	11	22	11	1.058	0.978	0.972	1.023	1.031	0.971	1.006	0.86442
O70274	Protein tyrosine phosphatase type IVA 2 OS=Mus musculus OX=10090 GN=Ptp4a2	Ptp4a2	19.127	17.375	35.3	6	6	4	0.947	0.997	1.017	1.046	1.035	1.008	1.043	0.149285
O70293	G protein-coupled receptor kinase 6 OS=Mus musculus OX=10090 GN=Grk6	Grk6	65.978	21.654	10.4	5	5	5	0.951	0.955	1.004	1.044	0.996	1.07	1.069	0.07202
O70305	Ataxin-2 OS=Mus musculus OX=10090 GN=Atxn2	Atxn2	136.48	51.416	6.7	7	8	6	0.979	0.977	1.045	0.988	1.031	0.985	1.001	0.96408
O70309	Integrin beta-5 OS=Mus musculus OX=10090 GN=Itgb5	Itgb5	87.908	2.8274	2.1	2	2	2	0.975	1.025	1.093	0.956	0.971	0.969	0.936	0.192359
O70310	Glycylpeptide N-tetradecanoyltransferase 1 OS=Mus musculus OX=10090 GN=Nmt1	Nmt1	56.888	80.071	30.4	12	16	9	0.956	0.986	1.01	1.04	1.007	1.01	1.036	0.137516
O70311	Glycylpeptide N-tetradecanoyltransferase 2 OS=Mus musculus OX=10090 GN=Nmt2	Nmt2	60.484	27.876	24.4	11	16	8	1.02	0.923	0.995	0.996	1.068	1	1.043	0.3229
O70318	Band 4.1-like protein 2 OS=Mus musculus OX=10090 GN=Epb41l2	Epb41l2	109.94	322.61	40	34	62	29	0.99	0.974	0.996	1.004	0.992	1.017	1.018	0.144665
O70325	Phospholipid hydroperoxide glutathione peroxidase OS=Mus musculus OX=10090 GN=Gpx4	Gpx4	22.228	43.656	54.3	11	26	11	1.041	1.009	1.032	0.947	0.987	0.951	0.936	0.0147635
O70340	Neuronal pentraxin-2 OS=Mus musculus OX=10090 GN=Nptx2	Nptx2	47.136	3.643	5.4	2	2	2	0.966	0.973	1.15	1.133	0.905	0.85	0.935	0.52886
O70354	Carbonic anhydrase-related protein 11 OS=Mus musculus OX=10090 GN=Ca11	Ca11	36.051	2.4786	3.4	1	1	1	1.031	1.003	0.942	0.917	1.033	1.092	1.022	0.74752
O70370	Cathepsin S OS=Mus musculus OX=10090 GN=Ctss	Ctss	38.474	15.483	15.6	4	4	4	1.163	0.97	1.06	0.895	0.91	0.975	0.871	0.0803
O70378	ER membrane protein complex subunit 8 OS=Mus musculus OX=10090 GN=Emc8	Emc8	23.348	69.259	48.3	8	10	8	0.972	0.928	1.003	1.033	1.147	0.936	1.073	0.3412
O70400	PDZ and LIM domain protein 1 OS=Mus musculus OX=10090 GN=Pdlim1	Pdlim1	35.774	7.4933	12.2	3	4	3
O70423	Membrane primary amine oxidase OS=Mus musculus OX=10090 GN=Aoc3	Aoc3	84.533	20.347	3.4	1	2	1	0.768	1.107	0.818	1.015	1.221	1.138	1.253	0.132516
O70433	Four and a half LIM domains protein 2 OS=Mus musculus OX=10090 GN=Fhl2	Fhl2	32.072	10.173	15.4	4	5	4	1.009	1.01	1.057	0.982	0.924	1.01	0.948	0.151201
O70435	Proteasome subunit alpha type-3 OS=Mus musculus OX=10090 GN=Psma3	Psma3	28.405	38.791	38.4	12	23	12	1.008	0.995	0.992	1.012	0.998	1.007	1.007	0.31488
O70439	Syntaxin-7 OS=Mus musculus OX=10090 GN=Stx7	Stx7	29.82	152.53	48.3	10	15	10	0.998	1.026	0.984	1.002	0.984	1.007	0.995	0.74654
O70443	Guanine nucleotide-binding protein G(z) subunit alpha OS=Mus musculus OX=10090 GN=Gnaz	Gnaz	40.849	130.86	49.6	15	35	14	0.985	1.018	0.988	1.015	1.016	0.988	1.009	0.53938
O70451	Monocarboxylate transporter 2 OS=Mus musculus OX=10090 GN=Slc16a7	Slc16a7	52.603	1.9675	1.4	1	1	1
O70456	14-3-3 protein sigma OS=Mus musculus OX=10090 GN=Sfn	Sfn	27.706	2.9229	16.1	5	32	1	1.013	0.994	1.012	1.014	0.99	0.997	0.994	0.55848
O70480	Vesicle-associated membrane protein 4 OS=Mus musculus OX=10090 GN=Vamp4	Vamp4	16.353	14.873	23.4	2	2	2	0.998	0.996	1.026	0.941	1.015	1.031	0.989	0.71486
O70481	E3 ubiquitin-protein ligase UBR1 OS=Mus musculus OX=10090 GN=Ubr1	Ubr1	200.24	29.289	3	5	6	5	1.013	1.026	0.97	0.972	1.046	1.016	1.008	0.78102
O70492	Sorting nexin-3 OS=Mus musculus OX=10090 GN=Snx3	Snx3	18.757	13.622	35.8	6	10	5	0.969	0.972	0.979	1.129	0.963	1.017	1.065	0.32476
O70493	Sorting nexin-12 OS=Mus musculus OX=10090 GN=Snx12	Snx12	19.116	31.097	43.6	8	14	7	0.982	0.998	0.96	1.009	1.043	1.013	1.043	0.053441
O70496	H(+)/Cl(-) exchange transporter 7 OS=Mus musculus OX=10090 GN=Clcn7	Clcn7	88.712	3.8709	1.7	2	2	2	1.014	1.014	0.959	1.014	0.999	1.008	1.011	0.57482
O70503	Very-long-chain 3-oxoacyl-CoA reductase OS=Mus musculus OX=10090 GN=Hsd17b12	Hsd17b12	34.741	62.697	26.9	8	14	8	0.989	0.997	0.965	1.01	1.043	0.995	1.033	0.130957
O70551	SRSF protein kinase 1 OS=Mus musculus OX=10090 GN=Srpk1	Srpk1	73.088	2.3023	5.4	3	4	1	0.928	0.888	0.936	0.926	1.325	1.052	1.2	0.24718
O70566	Protein diaphanous homolog 2 OS=Mus musculus OX=10090 GN=Diaph2	Diaph2	124.87	51.676	12.8	14	16	14	1.013	1.005	0.997	0.994	0.974	1.009	0.987	0.31852
O70572	Sphingomyelin phosphodiesterase 2 OS=Mus musculus OX=10090 GN=Smpd2	Smpd2	47.466	2.8717	4.5	2	2	2
O70585	Dystrobrevin beta OS=Mus musculus OX=10090 GN=Dtnb	Dtnb	74.398	2.6471	4.6	3	4	1
O70589	Peripheral plasma membrane protein CASK OS=Mus musculus OX=10090 GN=Cask	Cask	105.11	251.73	41.4	28	49	28	0.977	0.998	0.958	1.017	1.04	1.022	1.05	0.023317
O70591	Prefoldin subunit 2 OS=Mus musculus OX=10090 GN=Pfdn2	Pfdn2	16.534	50.214	61.7	9	17	9	1.03	0.989	0.967	1.003	1.01	1.017	1.015	0.47302
O70628	High affinity cGMP-specific 3',5'-cyclic phosphodiesterase 9A OS=Mus musculus OX=10090 GN=Pde9a	Pde9a	61.635	1.9363	3.7	2	2	1
O88196	E3 ubiquitin-protein ligase TTC3 OS=Mus musculus OX=10090 GN=Ttc3	Ttc3	223.93	15.773	2.9	4	4	4
O88271	Craniofacial development protein 1 OS=Mus musculus OX=10090 GN=Cfdp1	Cfdp1	32.921	27.316	10.8	3	4	3	0.991	1.012	0.98	1.001	0.997	1.028	1.014	0.34754
O88291	DBIRD complex subunit ZNF326 OS=Mus musculus OX=10090 GN=Znf326	Znf326	65.225	11.347	9.7	4	4	4	1.031	0.993	0.995	1.023	0.968	0.99	0.987	0.5606
O88307	Sortilin-related receptor OS=Mus musculus OX=10090 GN=Sorl1	Sorl1	247.08	55.921	8.7	15	16	15	1.038	1.08	0.981	0.985	0.991	0.908	0.931	0.144043
O88322	Nidogen-2 OS=Mus musculus OX=10090 GN=Nid2	Nid2	153.91	87.014	17.5	15	20	14	0.989	0.989	1.021	0.959	1.018	1.024	1.001	0.98902
O88329	Unconventional myosin-Ia OS=Mus musculus OX=10090 GN=Myo1a	Myo1a	118.69	-2	2.3	2	3	1
O88342	WD repeat-containing protein 1 OS=Mus musculus OX=10090 GN=Wdr1	Wdr1	66.406	323.31	65.2	33	87	33	0.99	1.002	1.004	0.993	1.009	0.986	0.997	0.75578
O88343	Electrogenic sodium bicarbonate cotransporter 1 OS=Mus musculus OX=10090 GN=Slc4a4	Slc4a4	121.48	246.96	18.9	21	48	20	1.048	1.043	1.039	0.939	0.936	0.962	0.906	0.00039924
O88351	Inhibitor of nuclear factor kappa-B kinase subunit beta OS=Mus musculus OX=10090 GN=Ikbkb	Ikbkb	86.689	12.172	7.3	5	5	5	1.075	0.958	0.982	0.983	0.943	1.063	0.991	0.86982
O88384	Vesicle transport through interaction with t-SNAREs homolog 1B OS=Mus musculus OX=10090 GN=Vti1b	Vti1b	26.713	36.012	29.7	6	8	6	1.018	1.028	0.997	1.023	0.984	0.968	0.978	0.29016
O88428	Bifunctional 3'-phosphoadenosine 5'-phosphosulfate synthase 2 OS=Mus musculus OX=10090 GN=Papss2	Papss2	70.35	2.75	4.3	2	2	1
O88441	Metaxin-2 OS=Mus musculus OX=10090 GN=Mtx2	Mtx2	29.758	65.749	31.2	8	18	8	0.976	1.022	0.996	1	1.033	1.001	1.013	0.4782
O88444	Adenylate cyclase type 1 OS=Mus musculus OX=10090 GN=Adcy1	Adcy1	123.37	40.079	9	8	8	8	0.917	0.999	0.991	1.044	0.996	1.011	1.05	0.185723
O88447	Kinesin light chain 1 OS=Mus musculus OX=10090 GN=Klc1	Klc1	61.449	105.85	38.6	21	30	15	0.977	1.014	0.986	1.014	1.001	1.017	1.018	0.20566
O88448	Kinesin light chain 2 OS=Mus musculus OX=10090 GN=Klc2	Klc2	66.662	104.24	30.2	16	24	11	1.012	0.988	1.026	1.013	0.963	1	0.983	0.42206
O88456	Calpain small subunit 1 OS=Mus musculus OX=10090 GN=Capns1	Capns1	28.463	37.92	20.8	5	7	5	1.042	1.042	0.974	1.013	0.97	0.937	0.955	0.22076
O88485	Cytoplasmic dynein 1 intermediate chain 1 OS=Mus musculus OX=10090 GN=Dync1i1	Dync1i1	70.724	194.65	38.9	15	25	15	0.993	1.009	0.964	0.964	1.005	1	1.001	0.9593
O88487	Cytoplasmic dynein 1 intermediate chain 2 OS=Mus musculus OX=10090 GN=Dync1i2	Dync1i2	68.393	130.74	23.7	10	14	10	1.03	0.994	1.036	0.969	0.98	0.974	0.955	0.02674
O88492	Perilipin-4 OS=Mus musculus OX=10090 GN=Plin4	Plin4	139.41	14.908	15	4	4	4	1.111	1.129	1.074	0.897	0.886	0.854	0.796	0.00039654
O88502	High affinity cAMP-specific and IBMX-insensitive 3',5'-cyclic phosphodiesterase 8A OS=Mus musculus OX=10090 GN=Pde8a	Pde8a	93.17	20.83	7.3	4	5	4	0.98	1.075	0.962	1.039	0.933	1.014	0.99	0.84014
O88507	Ciliary neurotrophic factor receptor subunit alpha OS=Mus musculus OX=10090 GN=Cntfr	Cntfr	40.801	16.36	10.8	4	6	4	1.046	1.001	1.017	0.983	0.997	0.988	0.969	0.078875
O88520	Leucine-rich repeat protein SHOC-2 OS=Mus musculus OX=10090 GN=Shoc2	Shoc2	64.892	3.3197	2.9	2	2	2
O88522	NF-kappa-B essential modulator OS=Mus musculus OX=10090 GN=Ikbkg	Ikbkg	47.972	21.498	8.3	3	4	3	1.167	0.936	1.025	0.939	0.938	0.979	0.913	0.2548
O88531	Palmitoyl-protein thioesterase 1 OS=Mus musculus OX=10090 GN=Ppt1	Ppt1	34.49	56.836	35	8	14	8	1.011	1.04	1.032	0.903	0.971	0.989	0.929	0.061697
O88532	Zinc finger RNA-binding protein OS=Mus musculus OX=10090 GN=Zfr	Zfr	116.86	49.928	17.2	14	17	14	1.021	1.013	1.018	0.996	0.922	1.027	0.965	0.37206
O88533	Aromatic-L-amino-acid decarboxylase OS=Mus musculus OX=10090 GN=Ddc	Ddc	53.873	82.103	22.9	8	10	8	1.005	1.039	1.004	0.996	1.001	0.982	0.977	0.145497
O88543	COP9 signalosome complex subunit 3 OS=Mus musculus OX=10090 GN=Cops3	Cops3	47.832	129.02	35.9	11	24	11	1.008	0.999	1.004	1.009	0.991	1.007	0.999	0.83926
O88544	COP9 signalosome complex subunit 4 OS=Mus musculus OX=10090 GN=Cops4	Cops4	46.284	192.26	73.9	24	41	24	1.003	0.995	1.013	0.985	1.004	0.986	0.988	0.2108
O88545	COP9 signalosome complex subunit 6 OS=Mus musculus OX=10090 GN=Cops6	Cops6	35.88	179.81	53.7	12	24	12	1.011	0.986	1.003	0.982	0.985	0.992	0.986	0.160523
O88559	Menin OS=Mus musculus OX=10090 GN=Men1	Men1	67.5	2.0389	2.3	1	1	1	0.918	1.045	1.056	0.844	1.137	1.011	0.991	0.88988
O88569	Heterogeneous nuclear ribonucleoproteins A2/B1 OS=Mus musculus OX=10090 GN=Hnrnpa2b1	Hnrnpa2b1	37.402	312.34	69.4	30	71	29	1.006	1.002	0.999	0.983	1.01	1.004	0.997	0.70896
O88587	Catechol O-methyltransferase OS=Mus musculus OX=10090 GN=Comt	Comt	29.486	37.007	29.8	7	9	7	1.009	1.031	1.026	1.007	0.95	0.998	0.964	0.12584
O88597	Beclin-1 OS=Mus musculus OX=10090 GN=Becn1	Becn1	51.588	27.998	17.9	6	8	6	1.039	1.01	1.01	1.012	0.945	0.975	0.958	0.12336
O88602	Voltage-dependent calcium channel gamma-2 subunit OS=Mus musculus OX=10090 GN=Cacng2	Cacng2	35.894	32.806	19.8	5	6	4	1.056	0.934	0.999	1.041	1.06	0.996	1.036	0.41442
O88622	Poly(ADP-ribose) glycohydrolase OS=Mus musculus OX=10090 GN=Parg	Parg	109.32	2.0874	2	2	2	2
O88630	Golgi SNAP receptor complex member 1 OS=Mus musculus OX=10090 GN=Gosr1	Gosr1	28.489	4.8432	10.8	2	2	2	0.915	1.067	0.936	1.144	1.045	0.906	1.061	0.53278
O88643	Serine/threonine-protein kinase PAK 1 OS=Mus musculus OX=10090 GN=Pak1	Pak1	60.736	291.21	48.3	22	55	13	1.021	0.991	1.021	0.963	1.01	1.006	0.982	0.37672
O88653	Ragulator complex protein LAMTOR3 OS=Mus musculus OX=10090 GN=Lamtor3	Lamtor3	13.553	62.65	37.1	3	5	3	1.009	1.013	1.052	0.938	0.988	0.978	0.945	0.051422
O88662	Epithelial membrane protein 2 OS=Mus musculus OX=10090 GN=Emp2	Emp2	19.747	8.2983	5.2	2	5	2	1.004	0.967	1.001	0.97	1.034	1.013	1.015	0.5437
O88668	Protein CREG1 OS=Mus musculus OX=10090 GN=Creg1	Creg1	24.452	2.9356	5	1	1	1	1.017	1	0.971	1.049	0.959	1.011	1.01	0.75442
O88685	26S proteasome regulatory subunit 6A OS=Mus musculus OX=10090 GN=Psmc3	Psmc3	49.548	190.62	57.5	21	52	21	0.994	0.99	1.004	1.015	0.995	1.006	1.009	0.26046
O88693	Ceramide glucosyltransferase OS=Mus musculus OX=10090 GN=Ugcg	Ugcg	44.838	2.7421	3.3	1	1	1
O88696	ATP-dependent Clp protease proteolytic subunit, mitochondrial OS=Mus musculus OX=10090 GN=Clpp	Clpp	29.8	41.202	32	8	15	8	1.029	0.981	1.041	0.999	1.024	0.963	0.979	0.44554
O88703	Potassium/sodium hyperpolarization-activated cyclic nucleotide-gated channel 2 OS=Mus musculus OX=10090 GN=Hcn2	Hcn2	94.721	63.053	22.1	15	19	12	1.021	1.031	1.013	1.01	0.993	0.972	0.971	0.070504
O88704	Potassium/sodium hyperpolarization-activated cyclic nucleotide-gated channel 1 OS=Mus musculus OX=10090 GN=Hcn1	Hcn1	102.43	29.744	13.2	12	14	9	0.961	0.987	1.003	1.002	0.988	1.037	1.026	0.25332
O88712	C-terminal-binding protein 1 OS=Mus musculus OX=10090 GN=Ctbp1	Ctbp1	47.744	103.21	27.2	11	19	6	0.961	1.002	0.997	1.017	1.007	0.992	1.019	0.27776
O88735	Ensconsin OS=Mus musculus OX=10090 GN=Map7	Map7	82.021	21.511	3.4	2	3	1	1.018	0.984	1.034	1.108	0.902	0.946	0.974	0.65876
O88736	3-keto-steroid reductase OS=Mus musculus OX=10090 GN=Hsd17b7	Hsd17b7	37.316	3.3984	2.7	1	1	1
O88737	Protein bassoon OS=Mus musculus OX=10090 GN=Bsn	Bsn	418.84	323.31	34.9	104	149	103	0.981	0.973	0.979	1.029	1.024	1.03	1.051	8.1089e-05
O88738	Baculoviral IAP repeat-containing protein 6 OS=Mus musculus OX=10090 GN=Birc6	Birc6	532.16	37.201	3.5	13	14	13	0.981	0.936	0.973	1.051	1.035	1.012	1.072	0.0186367
O88741	Ganglioside-induced differentiation-associated protein 1 OS=Mus musculus OX=10090 GN=Gdap1	Gdap1	41.31	116.73	20.9	9	19	9	0.987	0.964	0.972	1.022	1.033	1.012	1.049	0.0061576
O88745	Scrapie-responsive protein 1 OS=Mus musculus OX=10090 GN=Scrg1	Scrg1	11.173	23.625	59.2	5	8	5	0.978	0.983	0.974	1.019	0.97	0.991	1.015	0.35918
O88746	Target of Myb protein 1 OS=Mus musculus OX=10090 GN=Tom1	Tom1	54.325	39.048	13	6	7	6	0.964	1.016	0.988	1.018	0.987	1.038	1.025	0.30228
O88796	Ribonuclease P protein subunit p30 OS=Mus musculus OX=10090 GN=Rpp30	Rpp30	29.473	2.1424	6.7	2	2	2	1.022	0.949	1.036	1.014	0.982	0.999	0.996	0.91302
O88811	Signal transducing adapter molecule 2 OS=Mus musculus OX=10090 GN=Stam2	Stam2	57.454	2.8682	7.1	4	4	2
O88824	Protein JTB OS=Mus musculus OX=10090 GN=Jtb	Jtb	16.329	3.935	8.9	1	1	1
O88834	SH2 domain-containing adapter protein D OS=Mus musculus OX=10090 GN=Shd	Shd	38.481	-2	3.2	1	1	1
O88844	Isocitrate dehydrogenase [NADP] cytoplasmic OS=Mus musculus OX=10090 GN=Idh1	Idh1	46.674	187.47	62.1	24	48	23	0.981	0.979	0.989	1.013	1.02	1.009	1.032	0.0021956
O88845	A-kinase anchor protein 10, mitochondrial OS=Mus musculus OX=10090 GN=Akap10	Akap10	73.631	25.356	9.5	5	5	5	0.984	0.988	1.009	1.073	0.973	0.979	1.015	0.69566
O88848	ADP-ribosylation factor-like protein 6 OS=Mus musculus OX=10090 GN=Arl6	Arl6	20.959	28.591	37.6	5	5	5	0.997	0.948	0.981	0.998	1.082	1.014	1.057	0.126942
O88851	Putative hydrolase RBBP9 OS=Mus musculus OX=10090 GN=Rbbp9	Rbbp9	20.911	114.21	56.5	7	17	7	1.03	0.968	0.995	1.004	1.004	1.006	1.007	0.72344
O88908	Sterol O-acyltransferase 2 OS=Mus musculus OX=10090 GN=Soat2	Soat2	60.597	-2	1.7	1	1	1
O88910	MAGUK p55 subfamily member 3 OS=Mus musculus OX=10090 GN=Mpp3	Mpp3	64.4	165.59	51.9	26	37	26	1.016	1.019	1.005	0.969	0.981	0.954	0.955	0.0073223
O88935	Synapsin-1 OS=Mus musculus OX=10090 GN=Syn1	Syn1	74.096	323.31	73.8	41	211	39	1.002	1	0.995	1.009	0.998	1.013	1.008	0.196283
O88951	Protein lin-7 homolog B OS=Mus musculus OX=10090 GN=Lin7b	Lin7b	22.914	23.383	36.2	7	12	3	1.048	1.047	1.024	0.962	0.998	0.906	0.919	0.04308
O88952	Protein lin-7 homolog C OS=Mus musculus OX=10090 GN=Lin7c	Lin7c	21.834	34.516	49.7	8	18	4	0.985	0.995	1.001	1.026	0.979	0.991	1.005	0.7601
O88958	Glucosamine-6-phosphate isomerase 1 OS=Mus musculus OX=10090 GN=Gnpda1	Gnpda1	32.549	55.342	38.8	9	13	8	1.048	1.008	0.993	1.005	0.95	1.011	0.973	0.33826
O88962	7-alpha-hydroxycholest-4-en-3-one 12-alpha-hydroxylase OS=Mus musculus OX=10090 GN=Cyp8b1	Cyp8b1	57.706	-2	1.8	1	1	1
O88967	ATP-dependent zinc metalloprotease YME1L1 OS=Mus musculus OX=10090 GN=Yme1l1	Yme1l1	80.027	49.947	14.4	7	8	7	0.974	0.881	1.108	0.997	1.002	1.047	1.028	0.66502
O88983	Syntaxin-8 OS=Mus musculus OX=10090 GN=Stx8	Stx8	26.925	24.425	19.1	3	3	3	1.044	1.092	0.983	0.833	1.01	1.033	0.922	0.3204
O88986	2-amino-3-ketobutyrate coenzyme A ligase, mitochondrial OS=Mus musculus OX=10090 GN=Gcat	Gcat	44.93	76.856	25.5	7	9	7	0.992	1.042	1.034	0.986	0.981	0.927	0.943	0.079101
O88990	Alpha-actinin-3 OS=Mus musculus OX=10090 GN=Actn3	Actn3	103.04	2.1929	14.7	12	25	2
O88998	Noelin OS=Mus musculus OX=10090 GN=Olfm1	Olfm1	55.397	82.735	24.9	10	17	10	1.025	0.982	1.014	0.986	0.998	1.012	0.992	0.61146
O89001	Carboxypeptidase D OS=Mus musculus OX=10090 GN=Cpd	Cpd	152.4	34.518	7.4	8	10	8	0.969	1.028	0.964	1.026	1.035	1.007	1.036	0.180724
O89017	Legumain OS=Mus musculus OX=10090 GN=Lgmn	Lgmn	49.372	24.201	8.7	3	5	3	1.007	1.031	1.052	0.94	1.042	0.992	0.962	0.29416
O89023	Tripeptidyl-peptidase 1 OS=Mus musculus OX=10090 GN=Tpp1	Tpp1	61.341	8.4846	3.7	2	2	2	1	1.013	1.001	1.025	1.002	0.961	0.991	0.6657
O89026	Roundabout homolog 1 OS=Mus musculus OX=10090 GN=Robo1	Robo1	176.4	12.559	4.5	5	5	4
O89032	SH3 and PX domain-containing protein 2A OS=Mus musculus OX=10090 GN=Sh3pxd2a	Sh3pxd2a	124.2	5.5615	3.3	3	3	3
O89050	Muskelin OS=Mus musculus OX=10090 GN=Mkln1	Mkln1	84.877	2.1716	2.3	2	2	2	0.832	0.866	1.086	0.891	1.115	1.263	1.174	0.29748
O89051	Integral membrane protein 2B OS=Mus musculus OX=10090 GN=Itm2b	Itm2b	30.26	35.347	22.6	5	7	5	0.967	1.072	1.08	1.001	0.974	0.917	0.927	0.164124
O89053	Coronin-1A OS=Mus musculus OX=10090 GN=Coro1a	Coro1a	50.989	154.22	40.6	19	43	18	1.001	1.009	1.011	1.009	0.995	0.992	0.992	0.24078
O89079	Coatomer subunit epsilon OS=Mus musculus OX=10090 GN=Cope	Cope	34.567	47.565	24.7	5	6	5	1.046	1.056	0.986	0.919	0.976	1.013	0.942	0.164716
O89084	cAMP-specific 3',5'-cyclic phosphodiesterase 4A OS=Mus musculus OX=10090 GN=Pde4a	Pde4a	93.557	69.857	17.7	13	18	7	0.945	0.955	0.952	1.069	1.079	1.069	1.128	1.5301e-05
O89086	RNA-binding protein 3 OS=Mus musculus OX=10090 GN=Rbm3	Rbm3	16.604	19.593	11.8	1	3	1	0.958	1.014	1.008	1.013	1.016	0.993	1.014	0.5031
O89106	Bis(5'-adenosyl)-triphosphatase OS=Mus musculus OX=10090 GN=Fhit	Fhit	17.234	5.9434	15.3	2	2	2
O89112	LanC-like protein 1 OS=Mus musculus OX=10090 GN=Lancl1	Lancl1	45.341	85.572	29.6	9	16	9	0.989	0.968	0.979	1.029	1.056	1.007	1.053	0.02664
O89114	DnaJ homolog subfamily B member 5 OS=Mus musculus OX=10090 GN=Dnajb5	Dnajb5	39.119	7.6532	11.2	3	3	3
O89116	Vesicle transport through interaction with t-SNAREs homolog 1A OS=Mus musculus OX=10090 GN=Vti1a	Vti1a	24.986	10.21	11.1	3	4	3	1.011	1.031	0.961	1.033	0.957	1.012	1	0.98996
P00158	Cytochrome b OS=Mus musculus OX=10090 GN=Mt-Cyb	Mt-Cyb	43.209	2.0693	2.4	1	1	1	0.894	0.956	0.944	1.078	1.081	1.087	1.162	0.0184585
P00375	Dihydrofolate reductase OS=Mus musculus OX=10090 GN=Dhfr	Dhfr	21.606	17.743	8.6	1	1	1	0.955	1.122	1.031	0.949	1.002	0.93	0.927	0.2239
P00397	Cytochrome c oxidase subunit 1 OS=Mus musculus OX=10090 GN=Mtco1	Mtco1	56.909	62.73	6.2	1	5	1	1.058	0.972	1.171	0.943	1.075	0.902	0.912	0.28994
P00405	Cytochrome c oxidase subunit 2 OS=Mus musculus OX=10090 GN=Mtco2	Mtco2	25.976	68.976	32.2	6	28	6	0.974	0.99	1.006	1.025	1.047	1.011	1.038	0.05392
P00416	Cytochrome c oxidase subunit 3 OS=Mus musculus OX=10090 GN=mt-Co3	mt-Co3	29.922	6.3321	5.4	1	2	1	0.982	1.006	1.078	0.926	1.077	0.927	0.956	0.45784
P00493	Hypoxanthine-guanine phosphoribosyltransferase OS=Mus musculus OX=10090 GN=Hprt1	Hprt1	24.57	106.16	59.2	11	29	11	0.989	1.002	0.944	1.023	1.029	1.017	1.046	0.071056
P00520	Tyrosine-protein kinase ABL1 OS=Mus musculus OX=10090 GN=Abl1	Abl1	122.67	3.5658	2.5	2	2	1
P00920	Carbonic anhydrase 2 OS=Mus musculus OX=10090 GN=Ca2	Ca2	29.032	323.31	65.8	13	63	13	0.993	1.011	1.01	0.975	1.008	0.999	0.989	0.40426
P01027	Complement C3 OS=Mus musculus OX=10090 GN=C3	C3	186.48	158.15	24.5	35	43	35	1.006	1	0.986	1.041	1.003	1.008	1.02	0.2057
P01029	Complement C4-B OS=Mus musculus OX=10090 GN=C4b	C4b	192.91	9.8157	3.3	4	4	4
P01193	Pro-opiomelanocortin OS=Mus musculus OX=10090 GN=Pomc	Pomc	26.707	3.5905	7.2	2	3	2	0.779	0.718	1.059	1.226	1.24	1.05	1.376	0.063722
P01631	Ig kappa chain V-II region 26-10 OS=Mus musculus OX=10090	---	12.273	8.5424	11.5	1	1	1	1	1.138	1.042	0.922	0.951	0.925	0.88	0.032422
P01635	Ig kappa chain V-V region K2 (Fragment) OS=Mus musculus OX=10090	---	12.581	4.1183	20	2	3	2
P01648	Ig kappa chain V-V region HP 91A3 OS=Mus musculus OX=10090	---	11.961	3.1997	13.9	2	2	2	0.932	0.885	0.963	1.071	1.086	1.106	1.174	0.0036233
P01747	Ig heavy chain V region 36-65 OS=Mus musculus OX=10090	---	13.307	3.5312	20	2	2	2	1.011	0.99	1.115	0.904	1.072	0.893	0.921	0.2891
P01800	Ig heavy chain V-III region T957 OS=Mus musculus OX=10090	---	12.732	2.6182	14.2	1	1	1
P01831	Thy-1 membrane glycoprotein OS=Mus musculus OX=10090 GN=Thy1	Thy1	18.08	124.59	32.1	5	29	5	0.974	1	0.99	1.023	1.044	1.002	1.035	0.06974
P01837	Immunoglobulin kappa constant OS=Mus musculus OX=10090 GN=Igkc	Igkc	11.934	124.57	48.6	5	20	5	1.061	1.035	1.049	0.922	0.953	0.922	0.889	0.0008761
P01864	Ig gamma-2A chain C region secreted form OS=Mus musculus OX=10090	---	36.595	70.263	17	4	9	4	1.08	1.09	1.046	0.908	0.932	0.918	0.858	0.00046104
P01867	Ig gamma-2B chain C region OS=Mus musculus OX=10090 GN=Igh-3	Igh-3	44.259	42.446	27	7	11	7	1.093	1.129	1.081	0.861	0.929	0.958	0.832	0.0057407
P01868	Ig gamma-1 chain C region secreted form OS=Mus musculus OX=10090 GN=Ighg1	Ighg1	35.704	42.229	29	6	8	6	0.998	1.075	0.976	1.034	1.031	0.945	0.987	0.772
P01872	Immunoglobulin heavy constant mu OS=Mus musculus OX=10090 GN=Ighm	Ighm	49.971	93.378	33.9	15	21	15	1.035	1.014	1.017	0.945	0.999	0.989	0.957	0.070957
P01887	Beta-2-microglobulin OS=Mus musculus OX=10090 GN=B2m	B2m	13.779	3.8851	14.3	2	4	2	1.066	1.065	1.039	0.884	0.978	0.947	0.886	0.0170956
P01898	H-2 class I histocompatibility antigen, Q10 alpha chain OS=Mus musculus OX=10090 GN=H2-Q10	H2-Q10	37.251	6.9604	12.6	3	3	3	1.063	0.865	0.825	0.991	1.338	0.97	1.198	0.24646
P01901	H-2 class I histocompatibility antigen, K-B alpha chain OS=Mus musculus OX=10090 GN=H2-K1	H2-K1	41.301	4.3196	8.7	2	2	2	0.995	1.106	0.923	1.014	0.974	0.99	0.985	0.8248
P01942	Hemoglobin subunit alpha OS=Mus musculus OX=10090 GN=Hba	Hba	15.085	154.67	47.9	7	86	7	0.948	0.958	0.972	1.062	1.031	1.056	1.094	0.00149917
P02088	Hemoglobin subunit beta-1 OS=Mus musculus OX=10090 GN=Hbb-b1	Hbb-b1	15.84	289.26	76.9	11	249	4	0.928	0.95	0.966	1.062	1.075	1.045	1.119	0.0013967
P02089	Hemoglobin subunit beta-2 OS=Mus musculus OX=10090 GN=Hbb-b2	Hbb-b2	15.878	16.58	56.5	8	106	1	0.959	0.894	0.921	1.198	1.031	1.034	1.176	0.040277
P02463	Collagen alpha-1(IV) chain OS=Mus musculus OX=10090 GN=Col4a1	Col4a1	160.68	33.637	2.3	3	5	3	0.942	0.98	0.967	0.988	1.081	1.071	1.087	0.055223
P02468	Laminin subunit gamma-1 OS=Mus musculus OX=10090 GN=Lamc1	Lamc1	177.3	223.98	28	36	46	36	1.024	1.004	1.017	0.973	0.988	0.986	0.968	0.0121242
P02469	Laminin subunit beta-1 OS=Mus musculus OX=10090 GN=Lamb1	Lamb1	197.09	32.481	4.3	7	7	7	0.949	1.02	1.092	1.037	0.976	0.892	0.949	0.42782
P02798	Metallothionein-2 OS=Mus musculus OX=10090 GN=Mt2	Mt2	6.1153	1.6999	32.8	2	1	1	1.075	0.988	1.034	0.975	0.944	0.972	0.933	0.061216
P02802	Metallothionein-1 OS=Mus musculus OX=10090 GN=Mt1	Mt1	6.0181	12.203	34.4	3	5	2	1.067	1.019	1.031	0.96	0.919	0.982	0.918	0.022776
P03888	NADH-ubiquinone oxidoreductase chain 1 OS=Mus musculus OX=10090 GN=Mtnd1	Mtnd1	36.059	11.99	6	1	2	1	1.007	1.158	0.891	0.953	1.056	0.936	0.964	0.7187
P03893	NADH-ubiquinone oxidoreductase chain 2 OS=Mus musculus OX=10090 GN=Mtnd2	Mtnd2	38.752	1.6769	2	1	8	1	0.901	0.918	0.978	0.994	1.159	1.056	1.147	0.056258
P03899	NADH-ubiquinone oxidoreductase chain 3 OS=Mus musculus OX=10090 GN=Mtnd3	Mtnd3	13.219	33.221	13	1	2	1	0.973	1.017	1.031	0.978	1.005	1	0.987	0.55624
P03903	NADH-ubiquinone oxidoreductase chain 4L OS=Mus musculus OX=10090 GN=Mtnd4l	Mtnd4l	10.607	8.1238	18.4	1	1	1	1.073	1.051	0.876	0.89	0.852	1.278	1.007	0.9666
P03911	NADH-ubiquinone oxidoreductase chain 4 OS=Mus musculus OX=10090 GN=Mtnd4	Mtnd4	51.881	4.5627	4.6	2	5	2	0.98	0.861	0.984	1.038	1.052	1.13	1.14	0.061238
P03921	NADH-ubiquinone oxidoreductase chain 5 OS=Mus musculus OX=10090 GN=Mtnd5	Mtnd5	68.474	12.859	7.2	4	4	4	0.979	0.922	0.951	1.108	0.995	1.073	1.114	0.042137
P03930	ATP synthase protein 8 OS=Mus musculus OX=10090 GN=Mtatp8	Mtatp8	7.7662	4.8188	34.3	2	5	2	0.948	1.007	1.017	0.952	1.085	1.004	1.023	0.64256
P03953	Complement factor D OS=Mus musculus OX=10090 GN=Cfd	Cfd	28.057	8.5648	8.5	1	1	1
P03975	IgE-binding protein OS=Mus musculus OX=10090 GN=Iap	Iap	62.747	3.6496	2	1	1	1
P03987	Ig gamma-3 chain C region OS=Mus musculus OX=10090	---	43.929	1.6825	2.5	1	2	1
P03995	Glial fibrillary acidic protein OS=Mus musculus OX=10090 GN=Gfap	Gfap	49.899	266.02	70	31	76	30	1.005	0.98	0.977	1.01	1.009	1.018	1.025	0.055638
P04186	Complement factor B OS=Mus musculus OX=10090 GN=Cfb	Cfb	85.004	4.3036	2.5	2	2	2	1.084	0.954	1.011	0.943	0.989	1.017	0.967	0.49238
P04247	Myoglobin OS=Mus musculus OX=10090 GN=Mb	Mb	17.069	36.057	28.6	4	5	4	0.948	0.886	0.992	1.149	1.04	1.013	1.133	0.069281
P04370	Myelin basic protein OS=Mus musculus OX=10090 GN=Mbp	Mbp	27.167	91.694	28.8	10	71	10	1.007	1.009	1.033	0.971	0.971	0.981	0.959	0.0089606
P04627	Serine/threonine-protein kinase A-Raf OS=Mus musculus OX=10090 GN=Araf	Araf	67.581	18.58	14.7	9	13	5	0.903	0.938	0.965	1.062	1.04	1.106	1.143	0.0071014
P04919	Band 3 anion transport protein OS=Mus musculus OX=10090 GN=Slc4a1	Slc4a1	103.13	155.91	19.4	11	16	11	0.926	0.902	0.922	1.061	1.116	1.094	1.189	0.00049866
P04925	Major prion protein OS=Mus musculus OX=10090 GN=Prnp	Prnp	27.977	46.405	29.1	8	25	8	0.985	1.009	0.998	0.991	0.998	1.004	1	0.9651
P05063	Fructose-bisphosphate aldolase C OS=Mus musculus OX=10090 GN=Aldoc	Aldoc	39.394	323.31	76.3	29	179	23	1.03	1.043	1.01	0.952	0.965	0.977	0.939	0.0061805
P05064	Fructose-bisphosphate aldolase A OS=Mus musculus OX=10090 GN=Aldoa	Aldoa	39.355	323.31	78.8	29	217	23	0.995	1.007	1.007	1.001	0.992	0.998	0.994	0.27988
P05132	cAMP-dependent protein kinase catalytic subunit alpha OS=Mus musculus OX=10090 GN=Prkaca	Prkaca	40.57	105.74	44.2	16	29	8	0.952	0.906	0.93	1.094	1.082	1.069	1.164	0.00065562
P05201	Aspartate aminotransferase, cytoplasmic OS=Mus musculus OX=10090 GN=Got1	Got1	46.247	323.31	72.6	26	91	26	1.009	1.011	1.003	0.993	1.003	0.968	0.98	0.141524
P05202	Aspartate aminotransferase, mitochondrial OS=Mus musculus OX=10090 GN=Got2	Got2	47.411	297.67	70.7	31	119	31	1.026	1.013	1.026	0.99	0.964	0.961	0.951	0.0083006
P05213	Tubulin alpha-1B chain OS=Mus musculus OX=10090 GN=Tuba1b	Tuba1b	50.151	6.7792	66.5	28	453	0
P05214	Tubulin alpha-3 chain OS=Mus musculus OX=10090 GN=Tuba3a	Tuba3a	49.959	-2	52.2	24	395	0
P05480	Neuronal proto-oncogene tyrosine-protein kinase Src OS=Mus musculus OX=10090 GN=Src	Src	60.644	114.27	43.6	19	23	14	0.999	0.967	1.01	0.996	0.984	1.048	1.017	0.50346
P05532	Mast/stem cell growth factor receptor Kit OS=Mus musculus OX=10090 GN=Kit	Kit	109.34	6.4065	2.9	3	3	3	0.921	1.081	0.958	1.016	1.006	1.033	1.032	0.52578
P05533	Lymphocyte antigen 6A-2/6E-1 OS=Mus musculus OX=10090 GN=Ly6a	Ly6a	14.377	1.5607	15.7	1	1	1
P05555	Integrin alpha-M OS=Mus musculus OX=10090 GN=Itgam	Itgam	127.48	12.384	3.9	4	6	4	1.042	0.89	0.95	0.991	1.071	1.084	1.092	0.172838
P05622	Platelet-derived growth factor receptor beta OS=Mus musculus OX=10090 GN=Pdgfrb	Pdgfrb	122.8	12.651	2	2	2	2	1.031	0.996	1.034	1.011	0.934	0.986	0.958	0.171058
P05977	Myosin light chain 1/3, skeletal muscle isoform OS=Mus musculus OX=10090 GN=Myl1	Myl1	20.594	87.218	53.7	9	16	8	0.887	0.98	0.997	1.06	0.959	1.023	1.062	0.26372
P06151	L-lactate dehydrogenase A chain OS=Mus musculus OX=10090 GN=Ldha	Ldha	36.498	187.42	37.3	16	64	15	0.983	0.997	1.011	0.997	1.019	0.985	1.003	0.80928
P06330	Ig heavy chain V region AC38 205.12 OS=Mus musculus OX=10090	---	12.934	47.267	11.9	1	2	1	1.107	1.041	1.151	0.858	0.949	0.847	0.804	0.0092772
P06537	Glucocorticoid receptor OS=Mus musculus OX=10090 GN=Nr3c1	Nr3c1	86.052	11.14	2.7	1	1	1
P06683	Complement component C9 OS=Mus musculus OX=10090 GN=C9	C9	62.002	2.3874	3.5	2	2	2	0.84	1.082	1.008	1.143	1.228	0.705	1.05	0.89892
P06684	Complement C5 OS=Mus musculus OX=10090 GN=C5	C5	188.88	3.6131	1.4	2	2	2
P06728	Apolipoprotein A-IV OS=Mus musculus OX=10090 GN=Apoa4	Apoa4	45.029	28.627	25.3	9	11	9	0.93	1.003	0.983	0.999	1.053	1.06	1.067	0.090501
P06745	Glucose-6-phosphate isomerase OS=Mus musculus OX=10090 GN=Gpi	Gpi	62.766	323.31	48.7	27	125	27	0.988	0.989	0.989	1.007	1.018	1	1.02	0.063357
P06797	Cathepsin L1 OS=Mus musculus OX=10090 GN=Ctsl	Ctsl	37.547	35.227	11.7	4	6	4	1.066	0.952	1.027	0.894	0.958	0.991	0.934	0.20296
P06800	Receptor-type tyrosine-protein phosphatase C OS=Mus musculus OX=10090 GN=Ptprc	Ptprc	144.84	3.3541	0.9	1	1	1	0.914	1.08	0.988	1.03	1.033	0.963	1.015	0.7733
P06801	NADP-dependent malic enzyme OS=Mus musculus OX=10090 GN=Me1	Me1	63.953	184.08	37.1	18	38	18	1.027	0.987	0.975	0.978	1.004	1.018	1.004	0.85638
P06802	Ectonucleotide pyrophosphatase/phosphodiesterase family member 1 OS=Mus musculus OX=10090 GN=Enpp1	Enpp1	103.17	2.6213	2.4	2	3	2	1.054	1.054	1.079	0.942	0.81	1.035	0.874	0.192382
P06837	Neuromodulin OS=Mus musculus OX=10090 GN=Gap43	Gap43	23.632	249.2	83.3	16	62	16	0.94	0.942	0.93	1.092	1.08	1.056	1.148	0.00020192
P06879	Prolactin OS=Mus musculus OX=10090 GN=Prl	Prl	25.496	40.163	25.2	5	8	5	0.361	0.386	0.36	1.685	1.745	1.759	4.687	2.5283e-07
P06880	Somatotropin OS=Mus musculus OX=10090 GN=Gh1	Gh1	24.716	118.68	55.1	12	25	12	0.552	0.555	0.564	1.558	1.557	1.477	2.748	3.609e-07
P06909	Complement factor H OS=Mus musculus OX=10090 GN=Cfh	Cfh	139.14	42.557	12	11	13	11	1.061	1.089	1.045	0.919	0.965	0.892	0.869	0.0055364
P07214	SPARC OS=Mus musculus OX=10090 GN=Sparc	Sparc	34.45	31.19	17.5	5	6	5	1.026	1.091	1.047	1.005	0.893	0.98	0.91	0.076055
P07309	Transthyretin OS=Mus musculus OX=10090 GN=Ttr	Ttr	15.776	44.581	36.7	5	9	5	0.857	0.863	0.937	1.151	1.153	1.094	1.279	0.00180173
P07310	Creatine kinase M-type OS=Mus musculus OX=10090 GN=Ckm	Ckm	43.044	64.139	48	14	30	13	0.892	0.945	0.796	1.21	1.036	1.079	1.263	0.027078
P07356	Annexin A2 OS=Mus musculus OX=10090 GN=Anxa2	Anxa2	38.676	140.51	50.4	17	21	17	1.02	1.01	1.013	1.008	0.992	0.995	0.984	0.049458
P07724	Serum albumin OS=Mus musculus OX=10090 GN=Alb	Alb	68.692	323.31	74.5	46	228	46	0.891	0.888	0.893	1.13	1.127	1.118	1.263	1.6904e-07
P07758	Alpha-1-antitrypsin 1-1 OS=Mus musculus OX=10090 GN=Serpina1a	Serpina1a	46.002	186.58	32.7	12	27	3	1.031	1.042	1.023	0.964	0.978	0.952	0.935	0.0020203
P07759	Serine protease inhibitor A3K OS=Mus musculus OX=10090 GN=Serpina3k	Serpina3k	46.879	166.93	28.9	11	20	7	1.056	1.054	1.044	0.927	0.963	0.959	0.903	0.00126164
P07901	Heat shock protein HSP 90-alpha OS=Mus musculus OX=10090 GN=Hsp90aa1	Hsp90aa1	84.787	323.31	54.3	45	184	31	1.035	1.023	1.025	0.959	0.979	0.981	0.947	0.002499
P07903	DNA excision repair protein ERCC-1 OS=Mus musculus OX=10090 GN=Ercc1	Ercc1	32.909	3.1207	3.7	1	1	1	1.067	0.977	1.032	0.94	1.042	0.934	0.948	0.28472
P07934	Phosphorylase b kinase gamma catalytic chain, skeletal muscle/heart isoform OS=Mus musculus OX=10090 GN=Phkg1	Phkg1	44.959	1.8516	5.7	2	2	2	0.961	1.065	1.013	0.738	1.069	1.171	0.98	0.80302
P08003	Protein disulfide-isomerase A4 OS=Mus musculus OX=10090 GN=Pdia4	Pdia4	71.982	208.31	42.6	25	38	25	1.007	1.026	0.992	0.978	1.014	0.983	0.983	0.3257
P08030	Adenine phosphoribosyltransferase OS=Mus musculus OX=10090 GN=Aprt	Aprt	19.724	7.959	16.7	3	4	3	0.979	0.985	0.994	0.964	1.045	1.035	1.029	0.33866
P08032	Spectrin alpha chain, erythrocytic 1 OS=Mus musculus OX=10090 GN=Spta1	Spta1	279.86	119.97	12.2	24	27	23	0.986	0.973	0.949	1.073	0.988	1.019	1.059	0.098357
P08043	Zinc finger protein 2 OS=Mus musculus OX=10090 GN=Zfp2	Zfp2	52.534	5.5436	3.3	1	1	1	0.982	0.924	1.032	1.076	0.978	1.021	1.047	0.33892
P08113	Endoplasmin OS=Mus musculus OX=10090 GN=Hsp90b1	Hsp90b1	92.475	226.65	39.7	29	68	27	1.019	0.988	1.004	0.986	1.007	0.994	0.992	0.50302
P08122	Collagen alpha-2(IV) chain OS=Mus musculus OX=10090 GN=Col4a2	Col4a2	167.32	24.378	5.4	5	5	5	0.915	0.973	0.955	1.053	1.03	1.141	1.134	0.025517
P08207	Protein S100-A10 OS=Mus musculus OX=10090 GN=S100a10	S100a10	11.186	12.737	27.8	2	3	2	1	0.958	1.048	1.002	1.035	0.958	0.996	0.9237
P08226	Apolipoprotein E OS=Mus musculus OX=10090 GN=Apoe	Apoe	35.866	149.74	49.8	17	42	17	1.026	1.002	1.008	0.973	0.972	1.009	0.973	0.124904
P08228	Superoxide dismutase [Cu-Zn] OS=Mus musculus OX=10090 GN=Sod1	Sod1	15.942	101.18	59.1	9	44	9	1.007	0.998	1.015	1.001	0.985	0.988	0.985	0.091619
P08249	Malate dehydrogenase, mitochondrial OS=Mus musculus OX=10090 GN=Mdh2	Mdh2	35.611	281.34	62.4	20	169	20	1.01	1.017	1.013	0.986	0.988	0.98	0.972	0.00081637
P08414	Calcium/calmodulin-dependent protein kinase type IV OS=Mus musculus OX=10090 GN=Camk4	Camk4	52.627	149.13	31.1	14	21	14	0.988	1.033	1.018	1.008	0.971	0.987	0.976	0.2267
P08551	Neurofilament light polypeptide OS=Mus musculus OX=10090 GN=Nefl	Nefl	61.508	323.31	59.3	34	129	31	1.046	1.056	1.049	0.962	0.942	0.94	0.903	0.00020171
P08553	Neurofilament medium polypeptide OS=Mus musculus OX=10090 GN=Nefm	Nefm	95.915	323.31	55.1	50	166	46	1.049	1.039	1.038	0.953	0.943	0.946	0.909	3.5958e-05
P08556	GTPase NRas OS=Mus musculus OX=10090 GN=Nras	Nras	21.199	7.2782	43.9	8	16	1	0.976	1.036	0.979	1.001	0.98	1.036	1.009	0.74596
P08752	Guanine nucleotide-binding protein G(i) subunit alpha-2 OS=Mus musculus OX=10090 GN=Gnai2	Gnai2	40.489	195.5	67.6	20	58	11	0.986	0.995	0.958	1.026	1.004	1.021	1.038	0.046605
P08775	DNA-directed RNA polymerase II subunit RPB1 OS=Mus musculus OX=10090 GN=Polr2a	Polr2a	217.17	21.468	5.7	9	9	9
P09055	Integrin beta-1 OS=Mus musculus OX=10090 GN=Itgb1	Itgb1	88.231	53.087	13.2	10	13	10	1.003	0.983	1.018	0.985	0.978	0.991	0.983	0.198096
P09103	Protein disulfide-isomerase OS=Mus musculus OX=10090 GN=P4hb	P4hb	57.058	128.83	47.2	24	49	24	1.001	1.004	1.005	1.005	0.999	0.979	0.991	0.37536
P09240	Cholecystokinin OS=Mus musculus OX=10090 GN=Cck	Cck	12.77	3.8349	8.7	1	1	1	1.042	1.104	1.028	0.932	0.889	0.981	0.883	0.025259
P09242	Alkaline phosphatase, tissue-nonspecific isozyme OS=Mus musculus OX=10090 GN=Alpl	Alpl	57.514	59.39	14.9	7	9	7	0.978	0.999	0.933	0.96	1.092	1.032	1.06	0.24938
P09405	Nucleolin OS=Mus musculus OX=10090 GN=Ncl	Ncl	76.722	257.95	42.3	34	64	34	1.021	1.039	1.04	0.962	0.954	0.959	0.927	0.00031546
P09411	Phosphoglycerate kinase 1 OS=Mus musculus OX=10090 GN=Pgk1	Pgk1	44.55	323.31	77.7	33	183	33	1.023	1.022	1.014	0.98	0.972	0.973	0.956	0.00029878
P09470	Angiotensin-converting enzyme OS=Mus musculus OX=10090 GN=Ace	Ace	150.92	48.011	8.5	9	9	9	0.977	0.902	1.019	0.975	1.091	1.061	1.079	0.196455
P09528	Ferritin heavy chain OS=Mus musculus OX=10090 GN=Fth1	Fth1	21.066	105.15	55.5	9	15	9	1.073	1.039	1.055	0.953	0.923	0.88	0.87	0.0050241
P09541	Myosin light chain 4 OS=Mus musculus OX=10090 GN=Myl4	Myl4	21.159	13.325	25.4	4	6	3	1.058	1.002	1.039	0.977	0.992	0.919	0.932	0.066663
P09602	Non-histone chromosomal protein HMG-17 OS=Mus musculus OX=10090 GN=Hmgn2	Hmgn2	9.4226	18.871	40	5	6	5	1.084	1.067	1.083	0.906	0.903	0.897	0.837	3.5852e-06
P09671	Superoxide dismutase [Mn], mitochondrial OS=Mus musculus OX=10090 GN=Sod2	Sod2	24.603	124.9	41.9	10	46	10	1.031	1.02	1.031	0.969	0.972	0.954	0.939	0.00077655
P09813	Apolipoprotein A-II OS=Mus musculus OX=10090 GN=Apoa2	Apoa2	11.309	2.638	8.8	1	1	1
P09925	Surfeit locus protein 1 OS=Mus musculus OX=10090 GN=Surf1	Surf1	34.798	24.543	13.7	3	3	3	1	1.229	0.838	0.982	0.91	1.041	0.956	0.78684
P0C028	Diphosphoinositol polyphosphate phosphohydrolase 3-beta OS=Mus musculus OX=10090 GN=Nudt11	Nudt11	18.593	19.508	33.5	5	7	3	0.943	1.014	0.956	1.086	1.015	1.004	1.066	0.126941
P0C0A3	Charged multivesicular body protein 6 OS=Mus musculus OX=10090 GN=Chmp6	Chmp6	23.415	26.706	23	4	8	4	1.105	0.946	1.04	0.99	0.897	0.857	0.888	0.128116
P0C192	Leucine-rich repeat-containing protein 4B OS=Mus musculus OX=10090 GN=Lrrc4b	Lrrc4b	76.155	28.371	13.5	10	10	7	0.939	0.919	0.993	1.012	1.028	1.143	1.116	0.070781
P0C605	cGMP-dependent protein kinase 1 OS=Mus musculus OX=10090 GN=Prkg1	Prkg1	76.35	21.328	14.3	8	8	7	1.001	1.023	1.06	1.038	0.862	1.002	0.941	0.34342
P0C673	Immunoglobulin superfamily member 11 OS=Mus musculus OX=10090 GN=Igsf11	Igsf11	46.067	2.176	2.8	1	1	1
P0C7A3	Ghrelin O-acyltransferase OS=Mus musculus OX=10090 GN=Mboat4	Mboat4	49.879	-2	2.5	1	1	1	0.955	1.013	0.933	1.051	1	1.073	1.077	0.082422
P0C7L0	WAS/WASL-interacting protein family member 3 OS=Mus musculus OX=10090 GN=Wipf3	Wipf3	49.452	38.052	22.3	11	15	11	1.023	0.967	0.97	1.073	1.005	0.984	1.034	0.3516
P0C7M9	C-type lectin domain family 2 member L OS=Mus musculus OX=10090 GN=Clec2l	Clec2l	23.653	24.929	28.4	6	7	6	1.046	1.008	1.003	0.979	0.95	0.927	0.934	0.029799
P0C7N9	Proteasome assembly chaperone 4 OS=Mus musculus OX=10090 GN=Psmg4	Psmg4	13.974	28.601	20.3	1	1	1
P0C7W3	Prosalusin OS=Mus musculus OX=10090 GN=Tor2a	Tor2a	25.376	2.4355	4.3	1	1	1
P0CL69	Zinc finger protein 703 OS=Mus musculus OX=10090 GN=Znf703	Znf703	58.73	2.3206	2.5	1	2	1
P0CW02	Lymphocyte antigen 6C1 OS=Mus musculus OX=10090 GN=Ly6c1	Ly6c1	14.192	4.6718	13.7	1	1	1	1.001	0.908	1.139	1.016	0.952	0.975	0.966	0.67274
P0DN34	NADH dehydrogenase [ubiquinone] 1 beta subcomplex subunit 1 OS=Mus musculus OX=10090 GN=Ndufb1	Ndufb1	6.954	3.7103	19.3	1	4	1	0.946	0.977	0.934	1.079	1.043	1.051	1.111	0.003402
P0DN91	Transmembrane protein 254c OS=Mus musculus OX=10090 GN=Tmem254c	Tmem254c	14.238	1.9729	8.9	1	1	1
P0DP28	Calmodulin-3 OS=Mus musculus OX=10090 GN=Calm3	Calm3	16.837	227.82	85.9	12	120	11	1.004	1.012	1.01	0.968	0.965	1	0.969	0.054523
P0DP60	Ly-6/neurotoxin-like protein 1 OS=Mus musculus OX=10090 GN=Lynx1	Lynx1	12.835	20.792	20.7	3	5	3	1.023	1.035	1.051	0.97	0.952	0.951	0.924	0.0014594
P10107	Annexin A1 OS=Mus musculus OX=10090 GN=Anxa1	Anxa1	38.734	12.504	19.7	5	6	5	1.123	0.955	1.074	0.979	0.871	0.974	0.896	0.15132
P10126	Elongation factor 1-alpha 1 OS=Mus musculus OX=10090 GN=Eef1a1	Eef1a1	50.113	108.15	67.3	27	75	13	0.946	0.979	0.958	1.032	1.052	1.036	1.082	0.0024218
P10493	Nidogen-1 OS=Mus musculus OX=10090 GN=Nid1	Nid1	136.54	71.454	16.1	17	22	16	1.058	1.01	0.981	1.017	0.985	0.994	0.983	0.51408
P10518	Delta-aminolevulinic acid dehydratase OS=Mus musculus OX=10090 GN=Alad	Alad	36.023	74.072	27	6	8	6	1.009	0.995	0.985	0.984	1.014	1.001	1.003	0.78118
P10605	Cathepsin B OS=Mus musculus OX=10090 GN=Ctsb	Ctsb	37.279	100.37	40.1	11	37	11	1.027	1.015	1.041	0.969	0.958	0.981	0.943	0.0043016
P10630	Eukaryotic initiation factor 4A-II OS=Mus musculus OX=10090 GN=Eif4a2	Eif4a2	46.402	56.874	43.5	19	43	7	1.016	0.976	1.02	0.994	0.989	0.97	0.98	0.28532
P10637	Microtubule-associated protein tau OS=Mus musculus OX=10090 GN=Mapt	Mapt	76.243	203.07	35.7	21	50	21	1.025	1.024	1.004	0.987	0.922	0.969	0.943	0.050281
P10639	Thioredoxin OS=Mus musculus OX=10090 GN=Txn	Txn	11.675	29.633	51.4	7	19	7	1.027	0.982	1.006	1.013	1.005	0.993	0.999	0.93698
P10649	Glutathione S-transferase Mu 1 OS=Mus musculus OX=10090 GN=Gstm1	Gstm1	25.97	179.55	76.1	19	85	12	1.042	1.01	1.034	0.987	0.98	0.95	0.945	0.0198986
P10711	Transcription elongation factor A protein 1 OS=Mus musculus OX=10090 GN=Tcea1	Tcea1	33.88	58.789	42.5	12	17	12	1.007	1.003	1.019	1.01	0.963	0.98	0.975	0.156917
P10833	Ras-related protein R-Ras OS=Mus musculus OX=10090 GN=Rras	Rras	23.764	23.967	35.8	7	8	5	1.043	0.978	0.932	1.009	1.111	0.94	1.036	0.58838
P10852	4F2 cell-surface antigen heavy chain OS=Mus musculus OX=10090 GN=Slc3a2	Slc3a2	58.336	191.69	33.7	16	30	16	1.01	0.995	0.999	1.004	1.012	0.987	1	0.96808
P10922	Histone H1.0 OS=Mus musculus OX=10090 GN=H1f0	H1f0	20.861	21.075	27.3	5	11	5	0.906	0.879	0.912	1.137	1.14	1.113	1.257	7.7144e-05
P11031	Activated RNA polymerase II transcriptional coactivator p15 OS=Mus musculus OX=10090 GN=Sub1	Sub1	14.427	58.872	55.9	6	9	6	1.049	1.015	1.046	0.981	0.927	0.981	0.929	0.026743
P11087	Collagen alpha-1(I) chain OS=Mus musculus OX=10090 GN=Col1a1	Col1a1	138.03	71.131	6.7	9	11	9	0.768	0.835	0.794	1.224	1.232	1.235	1.54	0.0031831
P11103	Poly [ADP-ribose] polymerase 1 OS=Mus musculus OX=10090 GN=Parp1	Parp1	113.1	24.248	8.6	8	8	8	1.03	1.014	1.06	1.002	0.885	0.974	0.922	0.105817
P11214	Tissue-type plasminogen activator OS=Mus musculus OX=10090 GN=Plat	Plat	63.096	7.5517	2.1	1	1	1
P11276	Fibronectin OS=Mus musculus OX=10090 GN=Fn1	Fn1	272.53	47.475	6.4	10	10	10	0.975	1.047	1.056	0.968	0.93	1.016	0.947	0.20246
P11352	Glutathione peroxidase 1 OS=Mus musculus OX=10090 GN=Gpx1	Gpx1	22.329	46.362	70.6	10	17	10	1.022	1.038	1.005	0.996	0.967	0.957	0.953	0.03296
P11404	Fatty acid-binding protein, heart OS=Mus musculus OX=10090 GN=Fabp3	Fabp3	14.819	40.525	42.9	6	12	6	1.009	1.038	0.991	1.003	0.988	0.986	0.98	0.23802
P11438	Lysosome-associated membrane glycoprotein 1 OS=Mus musculus OX=10090 GN=Lamp1	Lamp1	43.865	11.741	8.1	3	9	3	1.051	1.014	1.017	0.937	0.991	1.002	0.951	0.098643
P11499	Heat shock protein HSP 90-beta OS=Mus musculus OX=10090 GN=Hsp90ab1	Hsp90ab1	83.28	323.31	59	46	193	30	1.017	1.009	1.029	0.979	0.977	0.984	0.962	0.0032405
P11531	Dystrophin OS=Mus musculus OX=10090 GN=Dmd	Dmd	425.83	43.232	3.3	10	13	10	1.032	0.985	1.028	0.97	0.956	1.009	0.964	0.168983
P11589	Major urinary protein 2 OS=Mus musculus OX=10090 GN=Mup2	Mup2	20.663	45.644	46.1	7	8	7	1.398	1.352	1.406	0.521	0.553	0.599	0.403	2.362e-05
P11627	Neural cell adhesion molecule L1 OS=Mus musculus OX=10090 GN=L1cam	L1cam	140.97	267.01	26.5	27	45	27	0.957	0.979	1.001	1.024	1.03	1.022	1.047	0.024465
P11798	Calcium/calmodulin-dependent protein kinase type II subunit alpha OS=Mus musculus OX=10090 GN=Camk2a	Camk2a	54.114	162.22	51.9	23	122	15	0.977	0.951	0.97	1.024	1.058	1.041	1.078	0.0038224
P11835	Integrin beta-2 OS=Mus musculus OX=10090 GN=Itgb2	Itgb2	85.025	35.06	8.3	5	5	5	1	1.012	1.078	0.947	0.966	0.988	0.939	0.075778
P11859	Angiotensinogen OS=Mus musculus OX=10090 GN=Agt	Agt	51.99	10.55	4.8	2	3	2
P11881	Inositol 1,4,5-trisphosphate receptor type 1 OS=Mus musculus OX=10090 GN=Itpr1	Itpr1	313.16	323.31	35.8	90	147	83	1.066	1.077	1.077	0.912	0.906	0.893	0.842	1.85774e-05
P11983	T-complex protein 1 subunit alpha OS=Mus musculus OX=10090 GN=Tcp1	Tcp1	60.448	172.45	57	25	45	25	0.981	1.017	1.003	1	0.998	1.001	0.999	0.9626
P12023	Amyloid-beta A4 protein OS=Mus musculus OX=10090 GN=App	App	86.721	109.91	26.9	16	26	15	1.038	0.996	1.011	0.989	0.96	0.992	0.966	0.095499
P12246	Serum amyloid P-component OS=Mus musculus OX=10090 GN=Apcs	Apcs	26.247	4.9432	8.9	1	1	1
P12367	cAMP-dependent protein kinase type II-alpha regulatory subunit OS=Mus musculus OX=10090 GN=Prkar2a	Prkar2a	45.389	130.96	44.4	17	48	15	0.993	1.027	1.003	0.994	0.983	0.978	0.978	0.109924
P12382	ATP-dependent 6-phosphofructokinase, liver type OS=Mus musculus OX=10090 GN=Pfkl	Pfkl	85.359	323.31	41.9	27	67	22	1.001	0.989	1.006	0.997	1.01	1.017	1.009	0.2946
P12399	Protein CTLA-2-alpha OS=Mus musculus OX=10090 GN=Ctla2a	Ctla2a	15.883	-2	6.6	1	1	1	1.056	1.079	1.14	0.837	0.966	0.882	0.82	0.013779
P12658	Calbindin OS=Mus musculus OX=10090 GN=Calb1	Calb1	29.994	135.31	59	18	67	17	1.045	1.035	1.038	0.956	0.966	0.958	0.924	4.4556e-05
P12660	Purkinje cell protein 2 OS=Mus musculus OX=10090 GN=Pcp2	Pcp2	13.053	14.736	30.8	2	5	2	1.077	1.081	1.131	0.915	0.867	0.883	0.81	0.00070236
P12787	Cytochrome c oxidase subunit 5A, mitochondrial OS=Mus musculus OX=10090 GN=Cox5a	Cox5a	16.101	67.382	54.8	8	34	8	1.028	1.026	1.023	0.957	0.983	0.976	0.948	0.0027169
P12815	Programmed cell death protein 6 OS=Mus musculus OX=10090 GN=Pdcd6	Pdcd6	21.867	71.218	46.1	8	13	8	0.985	1.003	1.037	0.971	1.013	1.018	0.992	0.73788
P12849	cAMP-dependent protein kinase type I-beta regulatory subunit OS=Mus musculus OX=10090 GN=Prkar1b	Prkar1b	43.224	94.896	39.1	13	20	9	0.989	0.984	0.962	1.027	1.092	1.044	1.078	0.021079
P12960	Contactin-1 OS=Mus musculus OX=10090 GN=Cntn1	Cntn1	113.39	323.31	55.7	51	176	51	1.005	1.007	1.015	0.978	0.991	0.995	0.979	0.02496
P12961	Neuroendocrine protein 7B2 OS=Mus musculus OX=10090 GN=Scg5	Scg5	23.866	33.137	13.2	2	3	2	0.918	0.993	1.037	0.99	1.049	1.051	1.048	0.30438
P12970	60S ribosomal protein L7a OS=Mus musculus OX=10090 GN=Rpl7a	Rpl7a	29.976	31.531	27.1	8	11	8	0.939	0.911	0.932	1.114	1.079	1.051	1.166	0.00131621
P13439	Uridine 5'-monophosphate synthase OS=Mus musculus OX=10090 GN=Umps	Umps	52.292	24.929	15.2	7	8	7	0.994	1.037	0.976	0.973	1.001	1.03	0.999	0.9709
P13541	Myosin-3 OS=Mus musculus OX=10090 GN=Myh3	Myh3	223.79	3.3548	13.2	28	40	1
P13542	Myosin-8 OS=Mus musculus OX=10090 GN=Myh8	Myh8	222.7	5.5955	25.9	44	63	2	0.649	0.573	0.553	1.532	1.508	1.395	2.499	8.2154e-05
P13595	Neural cell adhesion molecule 1 OS=Mus musculus OX=10090 GN=Ncam1	Ncam1	119.43	323.31	46.3	48	158	48	0.989	0.985	0.984	1.026	1.009	1.014	1.031	0.0043035
P13597	Intercellular adhesion molecule 1 OS=Mus musculus OX=10090 GN=Icam1	Icam1	58.844	2.3618	2.8	1	1	1	0.829	1.082	0.993	1.059	0.948	1.112	1.074	0.4573
P13634	Carbonic anhydrase 1 OS=Mus musculus OX=10090 GN=Ca1	Ca1	28.33	66.641	41.4	8	13	8	0.971	0.961	0.936	1.058	1.046	1.09	1.114	0.0028174
P13707	Glycerol-3-phosphate dehydrogenase [NAD(+)], cytoplasmic OS=Mus musculus OX=10090 GN=Gpd1	Gpd1	37.572	175.42	67	24	57	22	1.036	1.037	1.048	0.952	0.939	0.957	0.913	0.000175883
P13864	DNA (cytosine-5)-methyltransferase 1 OS=Mus musculus OX=10090 GN=Dnmt1	Dnmt1	183.19	4.6489	1.7	3	3	3
P14094	Sodium/potassium-transporting ATPase subunit beta-1 OS=Mus musculus OX=10090 GN=Atp1b1	Atp1b1	35.194	214.79	55.3	19	121	19	1.002	0.987	1.016	0.978	0.995	0.993	0.987	0.26176
P14106	Complement C1q subcomponent subunit B OS=Mus musculus OX=10090 GN=C1qb	C1qb	26.717	29.886	13	3	5	3	1.056	0.993	0.937	1.024	1.006	1.016	1.02	0.60752
P14115	60S ribosomal protein L27a OS=Mus musculus OX=10090 GN=Rpl27a	Rpl27a	16.605	30.616	41.2	7	11	7	1.045	0.912	1.024	1.027	0.943	1.012	1	0.97866
P14131	40S ribosomal protein S16 OS=Mus musculus OX=10090 GN=Rps16	Rps16	16.445	21.346	57.5	11	16	11	0.89	0.905	0.914	1.104	1.107	1.146	1.239	0.000117815
P14148	60S ribosomal protein L7 OS=Mus musculus OX=10090 GN=Rpl7	Rpl7	31.419	50.846	31.5	10	15	10	0.952	0.962	0.934	1.019	1.088	1.022	1.099	0.0152796
P14152	Malate dehydrogenase, cytoplasmic OS=Mus musculus OX=10090 GN=Mdh1	Mdh1	36.511	181.4	47.9	17	102	17	1.003	0.995	0.999	1.007	1.006	0.987	1.001	0.89608
P14206	40S ribosomal protein SA OS=Mus musculus OX=10090 GN=Rpsa	Rpsa	32.838	134.64	44.4	10	22	10	1.037	1.001	1.034	0.978	0.963	0.999	0.957	0.04756
P14211	Calreticulin OS=Mus musculus OX=10090 GN=Calr	Calr	47.994	207.62	59.1	23	58	23	1.025	0.998	1.012	0.974	1.001	0.969	0.97	0.074199
P14231	Sodium/potassium-transporting ATPase subunit beta-2 OS=Mus musculus OX=10090 GN=Atp1b2	Atp1b2	33.344	215.69	44.5	13	48	13	1.028	1.029	1.03	0.98	0.947	0.97	0.938	0.024584
P14576	Signal recognition particle 54 kDa protein OS=Mus musculus OX=10090 GN=Srp54	Srp54	55.72	86.648	28.8	10	15	10	1.06	0.974	1.071	0.947	0.996	0.903	0.917	0.102857
P14602	Heat shock protein beta-1 OS=Mus musculus OX=10090 GN=Hspb1	Hspb1	23.014	8.6387	26.8	5	6	5	0.949	1.077	0.96	0.962	0.998	1.068	1.014	0.78652
P14685	26S proteasome non-ATPase regulatory subunit 3 OS=Mus musculus OX=10090 GN=Psmd3	Psmd3	60.718	109.89	36	19	31	19	0.994	0.978	0.977	1.029	1.029	1.007	1.039	0.013377
P14733	Lamin-B1 OS=Mus musculus OX=10090 GN=Lmnb1	Lmnb1	66.785	173.64	49.8	31	62	27	1.037	1.009	1.015	1.001	0.971	0.989	0.967	0.052082
P14824	Annexin A6 OS=Mus musculus OX=10090 GN=Anxa6	Anxa6	75.884	323.31	62.9	43	86	42	1.036	1.051	1.014	0.962	0.961	0.954	0.928	0.0022227
P14869	60S acidic ribosomal protein P0 OS=Mus musculus OX=10090 GN=Rplp0	Rplp0	34.216	84.466	43.8	10	19	10	1.005	1.005	1.005	1.006	1.014	1.014	1.006	0.140636
P14873	Microtubule-associated protein 1B OS=Mus musculus OX=10090 GN=Map1b	Map1b	270.25	323.31	45	81	195	80	0.997	0.996	0.997	1.011	0.999	1.001	1.007	0.20022
P15105	Glutamine synthetase OS=Mus musculus OX=10090 GN=Glul	Glul	42.119	323.31	71.6	25	144	25	1.011	1.014	1.017	0.972	0.977	0.996	0.968	0.0130443
P15116	Cadherin-2 OS=Mus musculus OX=10090 GN=Cdh2	Cdh2	99.795	238.47	21.2	11	18	10	0.981	0.987	0.965	1.018	1.007	1.019	1.038	0.0085808
P15208	Insulin receptor OS=Mus musculus OX=10090 GN=Insr	Insr	155.61	10.897	2.8	4	4	3	1.063	1.036	0.895	0.951	1.02	1.048	1.008	0.87382
P15209	BDNF/NT-3 growth factors receptor OS=Mus musculus OX=10090 GN=Ntrk2	Ntrk2	92.132	79.379	17.7	11	19	8	1.01	1.018	0.996	0.998	1.019	1.002	0.998	0.86348
P15327	Bisphosphoglycerate mutase OS=Mus musculus OX=10090 GN=Bpgm	Bpgm	29.978	35.112	37.5	8	11	8	0.979	0.928	0.924	1.063	1.049	1.083	1.129	0.0042978
P15331	Peripherin OS=Mus musculus OX=10090 GN=Prph	Prph	54.267	39.933	29.1	13	15	10	1.086	1.097	1.066	0.906	0.922	0.889	0.836	0.00018277
P15379	CD44 antigen OS=Mus musculus OX=10090 GN=Cd44	Cd44	85.616	4.6408	2.6	2	2	2	1.021	0.988	1.025	1.035	0.916	1.011	0.976	0.55426
P15388	Potassium voltage-gated channel subfamily C member 1 OS=Mus musculus OX=10090 GN=Kcnc1	Kcnc1	57.928	7.9674	7	3	5	3	1.013	0.972	0.999	0.879	1.076	1.008	0.993	0.87224
P15508	Spectrin beta chain, erythrocytic OS=Mus musculus OX=10090 GN=Sptb	Sptb	245.25	323.31	48.6	94	151	87	1.017	1.027	1.02	0.965	0.976	0.967	0.949	0.00032156
P15532	Nucleoside diphosphate kinase A OS=Mus musculus OX=10090 GN=Nme1	Nme1	17.208	109.78	80.3	14	37	8	1.029	0.983	1.003	0.974	1.073	0.975	1.002	0.96862
P15626	Glutathione S-transferase Mu 2 OS=Mus musculus OX=10090 GN=Gstm2	Gstm2	25.716	5.3607	47.7	10	24	2
P15864	Histone H1.2 OS=Mus musculus OX=10090 GN=Hist1h1c	Hist1h1c	21.266	3.8004	33	10	16	2	0.826	0.793	0.775	1.268	1.265	1.179	1.551	0.000136212
P15920	V-type proton ATPase 116 kDa subunit a isoform 2 OS=Mus musculus OX=10090 GN=Atp6v0a2	Atp6v0a2	98.144	3.9772	3.3	3	3	2
P16014	Secretogranin-1 OS=Mus musculus OX=10090 GN=Chgb	Chgb	77.968	54.354	9.7	6	7	6	0.987	0.944	1	1.042	1.013	1.055	1.061	0.04852
P16015	Carbonic anhydrase 3 OS=Mus musculus OX=10090 GN=Ca3	Ca3	29.366	5.992	18.1	3	3	3	0.972	0.966	0.924	0.826	1.239	1.115	1.111	0.5336
P16045	Galectin-1 OS=Mus musculus OX=10090 GN=Lgals1	Lgals1	14.866	36.773	49.6	6	12	6	1.003	1.032	1.021	0.976	0.997	1.003	0.974	0.086581
P16054	Protein kinase C epsilon type OS=Mus musculus OX=10090 GN=Prkce	Prkce	83.56	223.73	43.6	31	56	31	0.994	0.97	0.957	1.081	1.034	1.029	1.076	0.0187559
P16125	L-lactate dehydrogenase B chain OS=Mus musculus OX=10090 GN=Ldhb	Ldhb	36.572	242.72	38.3	15	104	14	1.025	1.027	1.033	0.993	0.976	0.968	0.952	0.0033357
P16254	Signal recognition particle 14 kDa protein OS=Mus musculus OX=10090 GN=Srp14	Srp14	12.51	5.1573	26.4	3	3	3
P16277	Tyrosine-protein kinase Blk OS=Mus musculus OX=10090 GN=Blk	Blk	56.674	1.6287	2	1	2	1	0.864	0.962	0.992	1.062	1.144	1.012	1.142	0.072657
P16283	Anion exchange protein 3 OS=Mus musculus OX=10090 GN=Slc4a3	Slc4a3	135.37	21.127	6.7	7	7	7	0.963	1.012	1.106	0.951	1.037	0.921	0.944	0.34874
P16305	Gamma-aminobutyric acid receptor subunit alpha-6 OS=Mus musculus OX=10090 GN=Gabra6	Gabra6	51.106	3.9705	4.6	2	3	2	0.882	1.049	0.909	1.094	1	1.1	1.125	0.125321
P16330	2',3'-cyclic-nucleotide 3'-phosphodiesterase OS=Mus musculus OX=10090 GN=Cnp	Cnp	47.123	323.31	60.2	33	140	32	1.018	1.009	1.023	0.968	0.986	0.977	0.961	0.0039642
P16332	Methylmalonyl-CoA mutase, mitochondrial OS=Mus musculus OX=10090 GN=Mut	Mut	82.843	161.12	31.4	18	27	18	1.013	1.033	1.012	0.979	0.939	1.01	0.957	0.118879
P16388	Potassium voltage-gated channel subfamily A member 1 OS=Mus musculus OX=10090 GN=Kcna1	Kcna1	56.409	43.947	17.4	8	12	5	1.1	1.051	1.06	0.921	0.953	0.928	0.873	0.0014404
P16390	Potassium voltage-gated channel subfamily A member 3 OS=Mus musculus OX=10090 GN=Kcna3	Kcna3	58.563	5.4411	8.7	5	5	2
P16406	Glutamyl aminopeptidase OS=Mus musculus OX=10090 GN=Enpep	Enpep	107.96	8.4973	4.1	3	3	3
P16460	Argininosuccinate synthase OS=Mus musculus OX=10090 GN=Ass1	Ass1	46.584	110.58	41.7	17	26	17	1.016	0.987	1.018	0.989	1.014	0.979	0.987	0.4191
P16546	Spectrin alpha chain, non-erythrocytic 1 OS=Mus musculus OX=10090 GN=Sptan1	Sptan1	284.59	323.31	72.9	186	641	185	1.015	1.009	1.005	0.995	0.989	0.985	0.98	0.0082243
P16563	Cysteine-rich secretory protein 2 OS=Mus musculus OX=10090 GN=Crisp2	Crisp2	27.605	-2	5.3	1	1	1
P16675	Lysosomal protective protein OS=Mus musculus OX=10090 GN=Ctsa	Ctsa	53.844	15.098	8.6	3	5	3	1.008	0.96	1.043	0.992	0.994	1.004	0.993	0.8163
P16858	Glyceraldehyde-3-phosphate dehydrogenase OS=Mus musculus OX=10090 GN=Gapdh	Gapdh	35.81	323.31	63.4	22	241	19	1.019	1.015	1.018	0.992	0.978	0.966	0.962	0.037776
P16951	Cyclic AMP-dependent transcription factor ATF-2 OS=Mus musculus OX=10090 GN=Atf2	Atf2	52.297	10.585	4.1	1	1	1
P17047	Lysosome-associated membrane glycoprotein 2 OS=Mus musculus OX=10090 GN=Lamp2	Lamp2	45.681	9.5135	8.4	4	6	4	1.057	1.011	1.025	0.933	0.952	0.96	0.92	0.0059395
P17095	High mobility group protein HMG-I/HMG-Y OS=Mus musculus OX=10090 GN=Hmga1	Hmga1	11.614	6.7946	23.4	4	7	4	1.024	1.011	0.985	0.99	0.973	1.006	0.983	0.31894
P17156	Heat shock-related 70 kDa protein 2 OS=Mus musculus OX=10090 GN=Hspa2	Hspa2	69.641	167.28	53.7	35	125	18	0.999	0.974	1.002	1.028	1.021	1.011	1.029	0.050597
P17182	Alpha-enolase OS=Mus musculus OX=10090 GN=Eno1	Eno1	47.14	323.31	77.9	29	235	24	1.004	1.022	1.017	0.997	0.987	0.986	0.976	0.0189784
P17183	Gamma-enolase OS=Mus musculus OX=10090 GN=Eno2	Eno2	47.296	312.55	74	21	180	16	0.995	1.023	1.003	0.984	0.986	0.987	0.979	0.123625
P17225	Polypyrimidine tract-binding protein 1 OS=Mus musculus OX=10090 GN=Ptbp1	Ptbp1	56.477	26.227	8.9	4	5	4	1.002	0.971	1.021	0.984	1.005	1.057	1.017	0.54628
P17426	AP-2 complex subunit alpha-1 OS=Mus musculus OX=10090 GN=Ap2a1	Ap2a1	107.66	323.31	50.8	49	135	35	0.993	0.989	0.977	1.015	1.01	1.006	1.024	0.012082
P17427	AP-2 complex subunit alpha-2 OS=Mus musculus OX=10090 GN=Ap2a2	Ap2a2	104.02	275.71	50.3	43	118	29	0.988	1.01	0.996	1.014	0.998	0.985	1.001	0.93112
P17439	Glucosylceramidase OS=Mus musculus OX=10090 GN=Gba	Gba	57.621	47.405	12.8	5	6	5	1.019	1.021	0.95	1.006	1.017	0.995	1.009	0.70888
P17563	Methanethiol oxidase OS=Mus musculus OX=10090 GN=Selenbp1	Selenbp1	52.513	116.63	50	17	26	17	1.015	1.048	1.009	0.978	1.008	0.943	0.953	0.101241
P17665	Cytochrome c oxidase subunit 7C, mitochondrial OS=Mus musculus OX=10090 GN=Cox7c	Cox7c	7.3325	6.3612	28.6	2	7	2	0.981	0.937	0.978	0.98	1.051	1.052	1.065	0.088382
P17710	Hexokinase-1 OS=Mus musculus OX=10090 GN=Hk1	Hk1	108.3	323.31	51	47	156	44	0.978	0.973	0.966	1.03	1.038	1.022	1.059	0.00055686
P17742	Peptidyl-prolyl cis-trans isomerase A OS=Mus musculus OX=10090 GN=Ppia	Ppia	17.971	175.45	73.2	12	107	12	0.969	0.991	1	1.01	1.019	0.997	1.022	0.122263
P17751	Triosephosphate isomerase OS=Mus musculus OX=10090 GN=Tpi1	Tpi1	32.191	242.89	51.8	15	95	15	1.009	1.015	1.008	0.977	1.008	0.994	0.983	0.129217
P17809	Solute carrier family 2, facilitated glucose transporter member 1 OS=Mus musculus OX=10090 GN=Slc2a1	Slc2a1	53.984	16.387	10.6	6	7	6	0.999	0.975	1.033	0.972	1.009	1.031	1.002	0.94862
P17879	Heat shock 70 kDa protein 1B OS=Mus musculus OX=10090 GN=Hspa1b	Hspa1b	70.175	3.6905	53.3	28	64	1	0.909	1.056	0.865	0.949	1.158	1.107	1.136	0.2086
P17918	Proliferating cell nuclear antigen OS=Mus musculus OX=10090 GN=Pcna	Pcna	28.785	23.839	20.7	4	4	4
P18052	Receptor-type tyrosine-protein phosphatase alpha OS=Mus musculus OX=10090 GN=Ptpra	Ptpra	93.696	169.33	26.9	17	23	15	1.003	0.981	0.987	0.982	1.035	1.02	1.022	0.26966
P18242	Cathepsin D OS=Mus musculus OX=10090 GN=Ctsd	Ctsd	44.953	131.51	34.9	12	34	12	1.039	1.022	1.052	0.949	0.969	0.938	0.917	0.0024419
P18572	Basigin OS=Mus musculus OX=10090 GN=Bsg	Bsg	42.444	60.082	28.5	10	18	10	1.024	1.015	1.034	0.998	0.994	0.928	0.95	0.09998
P18653	Ribosomal protein S6 kinase alpha-1 OS=Mus musculus OX=10090 GN=Rps6ka1	Rps6ka1	81.594	62.905	20.6	12	15	5	1.048	1.073	1.043	0.897	0.92	0.921	0.865	0.00029962
P18654	Ribosomal protein S6 kinase alpha-3 OS=Mus musculus OX=10090 GN=Rps6ka3	Rps6ka3	83.693	10.653	15.1	9	11	3	0.963	0.951	1.06	1.172	1.02	0.829	1.016	0.95146
P18760	Cofilin-1 OS=Mus musculus OX=10090 GN=Cfl1	Cfl1	18.559	181.65	75.9	18	59	16	1.011	0.996	0.996	1	1.004	0.998	1	0.95586
P18826	Phosphorylase b kinase regulatory subunit alpha, skeletal muscle isoform OS=Mus musculus OX=10090 GN=Phka1	Phka1	138.82	25.932	6.3	7	8	7	1.015	1.034	0.994	0.99	1.004	0.985	0.979	0.172303
P18872	Guanine nucleotide-binding protein G(o) subunit alpha OS=Mus musculus OX=10090 GN=Gnao1	Gnao1	40.084	273.06	57.9	20	114	18	0.984	0.997	0.99	1.037	1.011	1.027	1.035	0.0144449
P18894	D-amino-acid oxidase OS=Mus musculus OX=10090 GN=Dao	Dao	38.661	8.4347	11	4	4	4	1.063	1.153	1.098	0.876	0.87	0.893	0.796	0.0007985
P19096	Fatty acid synthase OS=Mus musculus OX=10090 GN=Fasn	Fasn	272.43	323.31	43.2	86	150	86	0.996	1.009	1.007	0.997	0.996	0.992	0.991	0.10562
P19137	Laminin subunit alpha-1 OS=Mus musculus OX=10090 GN=Lama1	Lama1	338.14	50.846	3.9	10	10	10	0.989	1.059	1.076	0.93	0.978	0.976	0.923	0.06034
P19157	Glutathione S-transferase P 1 OS=Mus musculus OX=10090 GN=Gstp1	Gstp1	23.609	166.09	55.2	10	40	10	1.017	1.007	1.005	0.968	0.983	0.965	0.963	0.0049839
P19246	Neurofilament heavy polypeptide OS=Mus musculus OX=10090 GN=Nefh	Nefh	116.99	323.31	41.8	47	106	44	1.054	1.066	1.062	0.946	0.925	0.921	0.877	0.000123538
P19253	60S ribosomal protein L13a OS=Mus musculus OX=10090 GN=Rpl13a	Rpl13a	23.464	16.117	29.6	7	12	7	0.921	0.908	0.915	1.116	1.132	1.092	1.217	6.143e-05
P19258	Protein Mpv17 OS=Mus musculus OX=10090 GN=Mpv17	Mpv17	19.686	3.1046	5.1	1	2	1	1.058	1.064	0.97	0.986	0.976	0.936	0.937	0.13138
P19324	Serpin H1 OS=Mus musculus OX=10090 GN=Serpinh1	Serpinh1	46.533	37.726	24.7	8	10	8	1.136	1.011	0.997	0.954	0.992	0.94	0.918	0.130862
P19536	Cytochrome c oxidase subunit 5B, mitochondrial OS=Mus musculus OX=10090 GN=Cox5b	Cox5b	13.813	26.484	43	7	46	7	1.002	1.028	1.023	0.99	0.985	0.978	0.967	0.0181381
P19783	Cytochrome c oxidase subunit 4 isoform 1, mitochondrial OS=Mus musculus OX=10090 GN=Cox4i1	Cox4i1	19.53	90.875	54.4	10	33	10	0.987	0.976	0.971	1.018	1.046	1	1.044	0.036217
P20029	Endoplasmic reticulum chaperone BiP OS=Mus musculus OX=10090 GN=Hspa5	Hspa5	72.421	323.31	54.7	34	114	31	1.01	1.016	1.005	1.003	0.987	0.988	0.983	0.04388
P20060	Beta-hexosaminidase subunit beta OS=Mus musculus OX=10090 GN=Hexb	Hexb	61.115	102.15	28	16	23	16	1	1.001	1.01	0.984	1.027	0.982	0.994	0.69954
P20065	Thymosin beta-4 OS=Mus musculus OX=10090 GN=Tmsb4x	Tmsb4x	5.6794	7.4848	40	2	3	1	1.024	1.017	0.984	0.985	0.944	0.989	0.965	0.135125
P20108	Thioredoxin-dependent peroxide reductase, mitochondrial OS=Mus musculus OX=10090 GN=Prdx3	Prdx3	28.127	137.01	42.8	9	34	9	0.991	0.997	1.026	0.993	0.981	0.991	0.984	0.22448
P20152	Vimentin OS=Mus musculus OX=10090 GN=Vim	Vim	53.687	191.19	58.8	30	63	24	1.051	1.059	1.027	0.942	0.929	0.971	0.906	0.0034784
P20352	Tissue factor OS=Mus musculus OX=10090 GN=F3	F3	32.935	57.844	25.2	5	6	5	1.053	1.058	0.989	0.983	0.893	0.967	0.917	0.077256
P20357	Microtubule-associated protein 2 OS=Mus musculus OX=10090 GN=Map2	Map2	199.13	323.31	49.8	84	159	84	0.938	0.952	0.949	1.068	1.066	1.06	1.125	1.99206e-05
P20444	Protein kinase C alpha type OS=Mus musculus OX=10090 GN=Prkca	Prkca	76.851	38.952	31.8	20	57	13	1.002	1.009	0.981	0.979	0.974	0.985	0.982	0.115761
P20801	Troponin C, skeletal muscle OS=Mus musculus OX=10090 GN=Tnnc2	Tnnc2	18.11	27.966	36.9	5	9	4	0.412	0.461	0.415	1.617	1.652	1.747	3.894	2.9776e-06
P20917	Myelin-associated glycoprotein OS=Mus musculus OX=10090 GN=Mag	Mag	69.259	101.11	22.2	11	31	11	1.067	1.046	1.053	0.91	0.952	0.955	0.89	0.00216
P20918	Plasminogen OS=Mus musculus OX=10090 GN=Plg	Plg	90.807	72.051	21.7	13	15	13	0.971	1.013	0.964	0.985	1.02	1.063	1.041	0.21462
P21107	Tropomyosin alpha-3 chain OS=Mus musculus OX=10090 GN=Tpm3	Tpm3	32.994	48.969	49.1	20	42	9	1.004	1.019	0.993	1.008	1.008	0.987	0.996	0.69592
P21126	Ubiquitin-like protein 4A OS=Mus musculus OX=10090 GN=Ubl4a	Ubl4a	17.8	26.699	49.7	7	8	7	0.95	0.983	0.986	1.044	1.006	0.948	1.027	0.44128
P21278	Guanine nucleotide-binding protein subunit alpha-11 OS=Mus musculus OX=10090 GN=Gna11	Gna11	42.024	79.028	47.6	14	24	8	0.951	0.976	0.981	1.051	1.031	1.063	1.081	0.0039416
P21279	Guanine nucleotide-binding protein G(q) subunit alpha OS=Mus musculus OX=10090 GN=Gnaq	Gnaq	42.158	155.82	56	18	37	12	1.017	0.981	0.983	1.008	0.998	1.03	1.018	0.28724
P21300	Aldose reductase-related protein 1 OS=Mus musculus OX=10090 GN=Akr1b7	Akr1b7	35.988	15.457	11.4	5	7	3	0.925	0.98	1.015	1.046	1.035	1.017	1.061	0.101842
P21447	Multidrug resistance protein 1A OS=Mus musculus OX=10090 GN=Abcb1a	Abcb1a	140.64	103.64	17.9	18	21	17	0.975	1.017	1.036	0.984	0.997	0.988	0.981	0.35116
P21460	Cystatin-C OS=Mus musculus OX=10090 GN=Cst3	Cst3	15.531	45.173	32.1	4	11	4	0.998	1.03	0.976	0.985	0.959	0.997	0.979	0.33798
P21550	Beta-enolase OS=Mus musculus OX=10090 GN=Eno3	Eno3	47.024	6.4593	26	8	47	3	0.925	0.862	1.002	1.033	1.065	1.156	1.167	0.0478
P21614	Vitamin D-binding protein OS=Mus musculus OX=10090 GN=Gc	Gc	53.6	74.225	36.8	14	16	14	0.965	1.002	0.973	1.035	1.022	1.049	1.056	0.0158414
P21619	Lamin-B2 OS=Mus musculus OX=10090 GN=Lmnb2	Lmnb2	67.317	227.6	55.2	31	54	27	1.065	1.06	1.057	0.927	0.932	0.931	0.877	5.688e-07
P21661	Neuroendocrine convertase 2 OS=Mus musculus OX=10090 GN=Pcsk2	Pcsk2	70.785	7.5071	2	1	1	1	0.963	1.024	1.019	1.021	0.966	1.011	0.997	0.92624
P21836	Acetylcholinesterase OS=Mus musculus OX=10090 GN=Ache	Ache	68.168	60.585	18.9	8	8	8	0.933	1.002	0.971	0.966	1.018	1.024	1.035	0.2806
P21956	Lactadherin OS=Mus musculus OX=10090 GN=Mfge8	Mfge8	51.24	10.829	9.1	3	3	3	1.084	0.932	0.935	0.931	1.017	1.122	1.04	0.62206
P21981	Protein-glutamine gamma-glutamyltransferase 2 OS=Mus musculus OX=10090 GN=Tgm2	Tgm2	77.06	101.39	33.5	17	19	17	1.004	1.03	1.031	0.932	0.991	1.047	0.969	0.4016
P21995	Embigin OS=Mus musculus OX=10090 GN=Emb	Emb	37.064	15.066	12.1	4	5	4	1.003	1	1.055	0.968	0.956	0.998	0.956	0.103222
P22005	Proenkephalin-A OS=Mus musculus OX=10090 GN=Penk	Penk	31.004	28.729	19	4	6	4	0.852	0.925	0.825	1.219	1.081	1.179	1.337	0.0041963
P22315	Ferrochelatase, mitochondrial OS=Mus musculus OX=10090 GN=Fech	Fech	47.13	124.05	46.9	16	23	16	0.978	1.003	0.99	1.008	0.998	1.033	1.023	0.146877
P22437	Prostaglandin G/H synthase 1 OS=Mus musculus OX=10090 GN=Ptgs1	Ptgs1	69.042	20.083	2.5	1	1	1
P22599	Alpha-1-antitrypsin 1-2 OS=Mus musculus OX=10090 GN=Serpina1b	Serpina1b	45.974	18.809	29.8	11	29	2	0.957	0.967	0.911	1.077	1.031	1.091	1.128	0.0085955
P22682	E3 ubiquitin-protein ligase CBL OS=Mus musculus OX=10090 GN=Cbl	Cbl	100.56	8.1528	4.1	3	3	3	1.009	0.989	0.978	0.974	1.015	1.047	1.02	0.43898
P22723	Gamma-aminobutyric acid receptor subunit gamma-2 OS=Mus musculus OX=10090 GN=Gabrg2	Gabrg2	55.098	24.944	15.8	7	8	7	0.96	1	1.052	0.977	0.976	1.028	0.99	0.76836
P22892	AP-1 complex subunit gamma-1 OS=Mus musculus OX=10090 GN=Ap1g1	Ap1g1	91.349	158.21	26.4	19	31	19	0.982	0.993	0.969	1.021	1.031	1.024	1.045	0.0045415
P22907	Porphobilinogen deaminase OS=Mus musculus OX=10090 GN=Hmbs	Hmbs	39.344	8.44	12.5	4	4	4	0.991	1.056	0.977	1.023	0.991	0.962	0.984	0.62502
P22933	Gamma-aminobutyric acid receptor subunit delta OS=Mus musculus OX=10090 GN=Gabrd	Gabrd	50.522	3.5292	2.7	1	1	1	1.011	0.874	1.08	0.992	1.173	0.876	1.026	0.84474
P23116	Eukaryotic translation initiation factor 3 subunit A OS=Mus musculus OX=10090 GN=Eif3a	Eif3a	161.93	112.83	20.9	27	37	27	0.998	0.994	0.998	1.015	1.014	1.016	1.018	0.00023661
P23198	Chromobox protein homolog 3 OS=Mus musculus OX=10090 GN=Cbx3	Cbx3	20.855	63.921	39.3	6	16	5	1.045	0.985	1.027	1.02	0.922	0.944	0.944	0.173582
P23242	Gap junction alpha-1 protein OS=Mus musculus OX=10090 GN=Gja1	Gja1	43.004	208.93	49	14	31	14	0.999	1.027	1.003	0.994	0.969	0.951	0.962	0.065959
P23475	X-ray repair cross-complementing protein 6 OS=Mus musculus OX=10090 GN=Xrcc6	Xrcc6	69.483	-2	2	1	1	1	1.041	1.057	1.023	0.985	0.928	0.949	0.917	0.0117838
P23492	Purine nucleoside phosphorylase OS=Mus musculus OX=10090 GN=Pnp	Pnp	32.277	85.683	49.1	10	20	10	0.994	1.033	0.967	0.98	0.989	0.961	0.979	0.36628
P23506	Protein-L-isoaspartate(D-aspartate) O-methyltransferase OS=Mus musculus OX=10090 GN=Pcmt1	Pcmt1	24.634	206.01	65.2	12	28	12	1.021	1.034	1.013	0.968	0.983	0.973	0.953	0.0030381
P23591	GDP-L-fucose synthase OS=Mus musculus OX=10090 GN=Tsta3	Tsta3	35.877	56.42	21.8	5	5	5	1.028	0.93	0.987	1.063	1.025	0.983	1.043	0.3156
P23780	Beta-galactosidase OS=Mus musculus OX=10090 GN=Glb1	Glb1	73.12	7.1015	5.7	3	5	3	0.924	0.966	0.955	0.98	1.147	1.063	1.121	0.076181
P23818	Glutamate receptor 1 OS=Mus musculus OX=10090 GN=Gria1	Gria1	101.57	133.22	31.9	26	41	20	0.991	0.967	0.986	1.035	0.988	1.025	1.035	0.09688
P23819	Glutamate receptor 2 OS=Mus musculus OX=10090 GN=Gria2	Gria2	98.661	261.16	43.7	36	65	28	1.009	0.989	0.993	0.997	1.011	1.01	1.009	0.30094
P23927	Alpha-crystallin B chain OS=Mus musculus OX=10090 GN=Cryab	Cryab	20.069	87.085	53.7	9	22	9	1.049	1.045	1.061	0.96	0.969	0.971	0.919	0.000123242
P23953	Carboxylesterase 1C OS=Mus musculus OX=10090 GN=Ces1c	Ces1c	61.055	65.471	23.3	11	17	11	0.896	0.927	0.917	1.094	1.083	1.113	1.201	0.000139913
P24270	Catalase OS=Mus musculus OX=10090 GN=Cat	Cat	59.795	215.22	49.7	22	34	22	1.016	1.002	0.984	0.989	0.995	0.992	0.991	0.41252
P24288	Branched-chain-amino-acid aminotransferase, cytosolic OS=Mus musculus OX=10090 GN=Bcat1	Bcat1	42.791	81.927	32.9	10	23	10	1.012	1.044	1.01	0.961	1.007	0.97	0.958	0.07498
P24369	Peptidyl-prolyl cis-trans isomerase B OS=Mus musculus OX=10090 GN=Ppib	Ppib	23.713	39.798	47.7	12	22	12	0.989	1.045	1.014	1.045	0.965	0.956	0.973	0.43916
P24452	Macrophage-capping protein OS=Mus musculus OX=10090 GN=Capg	Capg	39.24	7.0754	6.8	2	2	2
P24472	Glutathione S-transferase A4 OS=Mus musculus OX=10090 GN=Gsta4	Gsta4	25.564	20.438	35.1	7	9	6	0.989	1.015	0.95	1.025	1.008	1.043	1.041	0.1327
P24527	Leukotriene A-4 hydrolase OS=Mus musculus OX=10090 GN=Lta4h	Lta4h	69.05	240.2	46.2	24	44	24	1.012	1.004	1.003	0.987	1.003	0.996	0.989	0.1134
P24529	Tyrosine 3-monooxygenase OS=Mus musculus OX=10090 GN=Th	Th	55.992	97.886	47.4	17	21	17	0.945	0.971	0.933	1.071	1.021	1.003	1.086	0.022482
P24547	Inosine-5'-monophosphate dehydrogenase 2 OS=Mus musculus OX=10090 GN=Impdh2	Impdh2	55.814	76.857	20.8	9	11	8	1.024	1.015	0.979	0.968	0.972	0.972	0.965	0.123536
P24549	Retinal dehydrogenase 1 OS=Mus musculus OX=10090 GN=Aldh1a1	Aldh1a1	54.467	166.11	38.9	20	46	20	1.04	1.04	1.054	0.946	0.953	0.955	0.911	6.0268e-05
P24638	Lysosomal acid phosphatase OS=Mus musculus OX=10090 GN=Acp2	Acp2	48.508	3.9444	2.6	1	1	1	1.012	0.953	1.043	0.981	1.014	1.002	0.996	0.91898
P24668	Cation-dependent mannose-6-phosphate receptor OS=Mus musculus OX=10090 GN=M6pr	M6pr	31.172	60.687	24.1	7	10	7	1.006	1.011	0.995	1.021	0.955	1.009	0.991	0.6792
P25444	40S ribosomal protein S2 OS=Mus musculus OX=10090 GN=Rps2	Rps2	31.231	62.013	45.4	12	21	12	0.909	0.902	0.935	1.089	1.096	1.093	1.194	8.462e-05
P25785	Metalloproteinase inhibitor 2 OS=Mus musculus OX=10090 GN=Timp2	Timp2	24.328	13.038	17.7	3	3	3	0.937	1.042	0.943	0.966	1.071	1.065	1.062	0.28044
P25911	Tyrosine-protein kinase Lyn OS=Mus musculus OX=10090 GN=Lyn	Lyn	58.812	15.081	7.8	4	6	2	1.11	0.984	0.964	1.01	0.954	0.972	0.96	0.45366
P25976	Nucleolar transcription factor 1 OS=Mus musculus OX=10090 GN=Ubtf	Ubtf	89.508	24.857	11.4	7	10	7	1.015	0.972	0.985	1.007	1.014	0.977	1.009	0.63698
P26039	Talin-1 OS=Mus musculus OX=10090 GN=Tln1	Tln1	269.82	323.31	36	68	88	54	1.012	1.015	1.003	1.001	0.986	1.006	0.988	0.154197
P26040	Ezrin OS=Mus musculus OX=10090 GN=Ezr	Ezr	69.406	116.02	44.5	31	49	24	1.015	1.005	0.998	1.001	0.99	0.975	0.983	0.127199
P26041	Moesin OS=Mus musculus OX=10090 GN=Msn	Msn	67.766	84.185	40.6	27	39	20	1.012	1.02	0.985	0.999	0.991	0.967	0.98	0.23608
P26043	Radixin OS=Mus musculus OX=10090 GN=Rdx	Rdx	68.542	112.3	47	29	47	21	1.005	1.028	1.038	0.969	0.963	0.976	0.947	0.0061986
P26048	Gamma-aminobutyric acid receptor subunit alpha-2 OS=Mus musculus OX=10090 GN=Gabra2	Gabra2	51.138	5.6234	13.7	8	13	2
P26049	Gamma-aminobutyric acid receptor subunit alpha-3 OS=Mus musculus OX=10090 GN=Gabra3	Gabra3	55.397	20.202	14.2	7	9	4	0.978	0.985	0.933	1.105	1.009	1.009	1.078	0.097602
P26231	Catenin alpha-1 OS=Mus musculus OX=10090 GN=Ctnna1	Ctnna1	100.11	45.837	28.1	23	35	12	0.986	0.983	1.014	0.986	0.982	0.986	0.99	0.43442
P26339	Chromogranin-A OS=Mus musculus OX=10090 GN=Chga	Chga	51.789	33.258	8.4	4	5	4	0.981	0.963	0.96	0.994	1.053	1.074	1.075	0.041577
P26369	Splicing factor U2AF 65 kDa subunit OS=Mus musculus OX=10090 GN=U2af2	U2af2	53.516	64.226	31.4	11	20	11	1.039	1.012	1.029	0.975	0.968	0.957	0.942	0.0030642
P26443	Glutamate dehydrogenase 1, mitochondrial OS=Mus musculus OX=10090 GN=Glud1	Glud1	61.336	323.31	51.1	29	107	29	1.008	1.039	1.014	0.987	0.968	0.973	0.957	0.0154019
P26450	Phosphatidylinositol 3-kinase regulatory subunit alpha OS=Mus musculus OX=10090 GN=Pik3r1	Pik3r1	83.516	29.289	11.5	8	10	6	0.937	1.058	1.014	0.975	0.973	0.997	0.979	0.60704
P26516	26S proteasome non-ATPase regulatory subunit 7 OS=Mus musculus OX=10090 GN=Psmd7	Psmd7	36.539	88.332	23.4	7	11	7	0.975	0.993	1.013	1.043	1.017	0.978	1.019	0.43774
P26618	Platelet-derived growth factor receptor alpha OS=Mus musculus OX=10090 GN=Pdgfra	Pdgfra	122.68	1.7534	1.4	2	2	2
P26638	Serine--tRNA ligase, cytoplasmic OS=Mus musculus OX=10090 GN=Sars	Sars	58.388	177.02	49.2	21	34	21	1.02	1.006	0.992	0.999	0.986	1.004	0.99	0.37648
P26645	Myristoylated alanine-rich C-kinase substrate OS=Mus musculus OX=10090 GN=Marcks	Marcks	29.661	208.95	28.8	10	19	10	0.959	0.955	0.967	1.067	1.045	1.044	1.095	0.00033944
P26883	Peptidyl-prolyl cis-trans isomerase FKBP1A OS=Mus musculus OX=10090 GN=Fkbp1a	Fkbp1a	11.922	67.205	41.7	6	18	6	0.959	0.998	0.989	1.016	1.034	0.995	1.034	0.113961
P27005	Protein S100-A8 OS=Mus musculus OX=10090 GN=S100a8	S100a8	10.294	18.099	30.3	2	2	2	1.132	1.097	1.083	0.866	0.898	0.876	0.797	0.000180397
P27545	Ceramide synthase 1 OS=Mus musculus OX=10090 GN=Cers1	Cers1	40.1	23.994	6	1	1	1
P27546	Microtubule-associated protein 4 OS=Mus musculus OX=10090 GN=Map4	Map4	117.43	151.17	23.1	22	35	22	1.025	1.041	1.032	0.969	0.963	0.943	0.928	0.00133906
P27573	Myelin protein P0 OS=Mus musculus OX=10090 GN=Mpz	Mpz	27.621	7.3028	13.3	4	5	4	1.284	1.226	1.243	0.732	0.726	0.702	0.576	3.9514e-06
P27600	Guanine nucleotide-binding protein subunit alpha-12 OS=Mus musculus OX=10090 GN=Gna12	Gna12	44.095	1.9086	4.5	2	5	1
P27601	Guanine nucleotide-binding protein subunit alpha-13 OS=Mus musculus OX=10090 GN=Gna13	Gna13	44.054	114.88	48.8	18	31	17	0.998	0.947	1.006	1.024	0.992	1.01	1.025	0.29488
P27612	Phospholipase A-2-activating protein OS=Mus musculus OX=10090 GN=Plaa	Plaa	87.22	134.26	39.2	26	35	26	1.014	0.982	0.986	1.014	0.989	1.013	1.011	0.43008
P27659	60S ribosomal protein L3 OS=Mus musculus OX=10090 GN=Rpl3	Rpl3	46.109	80.525	45.4	19	44	19	1.002	1.001	0.981	1.015	1.008	1.011	1.017	0.081243
P27661	Histone H2AX OS=Mus musculus OX=10090 GN=H2afx	H2afx	15.142	13.703	28.7	6	13	4	0.999	0.97	0.981	1.01	1.02	1.014	1.032	0.025478
P27671	Ras-specific guanine nucleotide-releasing factor 1 OS=Mus musculus OX=10090 GN=Rasgrf1	Rasgrf1	144.1	52.503	15.4	15	15	14	0.876	0.994	1.036	1.031	0.934	1.062	1.042	0.54718
P27773	Protein disulfide-isomerase A3 OS=Mus musculus OX=10090 GN=Pdia3	Pdia3	56.678	323.31	66.7	36	88	36	1.023	0.999	1.01	1.002	0.974	0.981	0.975	0.083484
P28028	Serine/threonine-protein kinase B-raf OS=Mus musculus OX=10090 GN=Braf	Braf	88.779	34.006	17.7	12	15	7	1.06	1.005	0.977	0.975	0.986	0.996	0.972	0.323
P28063	Proteasome subunit beta type-8 OS=Mus musculus OX=10090 GN=Psmb8	Psmb8	30.26	8.0992	7.2	2	2	2	1.04	1.01	1.035	0.949	0.963	0.996	0.943	0.024997
P28076	Proteasome subunit beta type-9 OS=Mus musculus OX=10090 GN=Psmb9	Psmb9	23.396	3.0829	4.6	1	1	1	1.052	1.049	1.031	0.966	0.93	0.955	0.91	0.00187699
P28184	Metallothionein-3 OS=Mus musculus OX=10090 GN=Mt3	Mt3	7.0092	21.784	42.6	5	10	5	1.023	0.983	0.992	1.008	0.981	1.018	1.003	0.86258
P28230	Gap junction beta-1 protein OS=Mus musculus OX=10090 GN=Gjb1	Gjb1	32.003	3.361	9.5	2	2	2
P28271	Cytoplasmic aconitate hydratase OS=Mus musculus OX=10090 GN=Aco1	Aco1	98.124	184.05	41.4	30	42	30	1.007	0.99	1.005	1.005	0.991	1.011	1.002	0.8459
P28352	DNA-(apurinic or apyrimidinic site) lyase OS=Mus musculus OX=10090 GN=Apex1	Apex1	35.49	80.54	39.1	9	13	9	0.98	1.013	0.942	1.073	1.011	0.957	1.036	0.42394
P28474	Alcohol dehydrogenase class-3 OS=Mus musculus OX=10090 GN=Adh5	Adh5	39.547	115.54	42	15	26	15	1.024	1.002	1	0.986	0.975	0.982	0.973	0.028399
P28571	Sodium- and chloride-dependent glycine transporter 1 OS=Mus musculus OX=10090 GN=Slc6a9	Slc6a9	76.543	39.344	12.6	8	12	7	1.033	1.017	0.994	0.949	0.985	0.949	0.947	0.031216
P28574	Protein max OS=Mus musculus OX=10090 GN=Max	Max	18.245	2.0942	5	1	1	1
P28650	Adenylosuccinate synthetase isozyme 1 OS=Mus musculus OX=10090 GN=Adssl1	Adssl1	50.254	149.88	48.6	17	29	15	1.033	1.025	1.006	0.975	0.969	0.982	0.955	0.0062571
P28651	Carbonic anhydrase-related protein OS=Mus musculus OX=10090 GN=Ca8	Ca8	33.081	159.73	42.3	9	21	9	1.064	1.067	1.059	0.93	0.881	0.926	0.858	0.0127633
P28652	Calcium/calmodulin-dependent protein kinase type II subunit beta OS=Mus musculus OX=10090 GN=Camk2b	Camk2b	60.46	317.64	52.4	25	103	14	0.972	0.965	0.97	1.039	1.045	1.031	1.072	0.000100648
P28653	Biglycan OS=Mus musculus OX=10090 GN=Bgn	Bgn	41.639	15.304	11.1	4	4	4	0.967	0.893	1	1.017	1.022	1.132	1.109	0.100322
P28656	Nucleosome assembly protein 1-like 1 OS=Mus musculus OX=10090 GN=Nap1l1	Nap1l1	45.345	76.398	23.5	7	15	7	1.014	0.999	0.991	0.993	1.002	0.974	0.988	0.33508
P28658	Ataxin-10 OS=Mus musculus OX=10090 GN=Atxn10	Atxn10	53.706	114.89	38.3	16	23	16	0.995	0.96	0.975	1.069	1.011	1.026	1.06	0.041556
P28659	CUGBP Elav-like family member 1 OS=Mus musculus OX=10090 GN=Celf1	Celf1	52.107	14.61	13	6	9	4	1.011	0.994	0.986	0.992	1.025	0.973	1	0.9773
P28660	Nck-associated protein 1 OS=Mus musculus OX=10090 GN=Nckap1	Nckap1	128.78	286.58	38.4	43	106	42	0.97	0.97	0.975	1.031	1.037	1.033	1.064	1.69337e-05
P28661	Septin-4 OS=Mus musculus OX=10090 GN=Sept4	Sept4	54.935	208.37	49.2	21	44	17	1.055	1.051	1.034	0.928	0.949	0.946	0.899	0.00033791
P28663	Beta-soluble NSF attachment protein OS=Mus musculus OX=10090 GN=Napb	Napb	33.557	323.31	80.2	23	86	19	1.007	0.994	0.996	1.021	1.006	0.982	1.004	0.76332
P28665	Murinoglobulin-1 OS=Mus musculus OX=10090 GN=Mug1	Mug1	165.3	128.47	14.4	16	22	16	1.037	1.021	1.009	1.013	0.988	0.965	0.967	0.105065
P28667	MARCKS-related protein OS=Mus musculus OX=10090 GN=Marcksl1	Marcksl1	20.165	34.134	22	4	6	4	0.896	0.873	0.889	1.146	1.113	1.114	1.269	4.0972e-05
P28738	Kinesin heavy chain isoform 5C OS=Mus musculus OX=10090 GN=Kif5c	Kif5c	109.27	323.31	57.8	54	102	38	0.983	0.975	0.983	1.022	1.022	1.012	1.039	0.00084199
P28740	Kinesin-like protein KIF2A OS=Mus musculus OX=10090 GN=Kif2a	Kif2a	79.755	95.697	34.3	23	37	23	0.973	0.98	0.993	1.028	1.025	1.043	1.051	0.0034754
P28741	Kinesin-like protein KIF3A OS=Mus musculus OX=10090 GN=Kif3a	Kif3a	80.169	48.515	25.1	17	27	15	0.953	0.995	1.012	1.012	1.054	1.02	1.043	0.12718
P28798	Granulins OS=Mus musculus OX=10090 GN=Grn	Grn	63.458	108.05	23.1	9	15	9	1.03	1.003	1.01	1.007	1.032	0.948	0.982	0.50928
P28825	Meprin A subunit alpha OS=Mus musculus OX=10090 GN=Mep1a	Mep1a	84.23	-2	1.2	1	1	1	1.004	0.958	0.964	1.04	1.024	1.029	1.057	0.022418
P28867	Protein kinase C delta type OS=Mus musculus OX=10090 GN=Prkcd	Prkcd	77.546	93.03	28.3	17	21	17	1.077	1.064	1.059	0.898	0.909	0.94	0.858	0.00046303
P29037	TATA-box-binding protein OS=Mus musculus OX=10090 GN=Tbp	Tbp	34.709	2.2253	4.7	1	1	1
P29341	Polyadenylate-binding protein 1 OS=Mus musculus OX=10090 GN=Pabpc1	Pabpc1	70.67	158.05	25.5	16	37	16	1.006	1.007	0.992	1.002	0.988	1.009	0.998	0.8104
P29387	Guanine nucleotide-binding protein subunit beta-4 OS=Mus musculus OX=10090 GN=Gnb4	Gnb4	37.379	84.81	50.9	13	43	9	1.004	0.964	0.991	1.002	0.999	1.028	1.024	0.194016
P29391	Ferritin light chain 1 OS=Mus musculus OX=10090 GN=Ftl1	Ftl1	20.802	34.097	16.9	2	2	2	1.076	1.059	0.983	0.943	0.929	0.997	0.92	0.077943
P29416	Beta-hexosaminidase subunit alpha OS=Mus musculus OX=10090 GN=Hexa	Hexa	60.612	21.135	14.4	6	7	6	0.993	1.006	0.947	1.055	0.998	1.003	1.037	0.22424
P29533	Vascular cell adhesion protein 1 OS=Mus musculus OX=10090 GN=Vcam1	Vcam1	81.317	40.749	16	10	12	10	1.012	0.992	1.021	0.994	0.988	0.988	0.982	0.105125
P29595	NEDD8 OS=Mus musculus OX=10090 GN=Nedd8	Nedd8	8.9723	19.669	28.4	3	10	3	1.006	0.963	0.992	1.024	0.995	1.027	1.029	0.158077
P29699	Alpha-2-HS-glycoprotein OS=Mus musculus OX=10090 GN=Ahsg	Ahsg	37.325	63.036	35.1	7	12	7	1.013	1.002	0.986	0.976	1.042	1.009	1.009	0.70464
P29758	Ornithine aminotransferase, mitochondrial OS=Mus musculus OX=10090 GN=Oat	Oat	48.354	233.91	44.2	16	25	16	1.032	1.024	1.024	0.943	1	0.957	0.942	0.076816
P29788	Vitronectin OS=Mus musculus OX=10090 GN=Vtn	Vtn	54.848	2.3057	4.2	2	2	2
P30275	Creatine kinase U-type, mitochondrial OS=Mus musculus OX=10090 GN=Ckmt1	Ckmt1	47.003	323.31	56.2	20	82	17	1.014	0.977	1.005	1	0.997	1.006	1.002	0.84174
P30355	Arachidonate 5-lipoxygenase-activating protein OS=Mus musculus OX=10090 GN=Alox5ap	Alox5ap	18.136	7.02	8.1	1	1	1	0.892	0.935	1.177	0.691	0.858	1.474	1.006	0.88006
P30416	Peptidyl-prolyl cis-trans isomerase FKBP4 OS=Mus musculus OX=10090 GN=Fkbp4	Fkbp4	51.572	118.22	47.4	21	42	21	1.027	1.039	1.045	0.931	0.961	0.976	0.922	0.0053042
P30677	Guanine nucleotide-binding protein subunit alpha-14 OS=Mus musculus OX=10090 GN=Gna14	Gna14	41.527	11.171	16.3	5	10	1	0.902	0.979	1.071	1.094	1.007	0.955	1.035	0.6054
P30681	High mobility group protein B2 OS=Mus musculus OX=10090 GN=Hmgb2	Hmgb2	24.162	5.0696	11.9	2	3	1	1.146	1.061	1.001	0.898	0.88	0.988	0.862	0.049197
P30999	Catenin delta-1 OS=Mus musculus OX=10090 GN=Ctnnd1	Ctnnd1	104.92	83.094	21.4	17	17	17	1	0.987	0.998	0.994	1.006	1.02	1.012	0.24336
P31001	Desmin OS=Mus musculus OX=10090 GN=Des	Des	53.497	17.594	19.6	8	22	5	0.945	0.916	0.919	1.083	1.034	1.095	1.155	0.0020187
P31230	Aminoacyl tRNA synthase complex-interacting multifunctional protein 1 OS=Mus musculus OX=10090 GN=Aimp1	Aimp1	33.997	94.28	44.5	9	15	9	1.003	1.011	1.007	0.978	0.981	1.013	0.984	0.22448
P31324	cAMP-dependent protein kinase type II-beta regulatory subunit OS=Mus musculus OX=10090 GN=Prkar2b	Prkar2b	46.167	98.51	48.3	17	50	15	0.951	0.926	0.971	1.058	1.053	1.036	1.105	0.0027209
P31648	Sodium- and chloride-dependent GABA transporter 1 OS=Mus musculus OX=10090 GN=Slc6a1	Slc6a1	67.001	91.507	17.9	9	23	9	1.006	0.991	0.979	1.011	1.013	0.995	1.014	0.21252
P31650	Sodium- and chloride-dependent GABA transporter 3 OS=Mus musculus OX=10090 GN=Slc6a11	Slc6a11	69.96	149.44	18.8	12	25	11	0.976	1.013	0.975	1.056	0.998	1.036	1.043	0.116879
P31725	Protein S100-A9 OS=Mus musculus OX=10090 GN=S100a9	S100a9	13.049	32.471	42.5	5	6	5	1.18	1.135	1.167	0.809	0.844	0.823	0.711	3.7739e-05
P31750	RAC-alpha serine/threonine-protein kinase OS=Mus musculus OX=10090 GN=Akt1	Akt1	55.707	44.113	22.7	8	11	6	0.978	0.97	1.024	0.993	1.015	1.005	1.014	0.4819
P31786	Acyl-CoA-binding protein OS=Mus musculus OX=10090 GN=Dbi	Dbi	10	111.98	70.1	7	29	7	1.026	1.016	1.022	0.977	0.981	0.997	0.964	0.0059968
P31938	Dual specificity mitogen-activated protein kinase kinase 1 OS=Mus musculus OX=10090 GN=Map2k1	Map2k1	43.474	135.29	41.2	15	35	9	0.981	0.971	0.981	1.06	0.978	1.001	1.036	0.28514
P32020	Non-specific lipid-transfer protein OS=Mus musculus OX=10090 GN=Scp2	Scp2	59.125	82.571	17.7	10	18	10	1.008	1.022	0.982	1.023	0.98	0.999	0.997	0.85426
P32037	Solute carrier family 2, facilitated glucose transporter member 3 OS=Mus musculus OX=10090 GN=Slc2a3	Slc2a3	53.478	99.875	15.8	8	21	8	0.959	0.99	0.95	1.04	1.028	1.05	1.076	0.0063015
P32067	Lupus La protein homolog OS=Mus musculus OX=10090 GN=Ssb	Ssb	47.756	82.285	42.2	18	26	18	0.952	0.919	0.926	1.065	1.098	1.078	1.159	0.00044492
P32233	Developmentally-regulated GTP-binding protein 1 OS=Mus musculus OX=10090 GN=Drg1	Drg1	40.512	28.133	20.7	6	7	6	0.95	1.017	0.959	1.062	1.006	1.023	1.056	0.107842
P32848	Parvalbumin alpha OS=Mus musculus OX=10090 GN=Pvalb	Pvalb	11.93	110.63	79.1	14	33	14	1.032	1.023	1.032	0.977	0.983	0.926	0.935	0.071896
P32883	GTPase KRas OS=Mus musculus OX=10090 GN=Kras	Kras	21.656	6.5256	50.3	8	15	3	0.944	0.96	0.915	1.093	1.044	1.079	1.141	0.0025559
P32921	Tryptophan--tRNA ligase, cytoplasmic OS=Mus musculus OX=10090 GN=Wars	Wars	54.357	119.66	40.1	17	33	17	1.026	1.024	0.981	0.98	0.971	0.994	0.972	0.15094
P33173	Kinesin-like protein KIF1A OS=Mus musculus OX=10090 GN=Kif1a	Kif1a	191.72	314.12	34.2	49	64	34	0.972	0.989	1.025	0.977	1.002	1.032	1.008	0.72698
P33174	Chromosome-associated kinesin KIF4 OS=Mus musculus OX=10090 GN=Kif4	Kif4	139.52	1.5689	1.8	2	2	1
P33175	Kinesin heavy chain isoform 5A OS=Mus musculus OX=10090 GN=Kif5a	Kif5a	117.02	53.872	31.2	29	58	13	0.996	1.008	1.01	0.965	0.973	0.998	0.974	0.075361
P33610	DNA primase large subunit OS=Mus musculus OX=10090 GN=Prim2	Prim2	58.408	-2	1.4	1	1	1	1.118	1.091	1.074	0.9	0.889	0.885	0.814	8.3235e-05
P33622	Apolipoprotein C-III OS=Mus musculus OX=10090 GN=Apoc3	Apoc3	10.982	3.3009	19.2	1	1	1
P34022	Ran-specific GTPase-activating protein OS=Mus musculus OX=10090 GN=Ranbp1	Ranbp1	23.596	68.54	31.5	4	9	4	0.923	0.982	0.968	1.097	1.011	0.989	1.078	0.112258
P34152	Focal adhesion kinase 1 OS=Mus musculus OX=10090 GN=Ptk2	Ptk2	123.54	109.99	18.9	16	19	16	0.993	1.006	0.982	0.995	0.99	1.028	1.011	0.4832
P34884	Macrophage migration inhibitory factor OS=Mus musculus OX=10090 GN=Mif	Mif	12.504	139.02	77.4	6	33	6	0.993	1.008	1.043	1.019	0.982	1.001	0.986	0.48698
P34914	Bifunctional epoxide hydrolase 2 OS=Mus musculus OX=10090 GN=Ephx2	Ephx2	62.515	116.25	30.3	11	15	11	0.952	1.012	0.993	1.06	1.039	1.049	1.065	0.029496
P34928	Apolipoprotein C-I OS=Mus musculus OX=10090 GN=Apoc1	Apoc1	9.6963	6.0732	28.4	3	4	3	0.932	0.942	0.964	1.036	1.071	1.081	1.123	0.0020436
P35123	Ubiquitin carboxyl-terminal hydrolase 4 OS=Mus musculus OX=10090 GN=Usp4	Usp4	108.34	75.066	23.8	18	22	17	0.993	1.058	1	1.001	0.986	1.015	0.984	0.50626
P35235	Tyrosine-protein phosphatase non-receptor type 11 OS=Mus musculus OX=10090 GN=Ptpn11	Ptpn11	68.46	205.18	51.1	31	49	31	0.991	1.01	0.99	0.989	0.99	1.023	1.004	0.7941
P35276	Ras-related protein Rab-3D OS=Mus musculus OX=10090 GN=Rab3d	Rab3d	24.416	10.28	27.9	5	19	2	0.936	0.989	0.94	1.039	1.058	1.014	1.086	0.0186192
P35278	Ras-related protein Rab-5C OS=Mus musculus OX=10090 GN=Rab5c	Rab5c	23.412	127.6	78.2	11	33	8	1.035	1.034	1.075	0.965	0.953	0.956	0.914	0.0025584
P35279	Ras-related protein Rab-6A OS=Mus musculus OX=10090 GN=Rab6a	Rab6a	23.59	106.15	59.1	12	34	6	1	1.005	1.041	1.018	0.972	0.991	0.979	0.30642
P35282	Ras-related protein Rab-21 OS=Mus musculus OX=10090 GN=Rab21	Rab21	24.106	59.311	45.9	10	14	10	0.983	1.009	1.03	1.002	0.994	0.967	0.98	0.31894
P35283	Ras-related protein Rab-12 OS=Mus musculus OX=10090 GN=Rab12	Rab12	27.328	24.112	32.9	9	12	9	1.04	0.982	0.986	0.958	1.037	0.992	0.993	0.8192
P35285	Ras-related protein Rab-22A OS=Mus musculus OX=10090 GN=Rab22a	Rab22a	21.802	7.7872	30.4	5	7	3	0.948	1.131	0.956	0.996	0.911	1.06	0.978	0.78394
P35288	Ras-related protein Rab-23 OS=Mus musculus OX=10090 GN=Rab23	Rab23	26.678	79.122	47.3	9	12	9	1.028	0.994	0.976	1.025	0.961	1.029	1.006	0.85064
P35290	Ras-related protein Rab-24 OS=Mus musculus OX=10090 GN=Rab24	Rab24	23.144	32.511	35.5	6	9	6	0.999	0.996	0.968	1.033	0.992	0.988	1.017	0.39354
P35293	Ras-related protein Rab-18 OS=Mus musculus OX=10090 GN=Rab18	Rab18	23.035	69.22	61.2	11	24	11	0.994	1.003	0.977	1.008	0.992	1.034	1.02	0.2373
P35436	Glutamate receptor ionotropic, NMDA 2A OS=Mus musculus OX=10090 GN=Grin2a	Grin2a	165.42	70.861	11.7	14	15	13	1.009	0.996	1.016	1.032	1.007	1.001	1.006	0.60222
P35438	Glutamate receptor ionotropic, NMDA 1 OS=Mus musculus OX=10090 GN=Grin1	Grin1	105.48	83.827	22.4	20	30	20	0.957	0.967	0.989	1.022	1.041	1.046	1.067	0.0055993
P35454	Oxytocin-neurophysin 1 OS=Mus musculus OX=10090 GN=Oxt	Oxt	12.851	9.1784	25.6	2	2	1
P35486	Pyruvate dehydrogenase E1 component subunit alpha, somatic form, mitochondrial OS=Mus musculus OX=10090 GN=Pdha1	Pdha1	43.231	275.36	68.2	25	94	25	1.025	1.02	1.004	0.951	0.986	0.993	0.961	0.053818
P35505	Fumarylacetoacetase OS=Mus musculus OX=10090 GN=Fah	Fah	46.175	57.865	33.9	11	17	11	1.051	1.039	0.993	0.945	0.973	0.964	0.935	0.025524
P35550	rRNA 2'-O-methyltransferase fibrillarin OS=Mus musculus OX=10090 GN=Fbl	Fbl	34.306	27.937	18.3	5	6	5	1.011	0.975	0.988	1.036	0.968	1.031	1.021	0.45792
P35561	Inward rectifier potassium channel 2 OS=Mus musculus OX=10090 GN=Kcnj2	Kcnj2	48.389	2.7686	2.1	1	1	1
P35564	Calnexin OS=Mus musculus OX=10090 GN=Canx	Canx	67.277	183.53	39.6	27	59	27	0.992	0.999	0.981	1.034	0.992	1.01	1.022	0.181621
P35585	AP-1 complex subunit mu-1 OS=Mus musculus OX=10090 GN=Ap1m1	Ap1m1	48.542	55.406	34.5	12	17	12	0.996	0.999	1.012	1.012	0.965	1.009	0.993	0.67778
P35700	Peroxiredoxin-1 OS=Mus musculus OX=10090 GN=Prdx1	Prdx1	22.176	60.212	70.4	12	31	11	0.99	1.033	0.99	0.969	1.013	0.983	0.984	0.4527
P35762	CD81 antigen OS=Mus musculus OX=10090 GN=Cd81	Cd81	25.814	128.61	27.5	3	21	3	1.038	1.052	1.017	0.907	0.978	0.986	0.924	0.048404
P35802	Neuronal membrane glycoprotein M6-a OS=Mus musculus OX=10090 GN=Gpm6a	Gpm6a	31.149	64.469	23.7	7	31	7	1.002	1.014	0.983	1.021	0.997	1.016	1.012	0.3724
P35803	Neuronal membrane glycoprotein M6-b OS=Mus musculus OX=10090 GN=Gpm6b	Gpm6b	36.209	91.954	29	8	21	8	1.03	0.98	0.985	1.003	0.98	0.983	0.99	0.613
P35821	Tyrosine-protein phosphatase non-receptor type 1 OS=Mus musculus OX=10090 GN=Ptpn1	Ptpn1	49.593	7.9689	8.8	4	4	4	0.86	1.048	0.935	1.115	1.087	0.985	1.121	0.166036
P35846	Folate receptor alpha OS=Mus musculus OX=10090 GN=Folr1	Folr1	29.449	2.9678	6.7	1	1	1	0.934	0.969	0.995	0.972	1.109	1.047	1.079	0.15018
P35922	Synaptic functional regulator FMR1 OS=Mus musculus OX=10090 GN=Fmr1	Fmr1	68.988	51.11	19.7	9	10	7	1.014	0.989	0.951	1.036	0.982	1.052	1.039	0.24186
P35951	Low-density lipoprotein receptor OS=Mus musculus OX=10090 GN=Ldlr	Ldlr	94.946	6.8161	2.8	1	1	1
P35979	60S ribosomal protein L12 OS=Mus musculus OX=10090 GN=Rpl12	Rpl12	17.804	84.567	64.2	8	14	8	0.979	1.003	0.994	1.006	0.994	1.002	1.009	0.33078
P35980	60S ribosomal protein L18 OS=Mus musculus OX=10090 GN=Rpl18	Rpl18	21.644	25.34	28.2	5	8	5	0.996	1.013	1.036	0.972	0.981	1.013	0.974	0.195222
P36536	GTP-binding protein SAR1a OS=Mus musculus OX=10090 GN=Sar1a	Sar1a	22.371	29.701	34.3	7	10	5	0.973	0.954	1.004	0.992	0.992	0.969	1.008	0.673
P36552	Oxygen-dependent coproporphyrinogen-III oxidase, mitochondrial OS=Mus musculus OX=10090 GN=Cpox	Cpox	49.714	43.2	16.7	6	7	6	1.006	1.038	0.962	0.988	0.965	1.044	0.997	0.92866
P36916	Guanine nucleotide-binding protein-like 1 OS=Mus musculus OX=10090 GN=Gnl1	Gnl1	68.77	39.442	26.2	14	20	14	0.961	0.984	1.032	1.031	1.003	1.038	1.032	0.24708
P36993	Protein phosphatase 1B OS=Mus musculus OX=10090 GN=Ppm1b	Ppm1b	42.795	104.16	41.8	13	19	10	1.021	0.995	1.025	0.99	1.003	0.964	0.972	0.13344
P37040	NADPH--cytochrome P450 reductase OS=Mus musculus OX=10090 GN=Por	Por	77.043	166.95	37.8	22	37	22	1.026	0.989	1.002	0.987	0.994	1.013	0.992	0.59732
P37804	Transgelin OS=Mus musculus OX=10090 GN=Tagln	Tagln	22.576	56.86	39.3	7	13	6	0.997	0.999	0.987	0.995	1	1.019	1.01	0.27554
P38060	Hydroxymethylglutaryl-CoA lyase, mitochondrial OS=Mus musculus OX=10090 GN=Hmgcl	Hmgcl	34.238	82.6	35.7	10	17	10	0.993	1.016	1.028	0.968	1.013	0.963	0.969	0.175756
P38585	Tubulin--tyrosine ligase OS=Mus musculus OX=10090 GN=Ttl	Ttl	43.136	28.093	15.9	4	4	4	1.011	1.015	0.972	1.045	0.996	0.963	1.002	0.9556
P38647	Stress-70 protein, mitochondrial OS=Mus musculus OX=10090 GN=Hspa9	Hspa9	73.46	323.31	57.6	44	123	43	1.017	1.028	1.027	0.972	0.973	0.974	0.95	0.000123136
P39038	Cadherin-4 OS=Mus musculus OX=10090 GN=Cdh4	Cdh4	100.03	2.0843	2.7	2	2	1	0.873	1.031	1.011	0.946	1.094	1.071	1.067	0.39674
P39053	Dynamin-1 OS=Mus musculus OX=10090 GN=Dnm1	Dnm1	97.802	323.31	67.9	59	228	47	1.026	1.01	1.01	0.991	0.959	0.986	0.964	0.032481
P39054	Dynamin-2 OS=Mus musculus OX=10090 GN=Dnm2	Dnm2	98.144	125.61	35.6	26	63	13	1.019	1.034	1.015	1.007	0.966	0.994	0.967	0.067757
P39061	Collagen alpha-1(XVIII) chain OS=Mus musculus OX=10090 GN=Col18a1	Col18a1	182.17	3.4603	1.1	2	2	2	1.055	0.924	1.047	0.91	1.027	1.042	0.984	0.80942
P39087	Glutamate receptor ionotropic, kainate 2 OS=Mus musculus OX=10090 GN=Grik2	Grik2	102.49	14.516	8.3	6	7	5	0.944	1.075	0.979	1.012	0.958	1.039	1.004	0.92426
P39098	Mannosyl-oligosaccharide 1,2-alpha-mannosidase IB OS=Mus musculus OX=10090 GN=Man1a2	Man1a2	72.871	4.0499	2.7	1	1	1	1.014	1.076	0.821	1.073	1.001	1.038	1.069	0.43666
P39447	Tight junction protein ZO-1 OS=Mus musculus OX=10090 GN=Tjp1	Tjp1	194.74	175.6	16.3	21	26	20	1.001	1.03	1.034	0.953	1.011	0.985	0.962	0.123497
P39688	Tyrosine-protein kinase Fyn OS=Mus musculus OX=10090 GN=Fyn	Fyn	60.674	73.564	32	16	21	10	0.964	1.009	1.003	1.043	0.949	1.02	1.012	0.73836
P39749	Flap endonuclease 1 OS=Mus musculus OX=10090 GN=Fen1	Fen1	42.314	4.7208	7.9	3	3	3
P40124	Adenylyl cyclase-associated protein 1 OS=Mus musculus OX=10090 GN=Cap1	Cap1	51.564	323.31	68.8	27	74	26	1.014	0.993	1.001	1.006	0.996	0.975	0.99	0.40006
P40142	Transketolase OS=Mus musculus OX=10090 GN=Tkt	Tkt	67.63	323.31	54.6	30	89	30	1.028	1.006	1.018	0.974	0.983	0.979	0.962	0.0046966
P40237	CD82 antigen OS=Mus musculus OX=10090 GN=Cd82	Cd82	29.628	20.883	16.2	4	9	4	1.11	1.061	1.07	0.892	0.901	0.923	0.838	0.0005018
P40240	CD9 antigen OS=Mus musculus OX=10090 GN=Cd9	Cd9	25.258	38.516	16.4	3	10	3	1.074	1.009	1.092	0.952	0.955	0.941	0.897	0.0115366
P40336	Vacuolar protein sorting-associated protein 26A OS=Mus musculus OX=10090 GN=Vps26a	Vps26a	38.113	56.203	29.7	8	11	7	1.039	0.947	0.997	1.022	1.011	0.991	1.014	0.64014
P40630	Transcription factor A, mitochondrial OS=Mus musculus OX=10090 GN=Tfam	Tfam	27.987	40.309	30	9	11	9	1.017	0.967	1.013	0.978	1.021	0.989	0.997	0.89484
P40936	Indolethylamine N-methyltransferase OS=Mus musculus OX=10090 GN=Inmt	Inmt	29.459	8.9446	9.8	2	2	2	1.101	1.036	0.993	0.889	1.002	0.967	0.913	0.120822
P41105	60S ribosomal protein L28 OS=Mus musculus OX=10090 GN=Rpl28	Rpl28	15.733	13.051	27.7	5	6	5	0.845	0.959	0.8	1.124	1.212	1.138	1.334	0.0076799
P41216	Long-chain-fatty-acid--CoA ligase 1 OS=Mus musculus OX=10090 GN=Acsl1	Acsl1	77.951	122.41	33.6	20	27	19	0.992	0.989	0.999	0.986	1.024	1.031	1.02	0.23014
P41234	ATP-binding cassette sub-family A member 2 OS=Mus musculus OX=10090 GN=Abca2	Abca2	270.51	17.034	3.3	6	7	6	0.953	1.031	0.988	1.026	0.951	0.959	0.988	0.7299
P41241	Tyrosine-protein kinase CSK OS=Mus musculus OX=10090 GN=Csk	Csk	50.716	10.346	7.1	3	4	3	0.908	1.026	1.006	1.074	1.028	0.97	1.045	0.4067
P41242	Megakaryocyte-associated tyrosine-protein kinase OS=Mus musculus OX=10090 GN=Matk	Matk	56.056	11.214	5.7	2	2	2	0.97	0.982	0.935	1.042	1.013	1.085	1.088	0.02772
P42125	Enoyl-CoA delta isomerase 1, mitochondrial OS=Mus musculus OX=10090 GN=Eci1	Eci1	32.25	66.203	40.1	12	22	12	1.051	1.035	1.033	0.981	0.95	0.964	0.928	0.0022814
P42128	Forkhead box protein K1 OS=Mus musculus OX=10090 GN=Foxk1	Foxk1	74.919	1.643	2.1	2	2	1
P42208	Septin-2 OS=Mus musculus OX=10090 GN=Sept2	Sept2	41.525	312.99	48.8	12	25	12	0.996	0.985	1.023	0.962	0.999	0.984	0.98	0.27516
P42225	Signal transducer and activator of transcription 1 OS=Mus musculus OX=10090 GN=Stat1	Stat1	87.196	25.344	12.1	8	9	8	0.968	0.987	0.996	0.944	1.008	1.051	1.018	0.63568
P42227	Signal transducer and activator of transcription 3 OS=Mus musculus OX=10090 GN=Stat3	Stat3	88.053	34.596	16.6	10	11	10	1.019	0.974	1.018	0.977	0.963	1.03	0.986	0.61164
P42232	Signal transducer and activator of transcription 5B OS=Mus musculus OX=10090 GN=Stat5b	Stat5b	90.001	25.965	8.5	6	6	6	1.036	0.992	0.981	0.961	1.04	0.996	0.996	0.88798
P42337	Phosphatidylinositol 4,5-bisphosphate 3-kinase catalytic subunit alpha isoform OS=Mus musculus OX=10090 GN=Pik3ca	Pik3ca	124.41	5.0196	1.6	2	2	2	0.977	0.972	0.953	0.999	1.122	1	1.075	0.143636
P42567	Epidermal growth factor receptor substrate 15 OS=Mus musculus OX=10090 GN=Eps15	Eps15	98.47	106.63	24	20	23	20	0.996	0.986	1.028	1.029	1.032	0.994	1.015	0.44164
P42669	Transcriptional activator protein Pur-alpha OS=Mus musculus OX=10090 GN=Pura	Pura	34.883	268.6	42.4	12	30	12	1.039	1.02	1.002	0.977	0.964	0.991	0.958	0.030839
P42682	Tyrosine-protein kinase TXK OS=Mus musculus OX=10090 GN=Txk	Txk	61.108	1.9526	2.1	1	1	1	0.984	0.948	1.081	0.984	1.067	0.938	0.992	0.89148
P42703	Leukemia inhibitory factor receptor OS=Mus musculus OX=10090 GN=Lifr	Lifr	122.57	8.1755	4	3	3	3	0.961	0.962	0.917	0.902	1.359	0.94	1.127	0.51732
P42859	Huntingtin OS=Mus musculus OX=10090 GN=Htt	Htt	344.69	254.75	18.3	48	63	48	1.005	0.979	0.995	1.013	0.987	1.013	1.011	0.38214
P42932	T-complex protein 1 subunit theta OS=Mus musculus OX=10090 GN=Cct8	Cct8	59.555	254.41	69.5	36	79	36	1.002	1.008	1.002	0.991	1.006	1.005	0.997	0.55814
P43006	Excitatory amino acid transporter 2 OS=Mus musculus OX=10090 GN=Slc1a2	Slc1a2	62.03	296.74	33.7	19	130	19	0.995	1.01	1.012	0.991	1.007	0.986	0.989	0.2555
P43024	Cytochrome c oxidase subunit 6A1, mitochondrial OS=Mus musculus OX=10090 GN=Cox6a1	Cox6a1	12.352	61.639	40.5	2	13	2	1.021	1.045	1.039	0.961	0.973	0.966	0.934	0.00096317
P43247	DNA mismatch repair protein Msh2 OS=Mus musculus OX=10090 GN=Msh2	Msh2	104.15	6.0888	1.5	1	2	1	0.897	1.05	1.012	0.894	0.961	1.209	1.035	0.79406
P43274	Histone H1.4 OS=Mus musculus OX=10090 GN=Hist1h1e	Hist1h1e	21.977	5.258	30.6	8	16	1	0.963	0.846	0.909	1.133	1.154	1.047	1.227	0.0128987
P43276	Histone H1.5 OS=Mus musculus OX=10090 GN=Hist1h1b	Hist1h1b	22.576	8.704	24.7	7	11	4	0.974	0.958	0.908	1.03	1.097	1.069	1.125	0.0134237
P43277	Histone H1.3 OS=Mus musculus OX=10090 GN=Hist1h1d	Hist1h1d	22.099	41.375	34.8	11	19	0
P43406	Integrin alpha-V OS=Mus musculus OX=10090 GN=Itgav	Itgav	115.36	116.24	27.7	22	26	22	1.026	1.019	1.007	0.972	0.957	0.989	0.956	0.0148164
P45376	Aldose reductase OS=Mus musculus OX=10090 GN=Akr1b1	Akr1b1	35.732	88.963	44.3	16	36	16	1.001	1	1.002	0.989	0.976	1	0.987	0.21128
P45377	Aldose reductase-related protein 2 OS=Mus musculus OX=10090 GN=Akr1b8	Akr1b8	36.12	38.231	14.9	4	6	2	1.043	1.001	1.042	0.991	0.888	1.017	0.938	0.21094
P45591	Cofilin-2 OS=Mus musculus OX=10090 GN=Cfl2	Cfl2	18.709	47.776	62	11	30	9	0.978	1.006	1.018	1.026	0.996	0.987	1.002	0.89554
P45878	Peptidyl-prolyl cis-trans isomerase FKBP2 OS=Mus musculus OX=10090 GN=Fkbp2	Fkbp2	15.344	72.168	58.6	8	17	8	1.003	1.014	0.989	0.998	0.994	1.012	0.999	0.94672
P45952	Medium-chain specific acyl-CoA dehydrogenase, mitochondrial OS=Mus musculus OX=10090 GN=Acadm	Acadm	46.481	42.549	27.8	11	18	11	0.993	0.997	0.994	1.011	1.009	1.019	1.018	0.0049151
P46061	Ran GTPase-activating protein 1 OS=Mus musculus OX=10090 GN=Rangap1	Rangap1	63.53	105.53	28	16	23	16	0.997	1.053	1.007	0.983	0.965	0.989	0.961	0.095876
P46096	Synaptotagmin-1 OS=Mus musculus OX=10090 GN=Syt1	Syt1	47.417	247.84	53	25	118	15	0.991	0.988	0.995	1.01	1.013	0.992	1.014	0.117282
P46097	Synaptotagmin-2 OS=Mus musculus OX=10090 GN=Syt2	Syt2	47.262	150.02	35.8	18	74	9	1.064	1.057	1.049	0.949	0.918	0.948	0.888	0.0005195
P46412	Glutathione peroxidase 3 OS=Mus musculus OX=10090 GN=Gpx3	Gpx3	25.424	2.5374	6.6	1	1	1	0.906	0.992	1.021	1.01	1.071	1.02	1.062	0.20218
P46414	Cyclin-dependent kinase inhibitor 1B OS=Mus musculus OX=10090 GN=Cdkn1b	Cdkn1b	22.193	16.746	20.8	3	7	3	1.267	1.374	1.246	0.66	0.593	0.676	0.496	0.000156953
P46460	Vesicle-fusing ATPase OS=Mus musculus OX=10090 GN=Nsf	Nsf	82.613	323.31	52.2	41	131	40	0.987	0.982	0.984	1.017	1.028	1.009	1.034	0.0038959
P46467	Vacuolar protein sorting-associated protein 4B OS=Mus musculus OX=10090 GN=Vps4b	Vps4b	49.419	11.667	15.5	7	8	3	0.928	0.883	0.978	1.11	1.067	1.11	1.179	0.0069448
P46471	26S proteasome regulatory subunit 7 OS=Mus musculus OX=10090 GN=Psmc2	Psmc2	48.647	158.69	62.6	24	36	24	1	0.995	1.008	1	1.003	0.977	0.992	0.44372
P46638	Ras-related protein Rab-11B OS=Mus musculus OX=10090 GN=Rab11b	Rab11b	24.489	110.81	63.3	13	25	13	0.996	1	0.968	1.05	1.003	1.004	1.031	0.166983
P46660	Alpha-internexin OS=Mus musculus OX=10090 GN=Ina	Ina	55.382	323.31	64.5	36	109	32	1.052	1.041	1.051	0.948	0.925	0.943	0.896	0.000177897
P46664	Adenylosuccinate synthetase isozyme 2 OS=Mus musculus OX=10090 GN=Adss	Adss	50.02	224.07	47.8	18	32	16	1.019	1.019	1.019	0.964	0.968	0.995	0.957	0.048275
P46735	Unconventional myosin-Ib OS=Mus musculus OX=10090 GN=Myo1b	Myo1b	128.56	86.761	20.4	18	21	17	1.038	0.996	0.988	0.98	0.993	0.977	0.976	0.21138
P46737	Lys-63-specific deubiquitinase BRCC36 OS=Mus musculus OX=10090 GN=Brcc3	Brcc3	33.34	22.989	19.9	5	6	5	0.979	0.964	1.038	1.003	1.003	0.958	0.994	0.85136
P46935	E3 ubiquitin-protein ligase NEDD4 OS=Mus musculus OX=10090 GN=Nedd4	Nedd4	102.71	75.218	15.3	10	14	9	1.027	1.011	1.016	0.995	0.977	0.986	0.969	0.0104038
P46978	Dolichyl-diphosphooligosaccharide--protein glycosyltransferase subunit STT3A OS=Mus musculus OX=10090 GN=Stt3a	Stt3a	80.597	23.413	13.3	10	11	10	1.003	0.958	0.955	1.02	1.044	1.018	1.057	0.035485
P47199	Quinone oxidoreductase OS=Mus musculus OX=10090 GN=Cryz	Cryz	35.268	129.03	43.5	11	18	11	0.979	0.955	0.968	1.04	1.055	1.028	1.076	0.0021048
P47708	Rabphilin-3A OS=Mus musculus OX=10090 GN=Rph3a	Rph3a	75.488	323.31	54.8	35	54	34	1.027	1.003	1.025	0.986	0.981	0.978	0.964	0.0099444
P47738	Aldehyde dehydrogenase, mitochondrial OS=Mus musculus OX=10090 GN=Aldh2	Aldh2	56.537	262.41	46.8	17	39	16	1.043	1.008	1.023	0.973	0.984	0.992	0.959	0.021819
P47740	Fatty aldehyde dehydrogenase OS=Mus musculus OX=10090 GN=Aldh3a2	Aldh3a2	53.97	78.422	25.6	10	15	10	1.046	0.999	1.033	0.958	0.944	1	0.943	0.055644
P47743	Metabotropic glutamate receptor 8 OS=Mus musculus OX=10090 GN=Grm8	Grm8	101.83	9.8391	4.7	3	4	3	0.928	0.974	1	1.135	0.971	1.007	1.073	0.2584
P47746	Cannabinoid receptor 1 OS=Mus musculus OX=10090 GN=Cnr1	Cnr1	52.83	13.631	10.1	5	6	5	0.948	0.981	0.992	1.008	1.068	1.04	1.067	0.040301
P47753	F-actin-capping protein subunit alpha-1 OS=Mus musculus OX=10090 GN=Capza1	Capza1	32.939	134.17	58	10	19	7	1.011	0.993	1.02	1.014	0.954	1.012	0.985	0.52418
P47754	F-actin-capping protein subunit alpha-2 OS=Mus musculus OX=10090 GN=Capza2	Capza2	32.967	289.1	67.5	14	44	11	0.994	1.034	1.005	1.003	0.977	0.982	0.977	0.172622
P47757	F-actin-capping protein subunit beta OS=Mus musculus OX=10090 GN=Capzb	Capzb	31.345	165.47	52.7	14	44	14	1.041	1.013	0.99	0.992	0.987	0.978	0.971	0.129162
P47758	Signal recognition particle receptor subunit beta OS=Mus musculus OX=10090 GN=Srprb	Srprb	29.579	34.856	36.8	8	10	8	0.96	0.978	1.017	1.024	1.002	1.014	1.029	0.189524
P47759	Neuronal vesicle trafficking-associated protein 2 OS=Mus musculus OX=10090 GN=Nsg2	Nsg2	19	1.8365	4.7	1	1	1	0.962	0.943	0.951	1.039	1.038	1.099	1.112	0.0058373
P47791	Glutathione reductase, mitochondrial OS=Mus musculus OX=10090 GN=Gsr	Gsr	53.662	264.01	34.4	11	22	11	1.009	1	1.028	0.995	1.008	0.944	0.97	0.2326
P47802	Metaxin-1 OS=Mus musculus OX=10090 GN=Mtx1	Mtx1	35.623	37.259	21.5	7	9	7	0.997	0.959	0.949	1.039	0.998	1.039	1.059	0.046718
P47809	Dual specificity mitogen-activated protein kinase kinase 4 OS=Mus musculus OX=10090 GN=Map2k4	Map2k4	44.113	58.784	39.8	14	20	14	0.985	0.995	0.988	1.009	1.023	0.997	1.021	0.064539
P47856	Glutamine--fructose-6-phosphate aminotransferase [isomerizing] 1 OS=Mus musculus OX=10090 GN=Gfpt1	Gfpt1	78.538	49.183	17.4	9	10	9	0.963	0.996	0.957	1.022	1.037	1.023	1.057	0.0138799
P47857	ATP-dependent 6-phosphofructokinase, muscle type OS=Mus musculus OX=10090 GN=Pfkm	Pfkm	85.268	323.31	57.4	34	106	30	1.004	1.01	0.994	0.988	1.005	1.01	0.998	0.84592
P47867	Secretogranin-3 OS=Mus musculus OX=10090 GN=Scg3	Scg3	53.326	59.528	29.7	12	13	12	0.995	0.945	0.984	1.034	0.995	1.059	1.056	0.085539
P47911	60S ribosomal protein L6 OS=Mus musculus OX=10090 GN=Rpl6	Rpl6	33.509	24.118	33.4	12	13	12	0.924	0.94	0.929	1.075	1.093	1.123	1.178	0.00027983
P47915	60S ribosomal protein L29 OS=Mus musculus OX=10090 GN=Rpl29	Rpl29	17.587	7.3755	16.2	3	4	3	0.891	0.92	0.917	1.116	1.077	1.075	1.198	0.00034018
P47934	Carnitine O-acetyltransferase OS=Mus musculus OX=10090 GN=Crat	Crat	70.839	54.228	23.5	14	23	14	0.966	0.997	1.011	1.024	0.966	0.988	1.001	0.95724
P47941	Crk-like protein OS=Mus musculus OX=10090 GN=Crkl	Crkl	33.83	185.85	55.1	13	23	13	1.008	1.036	0.982	0.996	0.981	0.96	0.971	0.188722
P47955	60S acidic ribosomal protein P1 OS=Mus musculus OX=10090 GN=Rplp1	Rplp1	11.475	25.625	14	1	3	1	0.945	0.979	1.001	0.986	1.035	1.076	1.059	0.134416
P47962	60S ribosomal protein L5 OS=Mus musculus OX=10090 GN=Rpl5	Rpl5	34.4	68.388	36	12	22	12	0.979	0.973	0.968	1.035	1.058	1.019	1.066	0.0050229
P47963	60S ribosomal protein L13 OS=Mus musculus OX=10090 GN=Rpl13	Rpl13	24.305	30.441	34.1	7	10	7	0.869	0.848	0.846	1.178	1.176	1.131	1.36	4.0749e-05
P47964	60S ribosomal protein L36 OS=Mus musculus OX=10090 GN=Rpl36	Rpl36	12.215	5.7283	18.1	2	3	2	0.958	1.003	0.923	1.052	1.035	1.056	1.09	0.025182
P48024	Eukaryotic translation initiation factor 1 OS=Mus musculus OX=10090 GN=Eif1	Eif1	12.746	89.782	61.9	7	9	7	0.969	1.017	1.021	0.988	0.972	1.038	0.997	0.91036
P48036	Annexin A5 OS=Mus musculus OX=10090 GN=Anxa5	Anxa5	35.752	166.45	66.1	21	48	21	1.017	1.014	1.023	0.947	0.979	0.97	0.948	0.0065243
P48168	Glycine receptor subunit beta OS=Mus musculus OX=10090 GN=Glrb	Glrb	55.95	12.263	8.9	4	5	3
P48193	Protein 4.1 OS=Mus musculus OX=10090 GN=Epb41	Epb41	95.91	38.697	15.9	12	22	8	0.978	1.087	1.066	0.963	0.914	0.959	0.906	0.054781
P48318	Glutamate decarboxylase 1 OS=Mus musculus OX=10090 GN=Gad1	Gad1	66.648	179.54	30.4	14	29	13	1.006	0.995	1.013	0.999	0.988	1	0.991	0.2388
P48320	Glutamate decarboxylase 2 OS=Mus musculus OX=10090 GN=Gad2	Gad2	65.223	207.08	32	14	31	13	0.951	0.936	0.943	1.052	1.045	1.076	1.121	0.00032467
P48381	Transcription factor RFX3 OS=Mus musculus OX=10090 GN=Rfx3	Rfx3	83.511	4.2358	2	1	1	1
P48428	Tubulin-specific chaperone A OS=Mus musculus OX=10090 GN=Tbca	Tbca	12.758	46.1	50.9	6	8	6	1.006	1.012	0.996	0.999	0.99	0.962	0.979	0.159122
P48453	Serine/threonine-protein phosphatase 2B catalytic subunit beta isoform OS=Mus musculus OX=10090 GN=Ppp3cb	Ppp3cb	59.173	148.15	43	18	68	10	0.937	0.978	0.989	1.021	1.043	1.01	1.059	0.039645
P48455	Serine/threonine-protein phosphatase 2B catalytic subunit gamma isoform OS=Mus musculus OX=10090 GN=Ppp3cc	Ppp3cc	58.699	1.6759	9.2	5	23	1
P48542	G protein-activated inward rectifier potassium channel 2 OS=Mus musculus OX=10090 GN=Kcnj6	Kcnj6	48.651	1.8032	1.9	1	1	1	0.988	1.108	0.972	1.036	0.948	0.939	0.953	0.4089
P48678	Prelamin-A/C OS=Mus musculus OX=10090 GN=Lmna	Lmna	74.237	254.57	54	38	67	37	1.033	1.054	1.041	0.962	0.926	0.965	0.912	0.0031402
P48722	Heat shock 70 kDa protein 4L OS=Mus musculus OX=10090 GN=Hspa4l	Hspa4l	94.381	323.31	68.3	51	115	48	1.046	1.029	1.026	0.962	0.962	0.963	0.931	0.0070177
P48758	Carbonyl reductase [NADPH] 1 OS=Mus musculus OX=10090 GN=Cbr1	Cbr1	30.641	187.56	65.3	16	35	15	1.011	1.032	0.972	1.007	1.008	1.004	1.001	0.93462
P48771	Cytochrome c oxidase subunit 7A2, mitochondrial OS=Mus musculus OX=10090 GN=Cox7a2	Cox7a2	9.2908	13.34	27.7	2	22	2	1.006	0.999	1.004	0.979	1.001	1.021	0.997	0.83092
P48774	Glutathione S-transferase Mu 5 OS=Mus musculus OX=10090 GN=Gstm5	Gstm5	26.635	145.42	75.9	17	52	15	1.003	1.009	1.003	0.983	1.023	1	0.997	0.80332
P48962	ADP/ATP translocase 1 OS=Mus musculus OX=10090 GN=Slc25a4	Slc25a4	32.904	156.79	64.1	21	99	10	0.94	0.918	0.935	1.106	1.088	1.075	1.17	0.000137502
P49025	Citron Rho-interacting kinase OS=Mus musculus OX=10090 GN=Cit	Cit	235.39	196.44	18.1	35	42	35	0.996	0.981	1.002	0.985	1.007	1.001	1.005	0.63468
P49070	Calcium signal-modulating cyclophilin ligand OS=Mus musculus OX=10090 GN=Camlg	Camlg	32.542	9.291	11.6	2	2	2	0.982	1.035	1.012	0.928	1.101	0.945	0.982	0.72712
P49222	Erythrocyte membrane protein band 4.2 OS=Mus musculus OX=10090 GN=Epb42	Epb42	76.755	3.9185	2	1	1	1	0.964	1.03	0.993	1.053	0.978	0.987	1.01	0.75316
P49312	Heterogeneous nuclear ribonucleoprotein A1 OS=Mus musculus OX=10090 GN=Hnrnpa1	Hnrnpa1	34.196	241.63	55.6	16	44	14	0.974	0.979	1.01	0.996	1.005	1.018	1.019	0.22122
P49442	Inositol polyphosphate 1-phosphatase OS=Mus musculus OX=10090 GN=Inpp1	Inpp1	43.346	115.24	32.8	10	18	10	1.016	1.003	1.03	0.993	0.955	0.958	0.953	0.030524
P49443	Protein phosphatase 1A OS=Mus musculus OX=10090 GN=Ppm1a	Ppm1a	42.432	101.98	46.9	16	27	13	1.003	0.998	0.991	1.008	1.005	1.017	1.013	0.064722
P49446	Receptor-type tyrosine-protein phosphatase epsilon OS=Mus musculus OX=10090 GN=Ptpre	Ptpre	80.687	33.872	14.4	9	10	7	0.988	1.03	0.99	1.067	0.987	0.994	1.013	0.67556
P49586	Choline-phosphate cytidylyltransferase A OS=Mus musculus OX=10090 GN=Pcyt1a	Pcyt1a	41.666	29.665	24.8	8	10	6	1.062	1.048	1.004	0.92	0.911	1.045	0.924	0.161397
P49615	Cyclin-dependent-like kinase 5 OS=Mus musculus OX=10090 GN=Cdk5	Cdk5	33.288	51.399	46.2	14	28	13	0.998	0.967	0.978	1.002	1.007	1.037	1.035	0.071923
P49722	Proteasome subunit alpha type-2 OS=Mus musculus OX=10090 GN=Psma2	Psma2	25.926	135.26	57.3	11	19	11	0.978	1.039	1.001	0.988	0.994	0.993	0.986	0.51118
P49813	Tropomodulin-1 OS=Mus musculus OX=10090 GN=Tmod1	Tmod1	40.466	60.297	56.5	16	21	15	1.01	0.998	1.039	0.972	1.003	0.995	0.975	0.168317
P49817	Caveolin-1 OS=Mus musculus OX=10090 GN=Cav1	Cav1	20.538	13.335	33.1	5	6	5	0.945	0.984	1.004	1.078	1.012	0.991	1.05	0.189037
P49962	Signal recognition particle 9 kDa protein OS=Mus musculus OX=10090 GN=Srp9	Srp9	10.194	7.8116	44.2	4	4	4	1.003	1.099	0.993	1.04	0.947	0.904	0.934	0.25876
P50096	Inosine-5'-monophosphate dehydrogenase 1 OS=Mus musculus OX=10090 GN=Impdh1	Impdh1	55.278	2.7596	5.8	3	3	2	1.01	0.908	1.002	1.042	1.045	1.01	1.061	0.170904
P50114	Protein S100-B OS=Mus musculus OX=10090 GN=S100b	S100b	10.728	24.344	32.6	2	5	2	1.062	1.019	1.054	0.861	0.936	1.057	0.91	0.185223
P50136	2-oxoisovalerate dehydrogenase subunit alpha, mitochondrial OS=Mus musculus OX=10090 GN=Bckdha	Bckdha	50.37	45.428	25.1	7	7	7	0.975	0.969	0.955	0.997	1.032	1.023	1.053	0.0129964
P50153	Guanine nucleotide-binding protein G(I)/G(S)/G(O) subunit gamma-4 OS=Mus musculus OX=10090 GN=Gng4	Gng4	8.4047	40.979	73.3	4	8	4	0.958	0.988	0.962	1.09	0.998	1.059	1.082	0.047299
P50171	Estradiol 17-beta-dehydrogenase 8 OS=Mus musculus OX=10090 GN=Hsd17b8	Hsd17b8	26.588	71.711	34.7	6	9	6	1.025	1.042	1.02	0.962	1.025	1.007	0.97	0.196638
P50247	Adenosylhomocysteinase OS=Mus musculus OX=10090 GN=Ahcy	Ahcy	47.688	147.62	60.6	21	42	21	1.01	0.994	1.009	1.009	0.986	1.009	0.997	0.7604
P50285	Dimethylaniline monooxygenase [N-oxide-forming] 1 OS=Mus musculus OX=10090 GN=Fmo1	Fmo1	59.914	3.0731	4.3	2	2	2	0.948	0.942	0.916	1.164	1.04	1.022	1.15	0.030644
P50396	Rab GDP dissociation inhibitor alpha OS=Mus musculus OX=10090 GN=Gdi1	Gdi1	50.521	323.31	68.2	28	141	21	1.014	1.013	1.029	0.978	0.989	0.976	0.963	0.0044761
P50428	Arylsulfatase A OS=Mus musculus OX=10090 GN=Arsa	Arsa	53.748	16.079	10.5	5	6	5	0.986	0.981	1.017	1.01	1.021	1.014	1.02	0.156861
P50429	Arylsulfatase B OS=Mus musculus OX=10090 GN=Arsb	Arsb	59.646	42.971	18.9	9	13	9	1	0.979	0.997	1.014	0.994	1.011	1.014	0.189216
P50516	V-type proton ATPase catalytic subunit A OS=Mus musculus OX=10090 GN=Atp6v1a	Atp6v1a	68.325	323.31	76.2	37	156	37	1.003	1.016	1.012	0.985	0.986	0.989	0.977	0.0040643
P50518	V-type proton ATPase subunit E 1 OS=Mus musculus OX=10090 GN=Atp6v1e1	Atp6v1e1	26.157	135.72	48.2	16	76	16	1.029	1.008	1.003	1.005	0.974	0.965	0.968	0.091804
P50543	Protein S100-A11 OS=Mus musculus OX=10090 GN=S100a11	S100a11	11.083	22.942	34.7	3	5	3	1.013	1.029	0.98	0.976	0.96	1.041	0.985	0.61848
P50544	Very long-chain specific acyl-CoA dehydrogenase, mitochondrial OS=Mus musculus OX=10090 GN=Acadvl	Acadvl	70.875	247.44	53.5	28	37	28	0.986	0.986	0.989	0.995	1.01	1.018	1.021	0.092721
P50571	Gamma-aminobutyric acid receptor subunit beta-1 OS=Mus musculus OX=10090 GN=Gabrb1	Gabrb1	54.1	12.76	14.6	6	12	2	0.96	0.849	0.851	1.097	1.223	1.085	1.28	0.0113834
P50580	Proliferation-associated protein 2G4 OS=Mus musculus OX=10090 GN=Pa2g4	Pa2g4	43.698	86.081	39.3	15	27	15	0.988	0.999	1.001	1.02	1.002	0.99	1.008	0.4536
P50586	Tubby protein OS=Mus musculus OX=10090 GN=Tub	Tub	55.361	8.7573	3.8	2	2	2	1.056	1.025	1.001	1.032	0.92	0.954	0.943	0.184336
P50608	Fibromodulin OS=Mus musculus OX=10090 GN=Fmod	Fmod	43.054	3.9908	4.8	2	2	2	1.05	1.112	0.98	0.853	0.89	1.107	0.907	0.31026
P50992	Potassium-transporting ATPase subunit beta OS=Mus musculus OX=10090 GN=Atp4b	Atp4b	33.566	-2	2.4	1	1	1	1.011	0.976	0.976	1.039	1.003	1.005	1.028	0.163245
P51125	Calpastatin OS=Mus musculus OX=10090 GN=Cast	Cast	84.921	42.503	8	4	4	4	0.998	0.992	1.024	1.017	0.996	0.975	0.991	0.60586
P51150	Ras-related protein Rab-7a OS=Mus musculus OX=10090 GN=Rab7a	Rab7a	23.489	144.64	74.9	16	42	16	0.998	1.007	0.99	1.001	0.994	0.991	0.997	0.62986
P51163	Uroporphyrinogen-III synthase OS=Mus musculus OX=10090 GN=Uros	Uros	28.504	70.341	27.5	4	5	4	0.895	0.897	0.991	1.039	1.111	1.111	1.172	0.0168953
P51174	Long-chain specific acyl-CoA dehydrogenase, mitochondrial OS=Mus musculus OX=10090 GN=Acadl	Acadl	47.907	146.31	44.7	17	44	17	1.029	1.033	1.031	0.961	0.976	0.967	0.939	0.000164574
P51175	Protoporphyrinogen oxidase OS=Mus musculus OX=10090 GN=Ppox	Ppox	50.87	45.18	19.3	6	7	6
P51410	60S ribosomal protein L9 OS=Mus musculus OX=10090 GN=Rpl9	Rpl9	21.881	23.924	29.2	7	10	7	0.968	0.954	1.008	1.032	1.03	1.05	1.062	0.026215
P51432	1-phosphatidylinositol 4,5-bisphosphate phosphodiesterase beta-3 OS=Mus musculus OX=10090 GN=Plcb3	Plcb3	139.49	37.877	7.4	7	9	7	1.007	0.98	1.027	0.945	1.049	0.984	0.988	0.72102
P51655	Glypican-4 OS=Mus musculus OX=10090 GN=Gpc4	Gpc4	62.586	41.806	17.1	8	10	6	0.977	0.913	0.969	1.018	1.134	1.129	1.148	0.029337
P51660	Peroxisomal multifunctional enzyme type 2 OS=Mus musculus OX=10090 GN=Hsd17b4	Hsd17b4	79.481	155.62	32.4	17	29	17	1.01	1.003	1.012	1.012	0.962	0.998	0.982	0.30854
P51791	H(+)/Cl(-) exchange transporter 3 OS=Mus musculus OX=10090 GN=Clcn3	Clcn3	90.868	5.9885	3.9	4	4	4	0.992	0.977	1.037	1.04	0.973	0.982	0.996	0.89708
P51807	Dynein light chain Tctex-type 1 OS=Mus musculus OX=10090 GN=Dynlt1	Dynlt1	12.483	9.2011	14.2	1	2	1
P51830	Adenylate cyclase type 9 OS=Mus musculus OX=10090 GN=Adcy9	Adcy9	150.95	57.409	15.1	18	20	18	1.045	0.994	1.023	0.985	0.991	0.978	0.965	0.075803
P51855	Glutathione synthetase OS=Mus musculus OX=10090 GN=Gss	Gss	52.246	78.418	42	18	21	18	1.04	1.025	0.987	0.946	1.007	0.961	0.955	0.130056
P51859	Hepatoma-derived growth factor OS=Mus musculus OX=10090 GN=Hdgf	Hdgf	26.268	104.2	54.9	13	18	12	1.003	1.006	1.011	1.004	0.962	0.985	0.977	0.138019
P51863	V-type proton ATPase subunit d 1 OS=Mus musculus OX=10090 GN=Atp6v0d1	Atp6v0d1	40.301	264.94	53.3	16	48	16	0.972	0.966	0.969	1.033	1.043	1.043	1.073	4.1905e-05
P51880	Fatty acid-binding protein, brain OS=Mus musculus OX=10090 GN=Fabp7	Fabp7	14.893	14.369	15.9	2	3	2	0.998	0.973	0.967	1.062	1.016	1.014	1.052	0.04672
P51881	ADP/ATP translocase 2 OS=Mus musculus OX=10090 GN=Slc25a5	Slc25a5	32.931	99.855	59.4	20	68	9	0.939	0.934	0.948	1.077	1.073	1.072	1.142	4.1868e-06
P51906	Excitatory amino acid transporter 3 OS=Mus musculus OX=10090 GN=Slc1a1	Slc1a1	56.693	5.403	3.3	1	1	1
P51910	Apolipoprotein D OS=Mus musculus OX=10090 GN=Apod	Apod	21.53	23.746	23.3	4	11	4	1.027	1.068	1.019	0.989	0.999	0.915	0.932	0.086924
P52189	Inward rectifier potassium channel 4 OS=Mus musculus OX=10090 GN=Kcnj4	Kcnj4	49.899	2.5394	2	1	2	1	0.888	0.933	0.976	1.169	0.982	1.087	1.158	0.065538
P52196	Thiosulfate sulfurtransferase OS=Mus musculus OX=10090 GN=Tst	Tst	33.466	80.97	45.1	12	28	12	1.017	1.005	1.004	0.98	0.974	0.977	0.969	0.0020845
P52293	Importin subunit alpha-1 OS=Mus musculus OX=10090 GN=Kpna2	Kpna2	57.927	4.9576	3.4	1	1	1
P52332	Tyrosine-protein kinase JAK1 OS=Mus musculus OX=10090 GN=Jak1	Jak1	133.37	4.8025	2.7	3	3	3	0.948	1.029	1.047	0.935	1.067	0.978	0.985	0.77312
P52430	Serum paraoxonase/arylesterase 1 OS=Mus musculus OX=10090 GN=Pon1	Pon1	39.565	4.3164	6.8	2	3	2
P52432	DNA-directed RNA polymerases I and III subunit RPAC1 OS=Mus musculus OX=10090 GN=Polr1c	Polr1c	39.106	1.7351	3.2	1	1	1
P52479	Ubiquitin carboxyl-terminal hydrolase 10 OS=Mus musculus OX=10090 GN=Usp10	Usp10	87.021	13.456	7.7	6	7	6	0.993	1.002	1.05	0.991	0.983	0.978	0.969	0.157896
P52480	Pyruvate kinase PKM OS=Mus musculus OX=10090 GN=Pkm	Pkm	57.844	323.31	77	41	241	41	1.017	1.029	1.013	0.987	0.981	0.963	0.958	0.0081793
P52503	NADH dehydrogenase [ubiquinone] iron-sulfur protein 6, mitochondrial OS=Mus musculus OX=10090 GN=Ndufs6	Ndufs6	13.02	177.83	64.7	8	21	8	1.016	1.053	1.012	1.019	0.938	1.013	0.964	0.27568
P52623	Uridine-cytidine kinase 1 OS=Mus musculus OX=10090 GN=Uck1	Uck1	31.068	17.157	18.4	4	4	4
P52760	2-iminobutanoate/2-iminopropanoate deaminase OS=Mus musculus OX=10090 GN=Rida	Rida	14.255	111.97	64.4	7	23	7	1.028	1.03	1.005	0.991	0.952	0.98	0.954	0.030779
P52795	Ephrin-B1 OS=Mus musculus OX=10090 GN=Efnb1	Efnb1	37.859	5.9589	5.2	1	1	1	1.001	0.954	0.841	1.028	1.216	1.004	1.162	0.134858
P52800	Ephrin-B2 OS=Mus musculus OX=10090 GN=Efnb2	Efnb2	37.202	50.029	20.8	5	5	5	1.011	1.003	0.888	1.057	0.995	1.044	1.067	0.22278
P52825	Carnitine O-palmitoyltransferase 2, mitochondrial OS=Mus musculus OX=10090 GN=Cpt2	Cpt2	73.98	72.177	26.9	14	15	14	1.047	0.974	1.002	0.979	0.979	1.001	0.979	0.39928
P52840	Sulfotransferase 1A1 OS=Mus musculus OX=10090 GN=Sult1a1	Sult1a1	33.974	8.135	6.5	1	2	1	1	0.838	0.952	1.037	0.971	1.247	1.167	0.173961
P52875	Transmembrane protein 165 OS=Mus musculus OX=10090 GN=Tmem165	Tmem165	34.79	6.306	7.7	1	1	1
P52912	Nucleolysin TIA-1 OS=Mus musculus OX=10090 GN=Tia1	Tia1	42.799	19.705	9.3	4	4	2
P53026	60S ribosomal protein L10a OS=Mus musculus OX=10090 GN=Rpl10a	Rpl10a	24.916	66.621	34.6	9	16	9	0.961	0.959	0.956	1.044	1.059	0.994	1.077	0.06196
P53395	Lipoamide acyltransferase component of branched-chain alpha-keto acid dehydrogenase complex, mitochondrial OS=Mus musculus OX=10090 GN=Dbt	Dbt	53.246	45.09	24.7	11	17	11	0.991	1.027	1.029	0.955	1.005	0.966	0.96	0.108435
P53564	Homeobox protein cut-like 1 OS=Mus musculus OX=10090 GN=Cux1	Cux1	165.59	1.7141	1.1	2	2	2	1.063	0.916	1.014	0.962	1.027	1.026	1.007	0.86652
P53612	Geranylgeranyl transferase type-2 subunit beta OS=Mus musculus OX=10090 GN=Rabggtb	Rabggtb	37.803	13.71	13.3	4	5	4	1.015	0.96	0.961	1.025	1.057	0.996	1.048	0.133439
P53668	LIM domain kinase 1 OS=Mus musculus OX=10090 GN=Limk1	Limk1	72.792	10.928	8	5	5	5	0.889	1.041	1.023	0.943	1.026	1.098	1.039	0.59502
P53702	Cytochrome c-type heme lyase OS=Mus musculus OX=10090 GN=Hccs	Hccs	30.977	29.278	22.4	5	6	5	1.008	1.026	1.03	0.965	0.943	1.024	0.957	0.154318
P53798	Squalene synthase OS=Mus musculus OX=10090 GN=Fdft1	Fdft1	48.154	1.7662	3.1	1	1	1
P53810	Phosphatidylinositol transfer protein alpha isoform OS=Mus musculus OX=10090 GN=Pitpna	Pitpna	31.893	241.48	73.1	24	54	22	1.009	1.002	1.006	0.994	1.012	1.007	0.999	0.82482
P53811	Phosphatidylinositol transfer protein beta isoform OS=Mus musculus OX=10090 GN=Pitpnb	Pitpnb	31.487	108.24	52.4	13	17	11	0.981	0.988	0.997	1.023	1.003	1.015	1.025	0.02804
P53986	Monocarboxylate transporter 1 OS=Mus musculus OX=10090 GN=Slc16a1	Slc16a1	53.267	31.251	9.7	4	7	4	1.012	1.066	1.029	0.975	0.983	0.924	0.928	0.038221
P53994	Ras-related protein Rab-2A OS=Mus musculus OX=10090 GN=Rab2a	Rab2a	23.547	127.95	66	14	35	7	0.994	0.995	0.982	1.017	1.012	1.008	1.022	0.0113003
P53995	Anaphase-promoting complex subunit 1 OS=Mus musculus OX=10090 GN=Anapc1	Anapc1	215.99	24.825	3.9	7	8	7	0.973	0.962	0.962	0.919	1.101	0.914	1.013	0.89792
P53996	Cellular nucleic acid-binding protein OS=Mus musculus OX=10090 GN=Cnbp	Cnbp	19.592	44.002	38.2	8	10	8	0.996	0.953	0.988	0.991	1.012	1.063	1.044	0.160236
P54071	Isocitrate dehydrogenase [NADP], mitochondrial OS=Mus musculus OX=10090 GN=Idh2	Idh2	50.906	161.71	43.4	20	55	19	1.034	1.028	1.018	0.973	0.952	0.992	0.947	0.0128388
P54116	Erythrocyte band 7 integral membrane protein OS=Mus musculus OX=10090 GN=Stom	Stom	31.375	9.6489	13.4	3	3	3	1.009	0.927	1.002	0.982	1.09	1.008	1.048	0.32104
P54227	Stathmin OS=Mus musculus OX=10090 GN=Stmn1	Stmn1	17.274	63.825	63.8	16	39	13	1.006	0.983	1.004	0.991	0.991	0.999	0.996	0.64048
P54276	DNA mismatch repair protein Msh6 OS=Mus musculus OX=10090 GN=Msh6	Msh6	151.08	8.5113	2.3	2	2	2	1.018	0.929	1.105	0.931	1.021	0.993	0.965	0.58424
P54285	Voltage-dependent L-type calcium channel subunit beta-3 OS=Mus musculus OX=10090 GN=Cacnb3	Cacnb3	54.571	38.603	15.7	6	8	4	0.967	1.003	0.92	1.143	0.921	1.068	1.084	0.32368
P54726	UV excision repair protein RAD23 homolog A OS=Mus musculus OX=10090 GN=Rad23a	Rad23a	39.706	15.736	18.2	7	11	5	0.966	0.967	0.981	1.021	1.023	1.011	1.048	0.00156
P54728	UV excision repair protein RAD23 homolog B OS=Mus musculus OX=10090 GN=Rad23b	Rad23b	43.512	46.655	19	10	16	8	1.009	1.021	0.964	1.006	1.036	0.967	1.005	0.86248
P54729	NEDD8 ultimate buster 1 OS=Mus musculus OX=10090 GN=Nub1	Nub1	70.306	16.692	10.9	6	7	6	0.997	1.017	0.976	1.008	0.968	1.064	1.017	0.621
P54731	FAS-associated factor 1 OS=Mus musculus OX=10090 GN=Faf1	Faf1	73.862	7.7161	8.5	5	5	5	1.176	1.075	1.027	0.689	1.014	0.991	0.822	0.185763
P54754	Ephrin type-B receptor 3 OS=Mus musculus OX=10090 GN=Ephb3	Ephb3	109.66	22.472	11.8	9	10	7	0.983	1.012	0.982	1.039	0.986	1.005	1.018	0.39058
P54763	Ephrin type-B receptor 2 OS=Mus musculus OX=10090 GN=Ephb2	Ephb2	109.9	118.95	18.4	14	16	11	1.009	1.04	1.035	0.951	0.919	1.003	0.932	0.057963
P54775	26S proteasome regulatory subunit 6B OS=Mus musculus OX=10090 GN=Psmc4	Psmc4	47.408	101.05	42.6	17	27	17	0.998	0.98	0.969	1.018	1.001	1.045	1.04	0.062679
P54797	Transport and Golgi organization 2 homolog OS=Mus musculus OX=10090 GN=Tango2	Tango2	30.947	11.223	10.5	2	2	2	0.843	1.21	1.058	0.923	1.042	0.914	0.925	0.57966
P54822	Adenylosuccinate lyase OS=Mus musculus OX=10090 GN=Adsl	Adsl	54.866	176.54	34.5	14	20	14	1.007	1.037	1.017	0.961	0.989	1.011	0.967	0.12174
P54823	Probable ATP-dependent RNA helicase DDX6 OS=Mus musculus OX=10090 GN=Ddx6	Ddx6	54.191	69.584	28.2	12	15	12	0.982	0.951	1.012	0.924	0.978	1.063	1.007	0.90876
P54830	Tyrosine-protein phosphatase non-receptor type 5 OS=Mus musculus OX=10090 GN=Ptpn5	Ptpn5	60.815	51.485	19.6	9	17	9	0.956	0.943	0.953	1.015	1.065	1.042	1.095	0.0033964
P54869	Hydroxymethylglutaryl-CoA synthase, mitochondrial OS=Mus musculus OX=10090 GN=Hmgcs2	Hmgcs2	56.822	3.8717	8.3	4	4	3
P54923	[Protein ADP-ribosylarginine] hydrolase OS=Mus musculus OX=10090 GN=Adprh	Adprh	40.068	162.17	37.8	9	17	9	0.97	0.968	1.01	1.012	1.048	1.017	1.044	0.071621
P55012	Solute carrier family 12 member 2 OS=Mus musculus OX=10090 GN=Slc12a2	Slc12a2	131.03	208.96	25.2	28	36	28	1.035	1.01	0.99	0.99	0.989	0.987	0.977	0.21838
P55065	Phospholipid transfer protein OS=Mus musculus OX=10090 GN=Pltp	Pltp	54.452	15.579	8.1	3	3	3	1.016	1.024	1.058	0.93	0.951	1.008	0.933	0.060015
P55066	Neurocan core protein OS=Mus musculus OX=10090 GN=Ncan	Ncan	137.2	260.44	24.5	29	42	28	1.013	1.005	0.977	0.99	1.013	1	1.003	0.8412
P55096	ATP-binding cassette sub-family D member 3 OS=Mus musculus OX=10090 GN=Abcd3	Abcd3	75.474	52.829	20.9	13	15	13	0.968	0.944	0.945	1.068	1.055	1.073	1.119	0.00030498
P55144	Tyrosine-protein kinase receptor TYRO3 OS=Mus musculus OX=10090 GN=Tyro3	Tyro3	96.207	14.615	6	4	5	4	1.017	0.897	0.995	0.99	1.127	0.995	1.07	0.30732
P55194	SH3 domain-binding protein 1 OS=Mus musculus OX=10090 GN=Sh3bp1	Sh3bp1	74.172	37.895	11.3	6	7	6	0.967	1.09	0.931	0.987	1.026	1.119	1.048	0.47082
P55258	Ras-related protein Rab-8A OS=Mus musculus OX=10090 GN=Rab8a	Rab8a	23.668	65.264	50.2	10	20	5	1.002	0.99	1.019	0.995	0.974	1.015	0.991	0.56656
P55264	Adenosine kinase OS=Mus musculus OX=10090 GN=Adk	Adk	40.148	107.49	45.7	17	27	17	1.033	1.017	1.019	0.972	0.978	0.984	0.956	0.0017561
P55284	Cadherin-5 OS=Mus musculus OX=10090 GN=Cdh5	Cdh5	87.902	3.2004	1.3	1	1	1
P55288	Cadherin-11 OS=Mus musculus OX=10090 GN=Cdh11	Cdh11	88.111	45.398	15.3	9	10	9	0.956	0.952	0.978	1.023	1.023	1.075	1.081	0.0135386
P55302	Alpha-2-macroglobulin receptor-associated protein OS=Mus musculus OX=10090 GN=Lrpap1	Lrpap1	42.215	82.695	38.6	16	20	16	0.967	0.973	0.98	1.04	1.017	1.039	1.06	0.0020981
P55772	Ectonucleoside triphosphate diphosphohydrolase 1 OS=Mus musculus OX=10090 GN=Entpd1	Entpd1	57.205	8.8689	5.3	2	2	2	0.973	1.014	0.966	1.033	0.992	1.036	1.037	0.155882
P55821	Stathmin-2 OS=Mus musculus OX=10090 GN=Stmn2	Stmn2	20.828	8.2486	19.6	5	17	2	0.995	0.99	1.005	0.987	1.058	0.975	1.01	0.73556
P55937	Golgin subfamily A member 3 OS=Mus musculus OX=10090 GN=Golga3	Golga3	167.22	74.971	11.2	13	14	13	1.055	0.984	0.952	0.959	1.005	1.046	1.006	0.87438
P56135	ATP synthase subunit f, mitochondrial OS=Mus musculus OX=10090 GN=Atp5j2	Atp5j2	10.344	13.578	26.1	2	13	2	0.989	0.986	0.952	1.075	1.019	0.958	1.043	0.31348
P56183	Ribosomal RNA processing protein 1 homolog A OS=Mus musculus OX=10090 GN=Rrp1	Rrp1	54.776	3.2991	4.5	2	2	2
P56212	cAMP-regulated phosphoprotein 19 OS=Mus musculus OX=10090 GN=Arpp19	Arpp19	12.293	18.007	42.9	4	6	3	1.018	0.99	1.118	0.983	0.877	0.994	0.913	0.168463
P56213	FAD-linked sulfhydryl oxidase ALR OS=Mus musculus OX=10090 GN=Gfer	Gfer	22.876	35.398	18.7	3	4	3	0.987	1.076	0.975	0.973	0.946	1.032	0.971	0.5145
P56371	Ras-related protein Rab-4A OS=Mus musculus OX=10090 GN=Rab4a	Rab4a	24.408	34.112	34.9	7	9	5	1.03	1.013	1.017	0.946	0.973	1.02	0.96	0.144476
P56375	Acylphosphatase-2 OS=Mus musculus OX=10090 GN=Acyp2	Acyp2	11.877	45.194	63.2	7	11	7	1.019	0.979	1.004	0.993	0.972	1.025	0.996	0.8423
P56376	Acylphosphatase-1 OS=Mus musculus OX=10090 GN=Acyp1	Acyp1	11.241	23.664	57.6	7	10	7	1.024	1.008	1.021	0.991	0.986	1.007	0.977	0.045661
P56379	6.8 kDa mitochondrial proteolipid OS=Mus musculus OX=10090 GN=Mp68	Mp68	6.6979	5.9848	34.5	3	9	3	1.071	0.982	0.973	0.959	1.019	1.069	1.007	0.88298
P56380	Bis(5'-nucleosyl)-tetraphosphatase [asymmetrical] OS=Mus musculus OX=10090 GN=Nudt2	Nudt2	16.989	80.407	75.5	8	10	8	1.001	1.001	0.989	1.006	0.987	1.021	1.008	0.51386
P56382	ATP synthase subunit epsilon, mitochondrial OS=Mus musculus OX=10090 GN=Atp5f1e	Atp5f1e	5.8378	5.2182	57.7	4	7	4	0.958	0.964	0.982	1.096	1.006	1.019	1.075	0.061445
P56387	Dynein light chain Tctex-type 3 OS=Mus musculus OX=10090 GN=Dynlt3	Dynlt3	12.957	13.723	44	3	3	3	0.963	0.997	0.988	0.966	0.984	1.123	1.042	0.46304
P56389	Cytidine deaminase OS=Mus musculus OX=10090 GN=Cda	Cda	16.131	16.777	20.5	2	4	2	1.06	0.947	1.1	0.908	0.968	0.95	0.91	0.129363
P56391	Cytochrome c oxidase subunit 6B1 OS=Mus musculus OX=10090 GN=Cox6b1	Cox6b1	10.071	51.18	70.9	7	26	7	1.011	1.013	0.985	1.032	0.956	0.992	0.99	0.69412
P56392	Cytochrome c oxidase subunit 7A1, mitochondrial OS=Mus musculus OX=10090 GN=Cox7a1	Cox7a1	8.9863	6.5697	16.2	1	2	1	0.99	0.96	1.066	1.039	1.02	0.923	0.989	0.81992
P56393	Cytochrome c oxidase subunit 7B, mitochondrial OS=Mus musculus OX=10090 GN=Cox7b	Cox7b	9.0113	3.9326	10	2	8	2	0.976	0.958	0.999	1.042	1.043	1.035	1.064	0.007436
P56394	Cytochrome c oxidase copper chaperone OS=Mus musculus OX=10090 GN=Cox17	Cox17	6.784	15.273	31.7	2	3	2	0.979	0.998	1.009	0.992	1.016	1.015	1.012	0.35432
P56395	Cytochrome b5 OS=Mus musculus OX=10090 GN=Cyb5a	Cyb5a	15.241	15.462	25.4	3	5	3	1.043	0.937	1.046	0.955	0.958	1.021	0.97	0.51614
P56399	Ubiquitin carboxyl-terminal hydrolase 5 OS=Mus musculus OX=10090 GN=Usp5	Usp5	95.832	323.31	40.3	26	54	26	1.002	1.006	0.996	1.005	1	1.009	1.003	0.44108
P56480	ATP synthase subunit beta, mitochondrial OS=Mus musculus OX=10090 GN=Atp5f1b	Atp5f1b	56.3	323.31	77.7	30	296	30	1.017	1.022	1.034	0.964	0.979	0.968	0.947	0.00130212
P56528	ADP-ribosyl cyclase/cyclic ADP-ribose hydrolase 1 OS=Mus musculus OX=10090 GN=Cd38	Cd38	34.407	14.112	20.7	5	6	5	1.004	0.981	0.997	1.025	1.019	0.981	1.014	0.40854
P56546	C-terminal-binding protein 2 OS=Mus musculus OX=10090 GN=Ctbp2	Ctbp2	48.956	47.963	24.5	10	15	5	0.987	0.971	1.032	1.019	1.011	1.05	1.03	0.23818
P56564	Excitatory amino acid transporter 1 OS=Mus musculus OX=10090 GN=Slc1a3	Slc1a3	59.622	198.86	24.3	11	52	9	1.006	1.012	1.01	0.976	1.003	1.01	0.987	0.28492
P56565	Protein S100-A1 OS=Mus musculus OX=10090 GN=S100a1	S100a1	10.505	17.398	16	1	3	1	1.06	1.021	0.979	0.963	0.978	1.021	0.968	0.32542
P56671	Myc-associated zinc finger protein OS=Mus musculus OX=10090 GN=Maz	Maz	48.769	2.5755	5	2	2	2
P56677	Suppressor of tumorigenicity 14 protein homolog OS=Mus musculus OX=10090 GN=St14	St14	94.654	-2	0.9	1	1	1
P56695	Wolframin OS=Mus musculus OX=10090 GN=Wfs1	Wfs1	100.58	28.661	9.8	9	12	9	0.945	0.992	0.916	1.059	1.058	1.063	1.115	0.042523
P56812	Programmed cell death protein 5 OS=Mus musculus OX=10090 GN=Pdcd5	Pdcd5	14.275	25.212	28.6	3	6	3	1.019	1.042	0.982	0.967	0.962	1	0.963	0.14626
P56942	Pro-MCH OS=Mus musculus OX=10090 GN=Pmch	Pmch	18.516	5.3361	7.3	1	2	1
P56959	RNA-binding protein FUS OS=Mus musculus OX=10090 GN=Fus	Fus	52.673	103.42	14.9	9	16	9	0.969	0.995	0.988	1.03	1.027	0.991	1.033	0.096018
P57716	Nicastrin OS=Mus musculus OX=10090 GN=Ncstn	Ncstn	78.491	20.702	6.8	4	5	4	0.998	0.999	0.979	1.015	1.014	1.003	1.019	0.07004
P57722	Poly(rC)-binding protein 3 OS=Mus musculus OX=10090 GN=Pcbp3	Pcbp3	39.294	71.643	33.4	9	24	4	0.944	1.01	1.009	1.012	1.041	1.002	1.031	0.28546
P57724	Poly(rC)-binding protein 4 OS=Mus musculus OX=10090 GN=Pcbp4	Pcbp4	41.398	14.044	16.6	5	6	4	1.013	0.965	0.973	1.021	0.956	1.02	1.016	0.5955
P57746	V-type proton ATPase subunit D OS=Mus musculus OX=10090 GN=Atp6v1d	Atp6v1d	28.369	171.2	53.8	15	34	15	0.986	0.991	1.002	1.025	0.987	0.989	1.007	0.61194
P57759	Endoplasmic reticulum resident protein 29 OS=Mus musculus OX=10090 GN=Erp29	Erp29	28.823	31.819	39.7	8	14	8	0.988	1.012	1.011	0.992	0.993	1.01	0.995	0.61634
P57774	Pro-neuropeptide Y OS=Mus musculus OX=10090 GN=Npy	Npy	10.873	6.4128	21.6	2	2	2	1.121	1.115	1.017	0.948	0.869	0.892	0.833	0.0109962
P57776	Elongation factor 1-delta OS=Mus musculus OX=10090 GN=Eef1d	Eef1d	31.293	132.6	40.2	9	21	8	0.998	1.015	1.009	0.965	0.977	0.96	0.96	0.0048592
P57780	Alpha-actinin-4 OS=Mus musculus OX=10090 GN=Actn4	Actn4	104.98	323.31	63.5	53	142	36	1.018	1.021	1.004	0.99	0.969	0.974	0.964	0.0112597
P57784	U2 small nuclear ribonucleoprotein A' OS=Mus musculus OX=10090 GN=Snrpa1	Snrpa1	28.357	19.278	25.9	6	7	6	0.977	1.044	1.008	0.932	1.006	1.037	0.982	0.64198
P58021	Transmembrane 9 superfamily member 2 OS=Mus musculus OX=10090 GN=Tm9sf2	Tm9sf2	75.329	34.571	12.5	8	10	8	0.998	1.005	1.003	0.979	0.995	1.01	0.993	0.46676
P58044	Isopentenyl-diphosphate Delta-isomerase 1 OS=Mus musculus OX=10090 GN=Idi1	Idi1	26.289	63.277	53.7	10	14	10	0.934	1.071	1.022	1.006	1.027	1.006	1.004	0.89896
P58064	28S ribosomal protein S6, mitochondrial OS=Mus musculus OX=10090 GN=Mrps6	Mrps6	14.308	12.073	22.4	4	5	4	1	0.973	1.015	1	1.006	1.005	1.008	0.59592
P58069	Ras GTPase-activating protein 2 OS=Mus musculus OX=10090 GN=Rasa2	Rasa2	96.4	23.511	4.8	3	3	2	0.994	0.963	0.979	0.96	1.269	0.852	1.049	0.80066
P58158	Galactosylgalactosylxylosylprotein 3-beta-glucuronosyltransferase 3 OS=Mus musculus OX=10090 GN=B3gat3	B3gat3	37.066	4.2065	6	2	2	2
P58242	Acid sphingomyelinase-like phosphodiesterase 3b OS=Mus musculus OX=10090 GN=Smpdl3b	Smpdl3b	51.599	2.6604	2	1	1	1	0.946	0.854	0.849	1.204	1.11	1.099	1.288	0.0050582
P58252	Elongation factor 2 OS=Mus musculus OX=10090 GN=Eef2	Eef2	95.313	323.31	53.1	43	95	42	1.009	1.006	0.993	0.985	1.007	0.991	0.992	0.36614
P58281	Dynamin-like 120 kDa protein, mitochondrial OS=Mus musculus OX=10090 GN=Opa1	Opa1	111.34	323.31	57.6	51	98	51	1.006	0.996	1.002	1.001	0.998	1.001	0.999	0.68838
P58389	Serine/threonine-protein phosphatase 2A activator OS=Mus musculus OX=10090 GN=Ptpa	Ptpa	36.71	64.251	39.9	12	17	12	1	0.976	0.982	1.015	1.002	1.012	1.024	0.045355
P58404	Striatin-4 OS=Mus musculus OX=10090 GN=Strn4	Strn4	81.644	149.26	25.3	15	17	13	0.958	0.968	0.99	1.034	1.062	1.043	1.076	0.0041203
P58501	PAX3- and PAX7-binding protein 1 OS=Mus musculus OX=10090 GN=Paxbp1	Paxbp1	104.83	2.9217	1.3	1	1	1
P58544	BTB/POZ domain-containing protein 1 OS=Mus musculus OX=10090 GN=Btbd1	Btbd1	53.232	3.9534	5.3	2	2	2
P58742	Aladin OS=Mus musculus OX=10090 GN=Aaas	Aaas	59.43	1.6825	2.7	1	1	1
P58771	Tropomyosin alpha-1 chain OS=Mus musculus OX=10090 GN=Tpm1	Tpm1	32.68	147.07	66.9	24	28	11	0.925	0.978	0.942	1.041	1.073	1.094	1.128	0.0053404
P58802	TBC1 domain family member 10A OS=Mus musculus OX=10090 GN=Tbc1d10a	Tbc1d10a	56.202	12.443	5.8	3	3	3	0.981	0.958	0.953	1.052	0.916	1.199	1.095	0.39128
P58854	Gamma-tubulin complex component 3 OS=Mus musculus OX=10090 GN=Tubgcp3	Tubgcp3	103.47	27.303	8.3	7	8	7	1.018	0.956	0.983	0.953	1.033	0.971	1	0.99344
P58871	182 kDa tankyrase-1-binding protein OS=Mus musculus OX=10090 GN=Tnks1bp1	Tnks1bp1	181.82	58.674	7.3	8	8	8	0.895	0.929	0.996	1.134	1.008	1.087	1.145	0.043923
P59016	Vacuolar protein sorting-associated protein 33B OS=Mus musculus OX=10090 GN=Vps33b	Vps33b	70.525	56.421	34.5	19	22	19	0.984	0.971	0.991	1.027	1.02	1.033	1.045	0.0031448
P59017	Bcl-2-like protein 13 OS=Mus musculus OX=10090 GN=Bcl2l13	Bcl2l13	46.719	52.546	14.7	6	9	6	0.97	1	1.013	0.982	1.007	1.021	1.009	0.62646
P59108	Copine-2 OS=Mus musculus OX=10090 GN=Cpne2	Cpne2	61.035	64.522	25.2	10	14	9	0.962	0.97	0.968	1.079	1.015	1.043	1.082	0.048357
P59114	Phosphorylated CTD-interacting factor 1 OS=Mus musculus OX=10090 GN=Pcif1	Pcif1	80.504	24.376	6.4	3	3	3	1.019	1.022	0.979	1.179	0.888	0.904	0.984	0.8141
P59268	Palmitoyltransferase ZDHHC9 OS=Mus musculus OX=10090 GN=Zdhhc9	Zdhhc9	40.939	3.6615	3.6	1	1	1
P59279	Ras-related protein Rab-2B OS=Mus musculus OX=10090 GN=Rab2b	Rab2b	24.198	14.567	41.2	9	21	2	0.92	0.972	1.013	1.089	0.973	1.052	1.072	0.186698
P59281	Rho GTPase-activating protein 39 OS=Mus musculus OX=10090 GN=Arhgap39	Arhgap39	125.2	31.58	12.6	13	16	13	1.005	0.983	1.023	1.013	1.011	0.992	1.002	0.90202
P59325	Eukaryotic translation initiation factor 5 OS=Mus musculus OX=10090 GN=Eif5	Eif5	48.968	59.29	39.2	15	20	15	1.009	1.014	1.007	1.025	0.969	0.97	0.978	0.3537
P59326	YTH domain-containing family protein 1 OS=Mus musculus OX=10090 GN=Ythdf1	Ythdf1	60.878	5.1869	9.1	5	6	2
P59438	Hermansky-Pudlak syndrome 5 protein homolog OS=Mus musculus OX=10090 GN=Hps5	Hps5	126.34	1.9472	1	1	1	1
P59481	VIP36-like protein OS=Mus musculus OX=10090 GN=Lman2l	Lman2l	39.881	4.8833	3.2	1	1	1
P59644	Phosphatidylinositol 4,5-bisphosphate 5-phosphatase A OS=Mus musculus OX=10090 GN=Inpp5j	Inpp5j	107.54	14.397	7	5	5	5	1.002	1.068	0.992	0.989	0.933	0.951	0.938	0.092163
P59648	FXYD domain-containing ion transport regulator 7 OS=Mus musculus OX=10090 GN=Fxyd7	Fxyd7	8.4867	10.118	25	2	2	2	0.915	0.873	0.876	1.19	1.086	1.12	1.275	0.00141822
P59708	Splicing factor 3B subunit 6 OS=Mus musculus OX=10090 GN=Sf3b6	Sf3b6	14.585	18.451	38.4	4	6	4	0.953	1.051	0.955	0.967	0.955	0.956	0.973	0.49778
P59759	MKL/myocardin-like protein 2 OS=Mus musculus OX=10090 GN=Mkl2	Mkl2	117.55	4.8017	2.7	3	3	3	1.022	0.943	0.934	1.063	1.014	1.045	1.077	0.077902
P59764	Dedicator of cytokinesis protein 4 OS=Mus musculus OX=10090 GN=Dock4	Dock4	226.55	57.087	8	15	17	14	0.981	1.017	0.977	0.998	1.029	1.02	1.024	0.20022
P59823	Interleukin-1 receptor accessory protein-like 1 OS=Mus musculus OX=10090 GN=Il1rapl1	Il1rapl1	79.629	6.5573	4.3	2	3	2	1.002	0.919	1.248	0.924	0.852	1.029	0.885	0.33412
P59913	Protein-L-isoaspartate O-methyltransferase domain-containing protein 1 OS=Mus musculus OX=10090 GN=Pcmtd1	Pcmtd1	40.693	10.425	7.6	2	2	2	1.033	1.031	0.815	0.922	1.229	1.005	1.096	0.4786
P59999	Actin-related protein 2/3 complex subunit 4 OS=Mus musculus OX=10090 GN=Arpc4	Arpc4	19.667	38.81	52.4	7	17	7	1.022	1.006	1.01	0.998	0.982	0.976	0.973	0.028461
P60041	Somatostatin OS=Mus musculus OX=10090 GN=Sst	Sst	12.745	5.8977	16.4	2	4	2	0.909	0.882	0.976	1.01	1.15	1.121	1.186	0.027025
P60122	RuvB-like 1 OS=Mus musculus OX=10090 GN=Ruvbl1	Ruvbl1	50.213	100.22	38.4	14	21	14	1.027	1.01	0.969	0.975	0.989	1.005	0.988	0.5641
P60191	Regulating synaptic membrane exocytosis protein 4 OS=Mus musculus OX=10090 GN=Rims4	Rims4	29.329	13.639	17.8	3	3	3	1.078	0.894	1.174	0.814	0.864	1.164	0.903	0.47452
P60202	Myelin proteolipid protein OS=Mus musculus OX=10090 GN=Plp1	Plp1	30.077	65.845	33.6	11	159	11	0.976	0.994	0.983	1.002	1.047	1.021	1.04	0.048439
P60229	Eukaryotic translation initiation factor 3 subunit E OS=Mus musculus OX=10090 GN=Eif3e	Eif3e	52.22	70.214	33.3	14	21	14	1.036	1.027	0.989	0.981	0.998	0.973	0.967	0.108257
P60335	Poly(rC)-binding protein 1 OS=Mus musculus OX=10090 GN=Pcbp1	Pcbp1	37.497	140.88	50.8	13	38	9	1	0.974	0.997	1.018	1.002	0.992	1.014	0.28882
P60469	Liprin-alpha-3 OS=Mus musculus OX=10090 GN=Ppfia3	Ppfia3	133.42	269.67	35.9	39	60	35	1.004	0.984	0.978	0.998	1.027	1.027	1.029	0.082836
P60487	Pyridoxal phosphate phosphatase OS=Mus musculus OX=10090 GN=Pdxp	Pdxp	31.512	223.91	54.8	13	24	13	1.008	1.002	1.012	0.978	0.995	1.001	0.984	0.100356
P60521	Gamma-aminobutyric acid receptor-associated protein-like 2 OS=Mus musculus OX=10090 GN=Gabarapl2	Gabarapl2	13.667	23.856	41.9	6	12	5	0.996	1.005	1.012	1.055	1.017	1.004	1.021	0.2578
P60603	Reactive oxygen species modulator 1 OS=Mus musculus OX=10090 GN=Romo1	Romo1	8.1828	-2	10.1	1	1	1	0.934	0.986	0.94	1.083	1.047	1.038	1.108	0.0088028
P60605	Ubiquitin-conjugating enzyme E2 G2 OS=Mus musculus OX=10090 GN=Ube2g2	Ube2g2	18.566	36.216	28.5	3	3	3	0.949	0.943	1.003	1.066	0.98	1.079	1.079	0.102923
P60670	Nuclear protein localization protein 4 homolog OS=Mus musculus OX=10090 GN=Nploc4	Nploc4	68.016	107.65	28.3	14	14	14	0.993	0.989	0.978	1.01	0.995	1.059	1.035	0.151622
P60755	MAM domain-containing glycosylphosphatidylinositol anchor protein 2 OS=Mus musculus OX=10090 GN=Mdga2	Mdga2	106.69	51.646	9.1	5	7	5	1.027	1	1.002	1.001	0.965	1.004	0.981	0.26746
P60761	Neurogranin OS=Mus musculus OX=10090 GN=Nrgn	Nrgn	7.4963	59.681	19.2	2	5	2	0.934	0.928	0.947	1.037	1.056	1.072	1.127	0.00045842
P60762	Mortality factor 4-like protein 1 OS=Mus musculus OX=10090 GN=Morf4l1	Morf4l1	41.492	7.0607	6.4	2	2	2	1.043	1.051	0.957	1.015	1.008	0.922	0.965	0.45766
P60764	Ras-related C3 botulinum toxin substrate 3 OS=Mus musculus OX=10090 GN=Rac3	Rac3	21.379	2.3822	34.9	6	17	1
P60766	Cell division control protein 42 homolog OS=Mus musculus OX=10090 GN=Cdc42	Cdc42	21.258	33.547	43.5	8	22	7	0.985	1.001	0.975	0.995	1.03	0.995	1.02	0.22852
P60824	Cold-inducible RNA-binding protein OS=Mus musculus OX=10090 GN=Cirbp	Cirbp	18.607	22.649	18.6	3	4	3	1.01	0.95	0.952	1.041	1.025	1.01	1.056	0.065482
P60840	Alpha-endosulfine OS=Mus musculus OX=10090 GN=Ensa	Ensa	13.335	14.988	40.5	4	6	3	1.009	0.978	0.992	1.01	1.047	0.971	1.016	0.53614
P60843	Eukaryotic initiation factor 4A-I OS=Mus musculus OX=10090 GN=Eif4a1	Eif4a1	46.153	125.85	42.9	20	43	8	1.007	0.991	1.015	1.007	0.956	0.956	0.969	0.162737
P60853	Leucine zipper putative tumor suppressor 1 OS=Mus musculus OX=10090 GN=Lzts1	Lzts1	67.289	6.7336	7.7	4	5	4	0.924	0.843	0.877	1.251	0.98	1.185	1.292	0.032959
P60867	40S ribosomal protein S20 OS=Mus musculus OX=10090 GN=Rps20	Rps20	13.373	27.158	30.3	5	8	5	0.981	0.953	0.969	1.023	1.04	1.076	1.081	0.0102764
P60879	Synaptosomal-associated protein 25 OS=Mus musculus OX=10090 GN=Snap25	Snap25	23.315	323.31	74.3	18	79	17	1.025	1.015	1.003	1.006	0.983	0.998	0.982	0.114639
P60882	Multiple epidermal growth factor-like domains protein 8 OS=Mus musculus OX=10090 GN=Megf8	Megf8	297.48	2.1716	0.8	2	2	2	0.962	1.015	0.997	1.002	1.021	1.013	1.021	0.27938
P60904	DnaJ homolog subfamily C member 5 OS=Mus musculus OX=10090 GN=Dnajc5	Dnajc5	22.101	113.57	46.5	10	26	10	1.036	1.023	1.001	0.965	0.98	0.982	0.957	0.0179225
P61021	Ras-related protein Rab-5B OS=Mus musculus OX=10090 GN=Rab5b	Rab5b	23.707	125.3	68.4	11	31	7	1.053	1	1.028	0.96	0.96	1.007	0.95	0.078461
P61022	Calcineurin B homologous protein 1 OS=Mus musculus OX=10090 GN=Chp1	Chp1	22.432	77.555	62.6	9	11	9	1.007	0.986	1.004	0.993	0.999	0.951	0.982	0.33664
P61027	Ras-related protein Rab-10 OS=Mus musculus OX=10090 GN=Rab10	Rab10	22.541	27.675	60.5	13	23	11	1.004	1	0.991	1.039	1	0.989	1.011	0.52442
P61028	Ras-related protein Rab-8B OS=Mus musculus OX=10090 GN=Rab8b	Rab8b	23.603	40.685	40.6	9	19	3	0.96	1.009	0.921	1.036	1.06	1.068	1.095	0.0309
P61080	Ubiquitin-conjugating enzyme E2 D1 OS=Mus musculus OX=10090 GN=Ube2d1	Ube2d1	16.602	5.0491	24.5	3	5	2	0.969	0.974	0.942	1.067	1.053	0.998	1.081	0.02794
P61082	NEDD8-conjugating enzyme Ubc12 OS=Mus musculus OX=10090 GN=Ube2m	Ube2m	20.9	63.258	47.5	9	15	9	0.984	0.999	0.981	1.011	1.005	1.014	1.022	0.0237
P61087	Ubiquitin-conjugating enzyme E2 K OS=Mus musculus OX=10090 GN=Ube2k	Ube2k	22.406	43.434	45.5	9	13	9	1.014	1.001	0.952	1.015	1.045	1.033	1.042	0.117157
P61089	Ubiquitin-conjugating enzyme E2 N OS=Mus musculus OX=10090 GN=Ube2n	Ube2n	17.138	61.782	57.9	9	24	9	1.044	1.023	1.006	0.963	0.978	0.979	0.95	0.0130641
P61148	Fibroblast growth factor 1 OS=Mus musculus OX=10090 GN=Fgf1	Fgf1	17.417	13.863	27.7	4	6	4	1.032	0.926	0.976	1.006	1.028	1.017	1.04	0.27782
P61161	Actin-related protein 2 OS=Mus musculus OX=10090 GN=Actr2	Actr2	44.76	137.93	47	16	45	16	0.998	0.998	0.991	0.981	1.002	0.998	0.998	0.78168
P61164	Alpha-centractin OS=Mus musculus OX=10090 GN=Actr1a	Actr1a	42.613	125.57	38.8	11	20	5	1.034	0.998	1.073	1.02	0.961	0.914	0.932	0.136682
P61202	COP9 signalosome complex subunit 2 OS=Mus musculus OX=10090 GN=Cops2	Cops2	51.596	92.102	41.5	14	21	14	0.995	0.995	0.989	1.017	0.998	0.992	1.009	0.2969
P61205	ADP-ribosylation factor 3 OS=Mus musculus OX=10090 GN=Arf3	Arf3	20.601	185.17	51.9	10	56	2	1.061	1.028	1.094	0.959	0.851	0.981	0.877	0.049123
P61208	ADP-ribosylation factor-like protein 4C OS=Mus musculus OX=10090 GN=Arl4c	Arl4c	21.487	2.5603	7.8	1	1	1
P61211	ADP-ribosylation factor-like protein 1 OS=Mus musculus OX=10090 GN=Arl1	Arl1	20.411	18.787	13.8	3	5	3	1.038	1.062	0.878	1.001	0.878	1.159	1.02	0.87318
P61222	ATP-binding cassette sub-family E member 1 OS=Mus musculus OX=10090 GN=Abce1	Abce1	67.314	54.708	20.9	10	14	10	1.004	0.947	1.001	1.029	1.017	0.982	1.026	0.33988
P61226	Ras-related protein Rap-2b OS=Mus musculus OX=10090 GN=Rap2b	Rap2b	20.504	117.52	50.8	8	17	4	0.968	0.941	0.916	1.055	1.067	1.087	1.136	0.002161
P61255	60S ribosomal protein L26 OS=Mus musculus OX=10090 GN=Rpl26	Rpl26	17.258	13.902	39.3	6	8	6	0.836	0.807	0.809	1.2	1.219	1.214	1.482	2.8634e-06
P61264	Syntaxin-1B OS=Mus musculus OX=10090 GN=Stx1b	Stx1b	33.244	323.31	63.5	22	91	18	1.028	1.027	1.025	0.966	0.955	0.972	0.939	0.00028004
P61290	Proteasome activator complex subunit 3 OS=Mus musculus OX=10090 GN=Psme3	Psme3	29.506	23.523	24.8	5	5	5	1.019	1.031	1.004	0.991	0.943	0.968	0.95	0.034596
P61294	Ras-related protein Rab-6B OS=Mus musculus OX=10090 GN=Rab6b	Rab6b	23.461	60.671	55.3	11	31	5	1.035	1.003	1.03	1.001	0.949	1	0.962	0.121858
P61329	Fibroblast growth factor 12 OS=Mus musculus OX=10090 GN=Fgf12	Fgf12	27.399	11.843	14.8	3	4	3	0.964	1.053	0.987	0.983	0.93	1.091	1	0.979
P61358	60S ribosomal protein L27 OS=Mus musculus OX=10090 GN=Rpl27	Rpl27	15.798	7.0109	27.9	3	5	3	0.798	0.899	0.809	1.23	1.208	1.192	1.449	0.00065886
P61406	Telomerase-binding protein EST1A OS=Mus musculus OX=10090 GN=Smg6	Smg6	160.49	6.4603	1.2	1	1	1
P61458	Pterin-4-alpha-carbinolamine dehydratase OS=Mus musculus OX=10090 GN=Pcbd1	Pcbd1	11.985	8.5899	28.8	3	4	2	0.955	0.941	1.091	0.907	1.001	1.118	1.013	0.88726
P61460	GATOR complex protein DEPDC5 OS=Mus musculus OX=10090 GN=Depdc5	Depdc5	180.38	2.4455	0.5	1	1	1	0.975	1.085	1.023	0.966	0.977	0.967	0.944	0.2095
P61514	60S ribosomal protein L37a OS=Mus musculus OX=10090 GN=Rpl37a	Rpl37a	10.275	5.2349	18.5	3	5	3	1.042	0.933	0.942	1.01	1.07	1.023	1.064	0.18666
P61620	Protein transport protein Sec61 subunit alpha isoform 1 OS=Mus musculus OX=10090 GN=Sec61a1	Sec61a1	52.264	9.3237	5.9	3	4	2	1.009	0.945	0.997	0.953	1.078	1.035	1.039	0.41902
P61750	ADP-ribosylation factor 4 OS=Mus musculus OX=10090 GN=Arf4	Arf4	20.396	4.1329	30.6	5	23	1	1.017	0.954	0.94	1.028	1.082	1.001	1.069	0.116004
P61759	Prefoldin subunit 3 OS=Mus musculus OX=10090 GN=Vbp1	Vbp1	22.435	80.517	57.1	11	23	11	1.017	1.004	0.997	1.003	1.008	1.007	1	0.99606
P61804	Dolichyl-diphosphooligosaccharide--protein glycosyltransferase subunit DAD1 OS=Mus musculus OX=10090 GN=Dad1	Dad1	12.497	4.0394	10.6	1	1	1	1.07	1.082	0.986	0.951	0.984	0.909	0.906	0.057902
P61809	Cyclin-dependent kinase 5 activator 1 OS=Mus musculus OX=10090 GN=Cdk5r1	Cdk5r1	34.031	2.1189	3.9	1	1	1
P61922	4-aminobutyrate aminotransferase, mitochondrial OS=Mus musculus OX=10090 GN=Abat	Abat	56.451	323.31	71	28	103	28	0.976	0.987	0.991	1.031	1.008	1.017	1.035	0.0132048
P61924	Coatomer subunit zeta-1 OS=Mus musculus OX=10090 GN=Copz1	Copz1	20.198	3.4537	5.6	1	2	1	0.999	1.009	0.983	1.002	0.996	1.019	1.009	0.4444
P61953	Guanine nucleotide-binding protein G(I)/G(S)/G(O) subunit gamma-11 OS=Mus musculus OX=10090 GN=Gng11	Gng11	8.4807	7.1177	42.5	3	3	3	1.025	1.008	1.031	0.954	0.974	1.004	0.957	0.053419
P61957	Small ubiquitin-related modifier 2 OS=Mus musculus OX=10090 GN=Sumo2	Sumo2	10.871	6.9332	23.2	2	6	1	1.037	1.054	1.009	0.969	0.993	0.926	0.932	0.041981
P61961	Ubiquitin-fold modifier 1 OS=Mus musculus OX=10090 GN=Ufm1	Ufm1	9.1175	15.342	27.1	2	3	2	0.978	1.037	0.996	1.081	0.996	0.986	1.017	0.65044
P61963	DDB1- and CUL4-associated factor 7 OS=Mus musculus OX=10090 GN=Dcaf7	Dcaf7	38.926	36.391	26.9	8	14	8	0.985	1.012	0.956	0.986	1.051	1.016	1.034	0.24976
P61965	WD repeat-containing protein 5 OS=Mus musculus OX=10090 GN=Wdr5	Wdr5	36.588	51.462	29.6	8	10	8	1.004	1.012	1.052	0.996	0.96	0.937	0.943	0.061838
P61971	Nuclear transport factor 2 OS=Mus musculus OX=10090 GN=Nutf2	Nutf2	14.478	85.625	74.8	6	15	6	1.031	0.965	1.035	0.953	1.045	0.956	0.975	0.52728
P61979	Heterogeneous nuclear ribonucleoprotein K OS=Mus musculus OX=10090 GN=Hnrnpk	Hnrnpk	50.976	134.88	31.5	14	34	14	0.994	1	0.992	1.003	1.007	0.997	1.007	0.136904
P61982	14-3-3 protein gamma OS=Mus musculus OX=10090 GN=Ywhag	Ywhag	28.302	133.81	53.4	14	98	8	0.975	1.007	0.986	1.011	1.015	1.015	1.025	0.125356
P62046	Leucine-rich repeat and calponin homology domain-containing protein 1 OS=Mus musculus OX=10090 GN=Lrch1	Lrch1	79.075	1.5709	1.8	1	1	1
P62069	Ubiquitin carboxyl-terminal hydrolase 46 OS=Mus musculus OX=10090 GN=Usp46	Usp46	42.442	24.904	19.7	6	8	6	0.933	0.964	0.9	1.094	1.038	1.116	1.161	0.0070176
P62071	Ras-related protein R-Ras2 OS=Mus musculus OX=10090 GN=Rras2	Rras2	23.399	18.019	35.8	6	9	4	0.879	0.949	0.893	1.147	1.131	1.112	1.246	0.00091871
P62073	Mitochondrial import inner membrane translocase subunit Tim10 OS=Mus musculus OX=10090 GN=Timm10	Timm10	10.333	52.896	85.6	9	21	9	1.023	1.022	0.97	0.996	1.009	1.004	0.998	0.92922
P62075	Mitochondrial import inner membrane translocase subunit Tim13 OS=Mus musculus OX=10090 GN=Timm13	Timm13	10.458	60.629	50.5	5	15	5	1.038	1.035	1.024	0.988	0.927	0.964	0.93	0.0181986
P62077	Mitochondrial import inner membrane translocase subunit Tim8 B OS=Mus musculus OX=10090 GN=Timm8b	Timm8b	9.2864	12.248	44.6	4	5	4	1.011	0.993	1.011	1.003	1.039	0.981	1.003	0.89884
P62082	40S ribosomal protein S7 OS=Mus musculus OX=10090 GN=Rps7	Rps7	22.127	15.244	26.8	6	9	6	0.952	0.963	0.963	1.053	1.03	1.035	1.083	0.00048382
P62137	Serine/threonine-protein phosphatase PP1-alpha catalytic subunit OS=Mus musculus OX=10090 GN=Ppp1ca	Ppp1ca	37.54	36.516	53.6	14	45	5	1.02	0.982	0.988	0.997	0.993	1.012	1.004	0.76948
P62141	Serine/threonine-protein phosphatase PP1-beta catalytic subunit OS=Mus musculus OX=10090 GN=Ppp1cb	Ppp1cb	37.186	132.79	43.7	14	47	5	0.976	0.981	0.973	1.003	1.017	1.061	1.052	0.099637
P62192	26S proteasome regulatory subunit 4 OS=Mus musculus OX=10090 GN=Psmc1	Psmc1	49.184	226.16	53.6	20	28	20	0.969	0.979	0.972	1.019	1.024	1.017	1.048	0.00021764
P62196	26S proteasome regulatory subunit 8 OS=Mus musculus OX=10090 GN=Psmc5	Psmc5	45.626	136.05	57.4	23	38	23	0.996	0.97	0.97	0.987	1.047	1.004	1.035	0.158964
P62242	40S ribosomal protein S8 OS=Mus musculus OX=10090 GN=Rps8	Rps8	24.205	48.784	46.2	10	20	10	0.963	0.986	0.951	1.045	0.998	1.06	1.07	0.032764
P62245	40S ribosomal protein S15a OS=Mus musculus OX=10090 GN=Rps15a	Rps15a	14.839	27.372	50.8	6	12	6	0.963	0.971	0.982	1.059	1.006	1.004	1.052	0.050239
P62257	Ubiquitin-conjugating enzyme E2 H OS=Mus musculus OX=10090 GN=Ube2h	Ube2h	20.655	13.872	16.4	2	2	2	1.127	1.02	0.82	0.979	0.945	1.127	1.028	0.77158
P62259	14-3-3 protein epsilon OS=Mus musculus OX=10090 GN=Ywhae	Ywhae	29.174	247.04	72.2	21	138	18	1.005	1.012	1.002	0.99	0.982	0.993	0.982	0.0152779
P62264	40S ribosomal protein S14 OS=Mus musculus OX=10090 GN=Rps14	Rps14	16.273	80.351	37.7	6	9	6	0.966	0.952	0.918	1.119	1.049	1.038	1.13	0.0119183
P62267	40S ribosomal protein S23 OS=Mus musculus OX=10090 GN=Rps23	Rps23	15.807	13.387	29.4	4	5	4	0.908	0.889	0.969	1.111	1.088	1.103	1.194	0.0026212
P62270	40S ribosomal protein S18 OS=Mus musculus OX=10090 GN=Rps18	Rps18	17.718	14.278	34.9	7	9	7	0.921	0.944	0.94	1.102	1.058	1.094	1.16	0.00053921
P62274	40S ribosomal protein S29 OS=Mus musculus OX=10090 GN=Rps29	Rps29	6.6767	8.6992	44.6	3	5	3	0.943	0.948	0.956	1.042	1.065	1.05	1.109	0.00016197
P62281	40S ribosomal protein S11 OS=Mus musculus OX=10090 GN=Rps11	Rps11	18.431	44.944	39.2	7	9	7	0.886	0.879	0.897	1.151	1.124	1.083	1.261	0.00024075
P62301	40S ribosomal protein S13 OS=Mus musculus OX=10090 GN=Rps13	Rps13	17.222	45.273	51.7	8	12	8	0.89	0.88	0.865	1.197	1.153	1.109	1.313	0.0003212
P62305	Small nuclear ribonucleoprotein E OS=Mus musculus OX=10090 GN=Snrpe	Snrpe	10.803	2.0963	13	1	1	1	0.939	1.033	0.897	0.949	1.198	1.019	1.104	0.30148
P62307	Small nuclear ribonucleoprotein F OS=Mus musculus OX=10090 GN=Snrpf	Snrpf	9.7251	2.1989	25.6	2	2	2
P62309	Small nuclear ribonucleoprotein G OS=Mus musculus OX=10090 GN=Snrpg	Snrpg	8.496	6.3704	34.2	3	6	3	0.999	1.008	1.065	0.919	0.937	0.982	0.924	0.047678
P62311	U6 snRNA-associated Sm-like protein LSm3 OS=Mus musculus OX=10090 GN=Lsm3	Lsm3	11.845	1.587	11.8	1	1	1
P62313	U6 snRNA-associated Sm-like protein LSm6 OS=Mus musculus OX=10090 GN=Lsm6	Lsm6	9.1275	7.8643	25	2	3	2	1.056	1.027	0.975	1.014	0.995	0.925	0.959	0.31758
P62315	Small nuclear ribonucleoprotein Sm D1 OS=Mus musculus OX=10090 GN=Snrpd1	Snrpd1	13.281	19.92	10.9	2	4	2	0.99	0.96	1.063	1.015	1.021	0.952	0.992	0.84354
P62317	Small nuclear ribonucleoprotein Sm D2 OS=Mus musculus OX=10090 GN=Snrpd2	Snrpd2	13.527	47.515	54.2	7	17	7	0.986	1.018	0.992	0.992	0.997	0.991	0.995	0.62554
P62320	Small nuclear ribonucleoprotein Sm D3 OS=Mus musculus OX=10090 GN=Snrpd3	Snrpd3	13.916	45.388	31.7	3	10	3	0.961	0.979	0.972	1.07	1.043	0.964	1.057	0.16428
P62322	U6 snRNA-associated Sm-like protein LSm5 OS=Mus musculus OX=10090 GN=Lsm5	Lsm5	9.9374	3.4432	25.3	1	1	1	1.127	1.056			0.728		0.667
P62331	ADP-ribosylation factor 6 OS=Mus musculus OX=10090 GN=Arf6	Arf6	20.082	13.41	21.1	3	9	3	1.029	1.004	1.008	0.976	0.923	1.085	0.981	0.68272
P62334	26S proteasome regulatory subunit 10B OS=Mus musculus OX=10090 GN=Psmc6	Psmc6	44.172	165.42	60.9	19	31	19	0.997	0.972	0.976	1.022	1.011	1.016	1.035	0.0148024
P62482	Voltage-gated potassium channel subunit beta-2 OS=Mus musculus OX=10090 GN=Kcnab2	Kcnab2	41.021	103.23	40.6	12	19	9	0.998	0.971	0.997	1.009	1.013	0.97	1.009	0.62914
P62484	Abl interactor 2 OS=Mus musculus OX=10090 GN=Abi2	Abi2	49.387	41.321	20.2	9	12	4	1.021	0.979	1.031	0.972	1.024	0.998	0.988	0.60512
P62488	DNA-directed RNA polymerase II subunit RPB7 OS=Mus musculus OX=10090 GN=Polr2g	Polr2g	19.294	1.7419	4.7	1	1	1	1.009	1.071	1.021	0.94	0.96	0.989	0.932	0.039335
P62500	TSC22 domain family protein 1 OS=Mus musculus OX=10090 GN=Tsc22d1	Tsc22d1	109.81	20.873	2.6	3	6	1	1.001	1.057	1.013	0.995	0.934	0.994	0.952	0.136599
P62627	Dynein light chain roadblock-type 1 OS=Mus musculus OX=10090 GN=Dynlrb1	Dynlrb1	10.99	58.432	34.4	2	8	2	1.007	1.017	0.993	1.015	1.003	0.968	0.99	0.54424
P62631	Elongation factor 1-alpha 2 OS=Mus musculus OX=10090 GN=Eef1a2	Eef1a2	50.454	204.11	65.7	27	74	13	1.013	0.994	1.016	0.981	0.999	0.988	0.982	0.101595
P62702	40S ribosomal protein S4, X isoform OS=Mus musculus OX=10090 GN=Rps4x	Rps4x	29.597	65.801	46.4	13	20	13	0.883	0.897	0.895	1.124	1.094	1.108	1.243	1.95676e-05
P62715	Serine/threonine-protein phosphatase 2A catalytic subunit beta isoform OS=Mus musculus OX=10090 GN=Ppp2cb	Ppp2cb	35.575	12.998	59.2	15	48	2	0.986	0.995	0.984	1.031	1.04	1.009	1.039	0.0168586
P62717	60S ribosomal protein L18a OS=Mus musculus OX=10090 GN=Rpl18a	Rpl18a	20.732	37.262	25.6	4	7	4	0.925	0.936	0.96	1.038	1.073	1.085	1.133	0.00193583
P62737	Actin, aortic smooth muscle OS=Mus musculus OX=10090 GN=Acta2	Acta2	42.009	3.6225	60.5	19	255	1
P62743	AP-2 complex subunit sigma OS=Mus musculus OX=10090 GN=Ap2s1	Ap2s1	17.018	25.887	39.4	6	21	6	1.045	1.031	0.984	0.955	0.936	1.02	0.951	0.188137
P62746	Rho-related GTP-binding protein RhoB OS=Mus musculus OX=10090 GN=Rhob	Rhob	22.123	25.884	50.5	7	14	5	0.986	0.984	0.966	1.018	1.065	1.011	1.054	0.041136
P62748	Hippocalcin-like protein 1 OS=Mus musculus OX=10090 GN=Hpcal1	Hpcal1	22.338	96.764	65.3	13	42	6	0.967	1.018	0.989	1.04	1.048	0.972	1.029	0.374
P62751	60S ribosomal protein L23a OS=Mus musculus OX=10090 GN=Rpl23a	Rpl23a	17.695	30.19	37.8	8	14	8	0.888	0.932	0.959	1.085	1.078	1.122	1.182	0.0028354
P62754	40S ribosomal protein S6 OS=Mus musculus OX=10090 GN=Rps6	Rps6	28.68	27.295	29.3	7	10	7	0.82	0.843	0.849	1.227	1.19	1.176	1.43	2.3383e-05
P62761	Visinin-like protein 1 OS=Mus musculus OX=10090 GN=Vsnl1	Vsnl1	22.142	140.4	74.9	15	68	12	1.021	1.015	1.032	0.98	0.97	0.97	0.952	0.00114093
P62774	Myotrophin OS=Mus musculus OX=10090 GN=Mtpn	Mtpn	12.861	71.617	39	5	14	5	1.007	0.998	1.011	0.975	0.952	1.004	0.972	0.143238
P62806	Histone H4 OS=Mus musculus OX=10090 GN=Hist1h4a	Hist1h4a	11.367	48.611	58.3	8	44	8	0.927	0.917	0.919	1.073	1.079	1.075	1.168	9.5999e-07
P62812	Gamma-aminobutyric acid receptor subunit alpha-1 OS=Mus musculus OX=10090 GN=Gabra1	Gabra1	51.753	63.648	31.4	16	27	9	1.01	0.977	1.024	0.988	0.971	0.994	0.981	0.28384
P62814	V-type proton ATPase subunit B, brain isoform OS=Mus musculus OX=10090 GN=Atp6v1b2	Atp6v1b2	56.55	323.31	70.3	28	115	28	1	1.002	1.003	0.984	1.009	0.994	0.994	0.49586
P62821	Ras-related protein Rab-1A OS=Mus musculus OX=10090 GN=Rab1A	Rab1A	22.677	173.39	69.8	13	52	7	0.994	0.997	0.971	1.041	1.027	1.001	1.036	0.067197
P62823	Ras-related protein Rab-3C OS=Mus musculus OX=10090 GN=Rab3c	Rab3c	25.872	84.592	38.3	7	30	5	0.924	0.972	0.936	1.089	1.041	1.097	1.139	0.0042803
P62827	GTP-binding nuclear protein Ran OS=Mus musculus OX=10090 GN=Ran	Ran	24.423	38.546	35.6	10	16	10	0.991	0.992	0.986	1.027	1.034	1.024	1.039	0.00036399
P62830	60S ribosomal protein L23 OS=Mus musculus OX=10090 GN=Rpl23	Rpl23	14.865	43.421	50	6	11	6	0.939	0.977	0.929	1.078	1.043	1.053	1.116	0.0038245
P62835	Ras-related protein Rap-1A OS=Mus musculus OX=10090 GN=Rap1a	Rap1a	20.987	149.23	60.3	11	24	5	0.973	0.972	1.006	0.972	0.944	1.029	0.998	0.9311
P62838	Ubiquitin-conjugating enzyme E2 D2 OS=Mus musculus OX=10090 GN=Ube2d2	Ube2d2	16.735	66.63	36.1	3	6	2	0.817	0.929	0.998	0.977	1.236	1.011	1.175	0.165242
P62843	40S ribosomal protein S15 OS=Mus musculus OX=10090 GN=Rps15	Rps15	17.04	19.436	33.1	4	12	4	1.013	1.013	0.971	1.049	1.001	0.996	1.016	0.49868
P62849	40S ribosomal protein S24 OS=Mus musculus OX=10090 GN=Rps24	Rps24	15.423	13.378	24.8	3	10	3	0.953	0.94	0.992	1.064	1.046	1.032	1.089	0.0096992
P62852	40S ribosomal protein S25 OS=Mus musculus OX=10090 GN=Rps25	Rps25	13.742	12.806	35.2	6	9	6	0.934	0.912	0.95	1.083	1.083	0.995	1.131	0.016339
P62855	40S ribosomal protein S26 OS=Mus musculus OX=10090 GN=Rps26	Rps26	13.015	19.011	19.1	2	4	2	0.942	0.971	1.008	1.063	1.025	1.013	1.062	0.069617
P62858	40S ribosomal protein S28 OS=Mus musculus OX=10090 GN=Rps28	Rps28	7.8409	49.71	46.4	3	9	3	0.944	1.036	1.004	1.026	0.97	1.016	1.009	0.7773
P62862	40S ribosomal protein S30 OS=Mus musculus OX=10090 GN=Fau	Fau	6.6478	5.5768	30.5	3	5	3	0.912	0.936	0.943	1.083	1.1	1.029	1.151	0.0034154
P62869	Elongin-B OS=Mus musculus OX=10090 GN=Elob	Elob	13.17	66.972	89.8	10	19	10	1.019	1.019	0.978	1.025	0.987	0.983	0.993	0.73334
P62874	Guanine nucleotide-binding protein G(I)/G(S)/G(T) subunit beta-1 OS=Mus musculus OX=10090 GN=Gnb1	Gnb1	37.377	323.31	69.4	16	115	8	0.986	0.998	0.983	1.003	1.042	1.008	1.029	0.090956
P62878	E3 ubiquitin-protein ligase RBX1 OS=Mus musculus OX=10090 GN=Rbx1	Rbx1	12.274	1.778	7.4	1	1	1	0.951	0.943	0.924	1.127	1.087	1.001	1.141	0.022397
P62880	Guanine nucleotide-binding protein G(I)/G(S)/G(T) subunit beta-2 OS=Mus musculus OX=10090 GN=Gnb2	Gnb2	37.331	211.69	58.2	14	93	6	0.986	1.012	1.004	0.994	1.024	1.012	1.009	0.46826
P62881	Guanine nucleotide-binding protein subunit beta-5 OS=Mus musculus OX=10090 GN=Gnb5	Gnb5	43.565	213.4	35.2	11	24	11	0.999	0.995	1.015	1.003	1	0.99	0.995	0.50422
P62889	60S ribosomal protein L30 OS=Mus musculus OX=10090 GN=Rpl30	Rpl30	12.784	66.356	66.1	7	19	7	0.928	0.968	0.955	1.088	1.052	1.032	1.113	0.0057826
P62897	Cytochrome c, somatic OS=Mus musculus OX=10090 GN=Cycs	Cycs	11.605	99.197	70.5	9	42	9	0.853	0.85	0.858	1.179	1.178	1.152	1.37	1.2834e-06
P62900	60S ribosomal protein L31 OS=Mus musculus OX=10090 GN=Rpl31	Rpl31	14.463	13.315	42.4	6	10	6	0.902	0.923	0.906	1.104	1.118	1.103	1.218	1.93272e-05
P62908	40S ribosomal protein S3 OS=Mus musculus OX=10090 GN=Rps3	Rps3	26.674	55.573	58.8	15	25	15	1.015	1	0.983	1.003	0.988	0.99	0.994	0.6171
P62911	60S ribosomal protein L32 OS=Mus musculus OX=10090 GN=Rpl32	Rpl32	15.86	19.622	43.7	6	9	6	0.917	0.879	0.909	1.083	1.121	1.148	1.239	0.00054304
P62918	60S ribosomal protein L8 OS=Mus musculus OX=10090 GN=Rpl8	Rpl8	28.024	53.929	26.8	5	6	5	0.936	0.891	0.912	1.123	1.126	1.114	1.228	0.000143827
P62960	Nuclease-sensitive element-binding protein 1 OS=Mus musculus OX=10090 GN=Ybx1	Ybx1	35.73	8.9499	5.9	1	1	1
P62983	Ubiquitin-40S ribosomal protein S27a OS=Mus musculus OX=10090 GN=Rps27a	Rps27a	17.951	131.93	60.3	9	52	3	0.979	1.004	1.002	0.97	1.07	0.993	1.016	0.64752
P62984	Ubiquitin-60S ribosomal protein L40 OS=Mus musculus OX=10090 GN=Uba52	Uba52	14.728	3.9655	53.9	7	48	1	0.932	0.942	0.971	1.034	1.042	1.113	1.121	0.0125447
P62996	Transformer-2 protein homolog beta OS=Mus musculus OX=10090 GN=Tra2b	Tra2b	33.665	49.642	32.6	8	12	7	1.001	1.039	1.03	0.983	0.993	0.949	0.953	0.052537
P63001	Ras-related C3 botulinum toxin substrate 1 OS=Mus musculus OX=10090 GN=Rac1	Rac1	21.45	56.158	50	10	34	5	1.017	0.982	1.015	0.975	1.015	0.994	0.99	0.57108
P63005	Platelet-activating factor acetylhydrolase IB subunit alpha OS=Mus musculus OX=10090 GN=Pafah1b1	Pafah1b1	46.67	265.81	56.8	20	49	20	1.008	0.994	1.004	1.007	1.006	0.998	1.002	0.75678
P63011	Ras-related protein Rab-3A OS=Mus musculus OX=10090 GN=Rab3a	Rab3a	24.97	187.22	46.4	8	47	6	0.995	0.984	0.972	1.03	1.039	1.027	1.049	0.0032189
P63017	Heat shock cognate 71 kDa protein OS=Mus musculus OX=10090 GN=Hspa8	Hspa8	70.87	323.31	71.2	47	305	32	1.033	1.009	1.026	0.975	0.983	0.976	0.956	0.0038968
P63024	Vesicle-associated membrane protein 3 OS=Mus musculus OX=10090 GN=Vamp3	Vamp3	11.48	7.6355	38.8	3	11	1	0.953	1.011	1.061	1.009	0.961	1.004	0.983	0.6633
P63028	Translationally-controlled tumor protein OS=Mus musculus OX=10090 GN=Tpt1	Tpt1	19.462	86.87	44.2	8	22	8	1.011	1.031	0.989	1.001	0.983	0.966	0.973	0.162223
P63030	Mitochondrial pyruvate carrier 1 OS=Mus musculus OX=10090 GN=Mpc1	Mpc1	12.454	7.7554	22	4	8	4	1.04	1.007	0.985	0.984	1.007	0.974	0.978	0.29876
P63034	Cytohesin-2 OS=Mus musculus OX=10090 GN=Cyth2	Cyth2	46.585	72.332	28.2	10	13	6	0.966	1.005	0.968	0.947	1.123	1.01	1.048	0.4345
P63037	DnaJ homolog subfamily A member 1 OS=Mus musculus OX=10090 GN=Dnaja1	Dnaja1	44.868	135.91	46.3	15	24	15	1.011	1.017	0.968	1.012	1.001	1.031	1.016	0.4178
P63038	60 kDa heat shock protein, mitochondrial OS=Mus musculus OX=10090 GN=Hspd1	Hspd1	60.955	323.31	71.9	32	121	32	1.018	0.999	1.016	0.985	0.991	0.991	0.978	0.025344
P63040	Complexin-1 OS=Mus musculus OX=10090 GN=Cplx1	Cplx1	15.122	95.207	58.2	7	33	5	1.021	0.994	1.054	1.025	0.931	0.937	0.943	0.166445
P63044	Vesicle-associated membrane protein 2 OS=Mus musculus OX=10090 GN=Vamp2	Vamp2	12.691	163.19	39.7	5	21	3	0.966	1.03	0.998	0.963	1	1.02	0.996	0.89204
P63046	Sulfotransferase 4A1 OS=Mus musculus OX=10090 GN=Sult4a1	Sult4a1	33.053	97.139	44	10	17	10	0.972	0.963	0.981	1	1.063	1.055	1.069	0.028864
P63054	Calmodulin regulator protein PCP4 OS=Mus musculus OX=10090 GN=Pcp4	Pcp4	6.8073	16.03	75.8	5	6	5	1.009	0.943	0.89	1.083	1.063	1.026	1.116	0.048683
P63056	Noelin-3 OS=Mus musculus OX=10090 GN=Olfm3	Olfm3	54.885	9.9211	7.1	3	6	3	0.972	1.007	1.088	0.975	0.932	0.949	0.931	0.120724
P63058	Thyroid hormone receptor alpha OS=Mus musculus OX=10090 GN=Thra	Thra	55.022	2.705	3.3	1	1	1
P63073	Eukaryotic translation initiation factor 4E OS=Mus musculus OX=10090 GN=Eif4e	Eif4e	25.053	17.929	23.5	5	8	5	1.018	0.929	1.032	1.04	1.018	0.946	1.008	0.85338
P63080	Gamma-aminobutyric acid receptor subunit beta-3 OS=Mus musculus OX=10090 GN=Gabrb3	Gabrb3	54.165	36.122	14.2	6	11	3	0.959	0.976	1.068	1.084	0.973	0.94	0.998	0.96222
P63082	V-type proton ATPase 16 kDa proteolipid subunit OS=Mus musculus OX=10090 GN=Atp6v0c	Atp6v0c	15.808	12.673	16.1	2	7	2	1.066	1.046	1.04	1.049	0.917	0.836	0.889	0.20714
P63084	Protein S100-A5 OS=Mus musculus OX=10090 GN=S100a5	S100a5	10.812	11.551	39.8	4	6	4	1.058	1.025	1.08	0.917	0.936	0.926	0.879	0.00137728
P63085	Mitogen-activated protein kinase 1 OS=Mus musculus OX=10090 GN=Mapk1	Mapk1	41.275	178.93	56.7	19	54	15	0.957	0.96	0.943	1.04	1.049	1.069	1.104	0.00054077
P63087	Serine/threonine-protein phosphatase PP1-gamma catalytic subunit OS=Mus musculus OX=10090 GN=Ppp1cc	Ppp1cc	36.983	6.9332	35.3	11	38	1	0.967	1.01	0.985	1.025	1.017	1.009	1.03	0.090662
P63089	Pleiotrophin OS=Mus musculus OX=10090 GN=Ptn	Ptn	18.869	35.815	35.1	4	6	4	0.803	0.763	0.839	1.264	1.213	1.229	1.541	0.00013702
P63094	Guanine nucleotide-binding protein G(s) subunit alpha isoforms short OS=Mus musculus OX=10090 GN=Gnas	Gnas	45.663	59.689	39.1	13	25	10	1.001	0.997	0.958	1.009	1	1.027	1.027	0.169881
P63101	14-3-3 protein zeta/delta OS=Mus musculus OX=10090 GN=Ywhaz	Ywhaz	27.771	224.61	57.1	17	158	11	0.977	0.983	1.003	1.02	1.003	1.015	1.025	0.055736
P63115	Asc-type amino acid transporter 1 OS=Mus musculus OX=10090 GN=Slc7a10	Slc7a10	57.548	58.14	9.4	3	4	3	1.002	1.061	0.98	1.08	0.934	1.041	1.004	0.96042
P63137	Gamma-aminobutyric acid receptor subunit beta-2 OS=Mus musculus OX=10090 GN=Gabrb2	Gabrb2	59.196	61.141	18.8	8	15	4	1.013	1.008	0.991	1.032	1.019	0.886	0.975	0.63298
P63141	Potassium voltage-gated channel subfamily A member 2 OS=Mus musculus OX=10090 GN=Kcna2	Kcna2	56.7	41.664	17.2	7	12	4	0.974	0.976	1.071	0.927	0.972	1.033	0.971	0.53672
P63143	Voltage-gated potassium channel subunit beta-1 OS=Mus musculus OX=10090 GN=Kcnab1	Kcnab1	44.722	9.4103	10	5	9	2
P63147	Ubiquitin-conjugating enzyme E2 B OS=Mus musculus OX=10090 GN=Ube2b	Ube2b	17.312	10.677	11.2	1	2	1	1.044	1.006	1.121	0.888	0.955	0.964	0.885	0.041364
P63158	High mobility group protein B1 OS=Mus musculus OX=10090 GN=Hmgb1	Hmgb1	24.893	108.33	40	10	23	9	1.021	0.996	1.038	0.988	0.99	0.988	0.971	0.134161
P63163	Small nuclear ribonucleoprotein-associated protein N OS=Mus musculus OX=10090 GN=Snrpn	Snrpn	24.614	29.212	20.8	6	7	6	1.03	0.908	0.94	0.958	1.104	1.092	1.096	0.198521
P63166	Small ubiquitin-related modifier 1 OS=Mus musculus OX=10090 GN=Sumo1	Sumo1	11.557	9.1918	19.8	2	2	2	0.955	1.035	1.025	0.97	1.021	0.998	0.991	0.79288
P63168	Dynein light chain 1, cytoplasmic OS=Mus musculus OX=10090 GN=Dynll1	Dynll1	10.366	56.801	57.3	4	23	2	0.984	0.994	0.986	1.067	0.982	1.004	1.03	0.36626
P63213	Guanine nucleotide-binding protein G(I)/G(S)/G(O) subunit gamma-2 OS=Mus musculus OX=10090 GN=Gng2	Gng2	7.8501	107.87	62	5	22	5	1.001	0.93	0.914	1.041	1.027	1.077	1.105	0.032081
P63216	Guanine nucleotide-binding protein G(I)/G(S)/G(O) subunit gamma-3 OS=Mus musculus OX=10090 GN=Gng3	Gng3	8.3047	113.78	81.3	5	26	5	1.014	1.034	1.002	0.993	1.031	0.99	0.988	0.49496
P63239	Neuroendocrine convertase 1 OS=Mus musculus OX=10090 GN=Pcsk1	Pcsk1	84.173	4.2999	4.4	4	4	4	0.93	0.936	0.931	1.076	1.115	1.051	1.159	0.013501
P63242	Eukaryotic translation initiation factor 5A-1 OS=Mus musculus OX=10090 GN=Eif5a	Eif5a	16.832	91.651	56.5	11	26	11	0.977	0.994	1.015	0.984	1.009	0.993	1	0.99616
P63248	cAMP-dependent protein kinase inhibitor alpha OS=Mus musculus OX=10090 GN=Pkia	Pkia	7.9604	3.5438	22.4	1	1	1
P63250	G protein-activated inward rectifier potassium channel 1 OS=Mus musculus OX=10090 GN=Kcnj3	Kcnj3	56.573	9.1316	7.2	3	3	3	0.928	1.083	0.921	0.975	1.105	1.01	1.054	0.45096
P63254	Cysteine-rich protein 1 OS=Mus musculus OX=10090 GN=Crip1	Crip1	8.5497	2.7629	23.4	2	2	2	1.111	1.004	0.954	1.053	0.939	0.928	0.951	0.45828
P63260	Actin, cytoplasmic 2 OS=Mus musculus OX=10090 GN=Actg1	Actg1	41.792	323.31	66.4	22	459	9	1.023	1.013	1.014	0.963	0.988	0.986	0.963	0.0126772
P63276	40S ribosomal protein S17 OS=Mus musculus OX=10090 GN=Rps17	Rps17	15.524	77.031	56.3	7	15	7	1	0.958	1.037	1.033	1.022	1.016	1.025	0.33628
P63280	SUMO-conjugating enzyme UBC9 OS=Mus musculus OX=10090 GN=Ube2i	Ube2i	18.007	19.205	23.4	6	11	6	1.002	1.05	1.029	0.984	0.982	1.003	0.964	0.071381
P63300	Selenoprotein W OS=Mus musculus OX=10090 GN=Selenow	Selenow	9.6871	8.9768	12.5	2	2	2	1.063	1.044	1.049	0.961	0.928	0.932	0.894	0.0007833
P63318	Protein kinase C gamma type OS=Mus musculus OX=10090 GN=Prkcg	Prkcg	78.357	323.31	52.7	32	79	29	0.961	0.952	0.945	1.055	1.042	1.033	1.095	0.00031577
P63321	Ras-related protein Ral-A OS=Mus musculus OX=10090 GN=Rala	Rala	23.553	67.296	33.5	7	18	5	0.985	0.994	0.968	1.023	1.03	1.005	1.038	0.025765
P63323	40S ribosomal protein S12 OS=Mus musculus OX=10090 GN=Rps12	Rps12	14.525	42.678	43.2	7	13	7	1.015	0.977	0.976	1.006	1.009	1.008	1.019	0.28806
P63325	40S ribosomal protein S10 OS=Mus musculus OX=10090 GN=Rps10	Rps10	18.916	69.613	64.2	12	24	11	0.962	0.935	0.929	1.045	1.066	1.078	1.128	0.00100284
P63328	Serine/threonine-protein phosphatase 2B catalytic subunit alpha isoform OS=Mus musculus OX=10090 GN=Ppp3ca	Ppp3ca	58.643	308.61	50.1	20	103	12	0.988	0.996	1.002	0.993	1.031	0.984	1.007	0.65522
P63330	Serine/threonine-protein phosphatase 2A catalytic subunit alpha isoform OS=Mus musculus OX=10090 GN=Ppp2ca	Ppp2ca	35.608	218.6	59.2	15	50	2	1.029	0.941	0.929	1.026	1.05	1.017	1.067	0.12154
P67778	Prohibitin OS=Mus musculus OX=10090 GN=Phb	Phb	29.82	257.91	58.5	15	24	15	0.984	0.995	0.992	0.989	1.012	0.992	1.007	0.4077
P67871	Casein kinase II subunit beta OS=Mus musculus OX=10090 GN=Csnk2b	Csnk2b	24.942	70.606	41.4	8	19	8	1.013	1.033	1.006	0.968	0.941	0.988	0.949	0.032122
P67984	60S ribosomal protein L22 OS=Mus musculus OX=10090 GN=Rpl22	Rpl22	14.759	17.686	18.8	2	4	2	0.926	0.942	0.939	1.09	1.077	1.068	1.152	5.8467e-05
P68033	Actin, alpha cardiac muscle 1 OS=Mus musculus OX=10090 GN=Actc1	Actc1	42.019	215.37	60.5	19	269	0
P68037	Ubiquitin-conjugating enzyme E2 L3 OS=Mus musculus OX=10090 GN=Ube2l3	Ube2l3	17.861	92.682	57.1	7	16	7	0.993	1.007	0.983	0.991	1.034	1.016	1.019	0.2478
P68040	Receptor of activated protein C kinase 1 OS=Mus musculus OX=10090 GN=Rack1	Rack1	35.076	245.39	78.2	20	35	20	0.986	0.976	0.974	1.006	1.022	1.03	1.042	0.0067557
P68134	Actin, alpha skeletal muscle OS=Mus musculus OX=10090 GN=Acta1	Acta1	42.051	11.592	60.5	18	266	1	0.623	0.546	0.672	1.444	1.467	1.45	2.369	0.0049006
P68181	cAMP-dependent protein kinase catalytic subunit beta OS=Mus musculus OX=10090 GN=Prkacb	Prkacb	40.707	38.488	44.2	15	26	7	0.935	0.97	0.953	1.072	1.044	1.054	1.109	0.00139675
P68254	14-3-3 protein theta OS=Mus musculus OX=10090 GN=Ywhaq	Ywhaq	27.778	231.79	51	15	111	10	1.019	0.988	0.992	0.982	0.993	1.012	0.996	0.77546
P68368	Tubulin alpha-4A chain OS=Mus musculus OX=10090 GN=Tuba4a	Tuba4a	49.924	131.4	59.6	27	387	6	0.968	0.981	1.006	1.042	1.011	1.031	1.044	0.040624
P68369	Tubulin alpha-1A chain OS=Mus musculus OX=10090 GN=Tuba1a	Tuba1a	50.135	323.31	66.7	29	450	0
P68372	Tubulin beta-4B chain OS=Mus musculus OX=10090 GN=Tubb4b	Tubb4b	49.83	323.31	69.9	27	441	1	1.008	1.006	1.079	0.996	0.925	0.984	0.939	0.125739
P68373	Tubulin alpha-1C chain OS=Mus musculus OX=10090 GN=Tuba1c	Tuba1c	49.909	12.95	67	29	367	1	0.963	0.9	1.08	0.932	1.07	1.075	1.046	0.55818
P68404	Protein kinase C beta type OS=Mus musculus OX=10090 GN=Prkcb	Prkcb	76.75	165.86	42.9	26	63	19	1.012	1.001	1	0.966	1.002	1.006	0.987	0.3831
P68510	14-3-3 protein eta OS=Mus musculus OX=10090 GN=Ywhah	Ywhah	28.211	166.92	54.1	15	99	10	1.011	1.019	0.993	0.993	0.986	1.001	0.986	0.179963
P69566	Ran-binding protein 9 OS=Mus musculus OX=10090 GN=Ranbp9	Ranbp9	71.011	60.207	15.3	7	8	7	1.019	0.989	0.948	1.051	1.019	0.985	1.033	0.30504
P70122	Ribosome maturation protein SBDS OS=Mus musculus OX=10090 GN=Sbds	Sbds	28.78	100.41	42.4	10	16	10	1.015	0.998	0.999	0.996	1.008	0.996	0.996	0.58852
P70126	Alpha-2,8-sialyltransferase 8E OS=Mus musculus OX=10090 GN=St8sia5	St8sia5	47.828	2.4901	2.2	1	2	1	0.513	1.268	0.695	1.483	1.043	1.084	1.458	0.20426
P70168	Importin subunit beta-1 OS=Mus musculus OX=10090 GN=Kpnb1	Kpnb1	97.183	316.77	39.2	29	66	29	0.982	1.004	1.001	0.999	1.015	1.002	1.01	0.31714
P70175	Disks large homolog 3 OS=Mus musculus OX=10090 GN=Dlg3	Dlg3	93.481	228.22	43.2	36	60	33	0.988	0.989	1.005	1.011	1.009	1.024	1.021	0.04606
P70182	Phosphatidylinositol 4-phosphate 5-kinase type-1 alpha OS=Mus musculus OX=10090 GN=Pip5k1a	Pip5k1a	60.484	7.3223	7.5	4	5	2	1.033	0.921	1.052	1.096	0.979	0.916	0.995	0.93224
P70188	Kinesin-associated protein 3 OS=Mus musculus OX=10090 GN=Kifap3	Kifap3	91.29	15.64	9.7	8	9	7	1.016	1.068	1.019	0.976	0.913	0.997	0.93	0.078638
P70193	Leucine-rich repeats and immunoglobulin-like domains protein 1 OS=Mus musculus OX=10090 GN=Lrig1	Lrig1	119.15	9.5961	3.2	2	2	2
P70195	Proteasome subunit beta type-7 OS=Mus musculus OX=10090 GN=Psmb7	Psmb7	29.891	55.269	25.6	6	15	6	1.043	0.966	1.046	0.987	1.049	0.973	0.985	0.68796
P70202	Latexin OS=Mus musculus OX=10090 GN=Lxn	Lxn	25.492	38.514	21.2	3	8	3	1.013	0.989	1.006	0.993	0.998	1.019	1.001	0.95406
P70205	Pituitary adenylate cyclase-activating polypeptide type I receptor OS=Mus musculus OX=10090 GN=Adcyap1r1	Adcyap1r1	56.639	2.9001	3	2	4	2	0.98	0.937	0.94	1.126	0.993	1.049	1.109	0.059363
P70206	Plexin-A1 OS=Mus musculus OX=10090 GN=Plxna1	Plxna1	211.1	136.18	21.5	34	39	23	0.983	0.984	1.008	1.001	0.997	1.041	1.022	0.25742
P70207	Plexin-A2 OS=Mus musculus OX=10090 GN=Plxna2	Plxna2	211.53	31.363	9.9	17	20	7	1.002	0.919	1.02	1.073	0.983	1.053	1.057	0.25212
P70227	Inositol 1,4,5-trisphosphate receptor type 3 OS=Mus musculus OX=10090 GN=Itpr3	Itpr3	304.27	3.816	2.2	8	10	1	1.104	1.116	1.071	0.883	0.892	0.891	0.81	7.9195e-05
P70232	Neural cell adhesion molecule L1-like protein OS=Mus musculus OX=10090 GN=Chl1	Chl1	135.07	235.68	27.8	21	24	21	0.956	0.994	1.009	0.983	1.045	1.023	1.031	0.27334
P70236	Dual specificity mitogen-activated protein kinase kinase 6 OS=Mus musculus OX=10090 GN=Map2k6	Map2k6	37.432	23.008	27.8	9	9	9	0.991	1.006	1.008	0.985	1.037	1	1.006	0.7538
P70255	Nuclear factor 1 C-type OS=Mus musculus OX=10090 GN=Nfic	Nfic	48.768	1.8129	5.5	2	2	1
P70257	Nuclear factor 1 X-type OS=Mus musculus OX=10090 GN=Nfix	Nfix	53.394	9.1839	8.4	4	5	2	0.986	1.032	0.971	0.953	1.063	1.006	1.011	0.79114
P70265	6-phosphofructo-2-kinase/fructose-2,6-bisphosphatase 2 OS=Mus musculus OX=10090 GN=Pfkfb2	Pfkfb2	59.925	16.055	11	5	6	4	1.024	1.01	1.005	0.972	0.975	1.015	0.975	0.160797
P70268	Serine/threonine-protein kinase N1 OS=Mus musculus OX=10090 GN=Pkn1	Pkn1	104.41	24.702	6.1	4	4	4	0.938	1.014	1.008	1.02	1.084	0.946	1.03	0.56764
P70280	Vesicle-associated membrane protein 7 OS=Mus musculus OX=10090 GN=Vamp7	Vamp7	24.967	19.733	22.7	5	6	5	0.929	0.996	0.995	1.005	1.04	1.132	1.088	0.118697
P70290	55 kDa erythrocyte membrane protein OS=Mus musculus OX=10090 GN=Mpp1	Mpp1	52.227	59.941	29.6	10	13	10	1.043	1.028	1.04	0.954	0.946	0.966	0.921	0.0004003
P70295	Ancient ubiquitous protein 1 OS=Mus musculus OX=10090 GN=Aup1	Aup1	46.121	6.7938	6.1	2	2	2	0.838	1.045	0.96	0.674	1.472	1.066	1.13	0.7616
P70296	Phosphatidylethanolamine-binding protein 1 OS=Mus musculus OX=10090 GN=Pebp1	Pebp1	20.83	308.02	79.1	13	63	13	1.004	0.998	1.015	0.992	1.011	0.99	0.992	0.3901
P70297	Signal transducing adapter molecule 1 OS=Mus musculus OX=10090 GN=Stam	Stam	59.771	114.8	32.3	14	20	12	1.017	0.976	1.015	0.97	1.046	0.959	0.989	0.72182
P70302	Stromal interaction molecule 1 OS=Mus musculus OX=10090 GN=Stim1	Stim1	77.566	53.799	13.3	8	10	8	1.02	0.999	1.039	1.001	0.926	1.028	0.966	0.35172
P70303	CTP synthase 2 OS=Mus musculus OX=10090 GN=Ctps2	Ctps2	65.514	5.0037	8.5	5	7	3	0.97	0.907	0.97	0.935	1.195	1.061	1.121	0.2143
P70313	Nitric oxide synthase, endothelial OS=Mus musculus OX=10090 GN=Nos3	Nos3	132.91	1.8752	1.3	2	2	1
P70318	Nucleolysin TIAR OS=Mus musculus OX=10090 GN=Tial1	Tial1	43.388	2.4936	7.7	3	3	1
P70333	Heterogeneous nuclear ribonucleoprotein H2 OS=Mus musculus OX=10090 GN=Hnrnph2	Hnrnph2	49.279	73.553	40.3	16	41	6	1.02	0.982	0.988	0.967	1.008	0.974	0.986	0.47106
P70335	Rho-associated protein kinase 1 OS=Mus musculus OX=10090 GN=Rock1	Rock1	158.17	12.449	10.7	14	16	5	0.947	1.003	1.006	1.015	1.026	0.928	1.004	0.92456
P70336	Rho-associated protein kinase 2 OS=Mus musculus OX=10090 GN=Rock2	Rock2	160.58	323.31	49.5	64	100	55	1.009	1.007	1.021	0.979	0.987	0.981	0.97	0.0037219
P70345	Bcl-2-like protein 2 OS=Mus musculus OX=10090 GN=Bcl2l2	Bcl2l2	20.79	24.595	11.4	1	2	1	1.01	0.992	0.964	0.975	1.104	0.969	1.028	0.59636
P70349	Histidine triad nucleotide-binding protein 1 OS=Mus musculus OX=10090 GN=Hint1	Hint1	13.777	78.531	57.9	5	8	5	1.016	0.985	1.019	1.033	0.951	0.969	0.978	0.4477
P70353	Nuclear transcription factor Y subunit gamma OS=Mus musculus OX=10090 GN=Nfyc	Nfyc	37.253	4.3678	3.6	1	1	1	0.904	1.176	1.094	0.895	0.943	0.969	0.884	0.22484
P70362	Ubiquitin recognition factor in ER-associated degradation protein 1 OS=Mus musculus OX=10090 GN=Ufd1	Ufd1	34.481	16.702	19.2	6	8	6	1.015	1.001	0.974	1.008	0.987	1.026	1.01	0.56498
P70365	Nuclear receptor coactivator 1 OS=Mus musculus OX=10090 GN=Ncoa1	Ncoa1	157.01	12.192	1.9	2	2	2
P70372	ELAV-like protein 1 OS=Mus musculus OX=10090 GN=Elavl1	Elavl1	36.169	66.253	42.6	11	16	11	1.007	1.011	0.996	0.998	0.97	1.033	0.996	0.81682
P70377	Fibroblast growth factor 13 OS=Mus musculus OX=10090 GN=Fgf13	Fgf13	27.587	2.724	4.1	1	2	1
P70392	Ras-specific guanine nucleotide-releasing factor 2 OS=Mus musculus OX=10090 GN=Rasgrf2	Rasgrf2	135.67	68.558	20.6	20	21	19	0.988	0.973	0.955	0.996	1.037	1.02	1.047	0.039882
P70398	Probable ubiquitin carboxyl-terminal hydrolase FAF-X OS=Mus musculus OX=10090 GN=Usp9x	Usp9x	290.71	323.31	21.6	49	71	49	0.974	0.96	0.971	1.023	1.025	1.033	1.061	0.00037894
P70399	TP53-binding protein 1 OS=Mus musculus OX=10090 GN=Tp53bp1	Tp53bp1	212.73	87.254	8	11	11	11	0.945	1.036	0.983	1.014	1.007	1.052	1.037	0.28744
P70404	Isocitrate dehydrogenase [NAD] subunit gamma 1, mitochondrial OS=Mus musculus OX=10090 GN=Idh3g	Idh3g	42.785	323.31	56.7	16	57	16	1.017	1.011	1.039	0.96	1.004	1.001	0.967	0.111378
P70407	Cadherin-9 OS=Mus musculus OX=10090 GN=Cdh9	Cdh9	88.3	2.9037	2.9	2	2	1
P70408	Cadherin-10 OS=Mus musculus OX=10090 GN=Cdh10	Cdh10	88.311	21.888	8.2	6	7	6	0.961	0.935	0.964	1.13	1.06	0.973	1.106	0.089843
P70414	Sodium/calcium exchanger 1 OS=Mus musculus OX=10090 GN=Slc8a1	Slc8a1	108.03	111.15	17.6	13	24	13	0.963	0.996	0.959	1.045	1.026	1.036	1.065	0.0086609
P70425	GTP-binding protein Rit2 OS=Mus musculus OX=10090 GN=Rit2	Rit2	24.802	7.0252	11.1	2	2	2
P70426	GTP-binding protein Rit1 OS=Mus musculus OX=10090 GN=Rit1	Rit1	25.169	2.3408	5.5	1	1	1	0.941	0.936	1.05	0.909	1.056	1.132	1.058	0.51214
P70429	Ena/VASP-like protein OS=Mus musculus OX=10090 GN=Evl	Evl	44.337	101.32	32.1	12	14	12	0.984	1.022	0.987	1.028	0.967	1.025	1.009	0.72718
P70441	Na(+)/H(+) exchange regulatory cofactor NHE-RF1 OS=Mus musculus OX=10090 GN=Slc9a3r1	Slc9a3r1	38.6	153.97	51	17	38	17	1.015	1.005	1.001	0.994	0.994	0.986	0.984	0.033578
P70444	BH3-interacting domain death agonist OS=Mus musculus OX=10090 GN=Bid	Bid	21.951	52.941	8.7	1	1	1	0.843	1.088	0.948	1.025	0.971	1.155	1.094	0.35854
P70451	Tyrosine-protein kinase Fer OS=Mus musculus OX=10090 GN=Fer	Fer	94.578	9.2885	1.9	1	1	1
P70452	Syntaxin-4 OS=Mus musculus OX=10090 GN=Stx4	Stx4	34.165	15.349	15.8	4	6	4	1.019	1.033	1.075	0.947	0.939	0.981	0.917	0.0142792
P70460	Vasodilator-stimulated phosphoprotein OS=Mus musculus OX=10090 GN=Vasp	Vasp	39.666	5.7535	10.7	3	3	3
P70662	LIM domain-binding protein 1 OS=Mus musculus OX=10090 GN=Ldb1	Ldb1	46.502	8.2285	6.3	2	2	2
P70663	SPARC-like protein 1 OS=Mus musculus OX=10090 GN=Sparcl1	Sparcl1	72.286	148.21	37.2	16	22	16	1.041	1.017	1.046	0.962	0.969	0.952	0.929	0.00185884
P70671	Interferon regulatory factor 3 OS=Mus musculus OX=10090 GN=Irf3	Irf3	46.852	2.2258	3.8	2	2	2	0.995	0.944	1.103	0.953	1.021	0.981	0.971	0.6132
P70677	Caspase-3 OS=Mus musculus OX=10090 GN=Casp3	Casp3	31.474	16.125	18.4	4	4	4	0.948	1.021	1.138	0.992	1.003	0.881	0.926	0.32156
P70689	Gap junction beta-6 protein OS=Mus musculus OX=10090 GN=Gjb6	Gjb6	30.366	4.6393	7.3	3	7	3	1.027	1.112	1.076	0.897	0.868	0.902	0.83	0.002
P70697	Uroporphyrinogen decarboxylase OS=Mus musculus OX=10090 GN=Urod	Urod	40.691	40.633	22.9	6	7	6	0.951	0.991	1.049	0.931	0.974	1.046	0.987	0.7706
P70698	CTP synthase 1 OS=Mus musculus OX=10090 GN=Ctps1	Ctps1	66.682	30.364	18.8	11	14	9	1.02	0.954	0.958	0.999	1.03	1.055	1.052	0.130896
P70699	Lysosomal alpha-glucosidase OS=Mus musculus OX=10090 GN=Gaa	Gaa	106.25	91.158	18.6	16	24	16	0.967	0.987	0.985	1.033	1.013	1.032	1.047	0.0070999
P70704	Phospholipid-transporting ATPase IA OS=Mus musculus OX=10090 GN=Atp8a1	Atp8a1	131.41	214.76	30	31	52	30	0.983	0.965	0.981	1.017	1.04	1.036	1.056	0.0038383
P80313	T-complex protein 1 subunit eta OS=Mus musculus OX=10090 GN=Cct7	Cct7	59.652	245.02	55.7	27	57	27	1.002	0.995	0.99	1	0.984	1.003	1	0.9975
P80314	T-complex protein 1 subunit beta OS=Mus musculus OX=10090 GN=Cct2	Cct2	57.477	323.31	69.5	31	72	31	1.008	1.012	1.017	0.979	0.993	1.006	0.981	0.075995
P80315	T-complex protein 1 subunit delta OS=Mus musculus OX=10090 GN=Cct4	Cct4	58.066	323.31	63.5	27	49	27	0.99	0.99	1.002	0.992	0.991	0.997	0.999	0.88904
P80316	T-complex protein 1 subunit epsilon OS=Mus musculus OX=10090 GN=Cct5	Cct5	59.623	246.76	62.1	27	63	27	0.998	1.01	1.014	1.007	1.004	0.98	0.99	0.3519
P80317	T-complex protein 1 subunit zeta OS=Mus musculus OX=10090 GN=Cct6a	Cct6a	58.004	270.38	54.4	25	47	25	0.992	0.989	1.002	1.004	1.014	1.008	1.014	0.042762
P80318	T-complex protein 1 subunit gamma OS=Mus musculus OX=10090 GN=Cct3	Cct3	60.629	232	64.2	35	76	35	1.01	0.997	1.015	1.006	0.985	0.999	0.989	0.2628
P80560	Receptor-type tyrosine-protein phosphatase N2 OS=Mus musculus OX=10090 GN=Ptprn2	Ptprn2	111.5	73.039	21.9	20	27	19	0.959	0.975	0.961	1.047	1.04	1.063	1.088	0.00052366
P81117	Nucleobindin-2 OS=Mus musculus OX=10090 GN=Nucb2	Nucb2	50.304	16.762	16.2	6	6	6	0.934	0.991	1.043	1.049	1.034	0.957	1.024	0.60206
P81122	Insulin receptor substrate 2 OS=Mus musculus OX=10090 GN=Irs2	Irs2	136.76	1.813	0.6	1	1	1	0.929	1.091	0.917	0.98	1.039	1.066	1.05	0.44538
P81269	Cyclic AMP-dependent transcription factor ATF-1 OS=Mus musculus OX=10090 GN=Atf1	Atf1	29.237	3.1105	5.9	2	2	2	0.951	0.999	1.057	1.032	0.985	0.977	0.996	0.921
P81615	Urocortin OS=Mus musculus OX=10090 GN=Ucn	Ucn	13.557	2.4654	12.3	2	2	2
P82343	N-acylglucosamine 2-epimerase OS=Mus musculus OX=10090 GN=Renbp	Renbp	49.771	1.9006	2.1	1	1	1
P83093	Stromal interaction molecule 2 OS=Mus musculus OX=10090 GN=Stim2	Stim2	83.924	39.556	3.8	2	3	2	0.904	0.919	0.937	1.096	1.085	1.105	1.191	0.000117463
P83510	Traf2 and NCK-interacting protein kinase OS=Mus musculus OX=10090 GN=Tnik	Tnik	150.37	56.453	16.6	21	26	14	0.991	0.967	0.99	0.992	1.031	1.068	1.049	0.108085
P83741	Serine/threonine-protein kinase WNK1 OS=Mus musculus OX=10090 GN=Wnk1	Wnk1	250.93	23.092	7.2	17	21	11	0.988	1.042	0.972	0.971	0.998	0.996	0.988	0.62514
P83870	PHD finger-like domain-containing protein 5A OS=Mus musculus OX=10090 GN=Phf5a	Phf5a	12.405	17.615	41.8	5	8	5	1.087	1.011	1.031	0.948	0.948	0.996	0.924	0.044618
P83877	Thioredoxin-like protein 4A OS=Mus musculus OX=10090 GN=Txnl4a	Txnl4a	16.786	2.5692	7.7	1	1	1	0.938	0.937	1.046	1.009	1.072	1.016	1.06	0.22244
P83882	60S ribosomal protein L36a OS=Mus musculus OX=10090 GN=Rpl36a	Rpl36a	12.441	8.22	26.4	4	8	4	0.919	0.862	0.936	1.099	1.112	1.125	1.228	0.00135524
P83887	Tubulin gamma-1 chain OS=Mus musculus OX=10090 GN=Tubg1	Tubg1	51.1	23.1	20	7	7	1
P83917	Chromobox protein homolog 1 OS=Mus musculus OX=10090 GN=Cbx1	Cbx1	21.418	10.335	25.9	5	12	4	1.096	1.02	1.118	0.902	0.928	0.899	0.844	0.0046594
P83940	Elongin-C OS=Mus musculus OX=10090 GN=Eloc	Eloc	12.473	67.082	58	5	14	5	1.012	1.005	1.01	0.976	0.993	1.006	0.983	0.125579
P84075	Neuron-specific calcium-binding protein hippocalcin OS=Mus musculus OX=10090 GN=Hpca	Hpca	22.427	47.943	65.3	13	48	5	1.007	0.993	0.991	0.995	0.982	1.049	1.012	0.61712
P84084	ADP-ribosylation factor 5 OS=Mus musculus OX=10090 GN=Arf5	Arf5	20.529	40.064	52.8	10	42	5	0.973	1.005	0.972	1.004	0.972	1.033	1.02	0.39742
P84086	Complexin-2 OS=Mus musculus OX=10090 GN=Cplx2	Cplx2	15.394	126.33	54.5	8	31	6	1.01	1.02	0.994	0.995	0.973	1.005	0.983	0.23396
P84089	Enhancer of rudimentary homolog OS=Mus musculus OX=10090 GN=Erh	Erh	12.259	45.393	34.6	4	11	4	1.071	0.991	1.008	0.967	0.972	0.984	0.952	0.114516
P84091	AP-2 complex subunit mu OS=Mus musculus OX=10090 GN=Ap2m1	Ap2m1	49.654	238.12	50.8	22	61	22	0.961	0.939	0.956	1.056	1.054	1.038	1.102	0.00039634
P84096	Rho-related GTP-binding protein RhoG OS=Mus musculus OX=10090 GN=Rhog	Rhog	21.308	59.895	52.9	8	13	7	0.999	1.027	1.004	0.999	0.977	0.979	0.975	0.086736
P84099	60S ribosomal protein L19 OS=Mus musculus OX=10090 GN=Rpl19	Rpl19	23.466	8.2755	16.3	4	6	4	0.9	0.878	0.886	1.165	1.13	1.129	1.285	3.8748e-05
P84104	Serine/arginine-rich splicing factor 3 OS=Mus musculus OX=10090 GN=Srsf3	Srsf3	19.329	44.726	38.4	6	16	6	1.026	1.024	1.012	0.971	0.981	1.004	0.965	0.0306
P84244	Histone H3.3 OS=Mus musculus OX=10090 GN=H3f3a	H3f3a	15.328	7.7247	28.7	5	8	5	0.917	0.95	0.929	1.091	1.059	1.117	1.168	0.00110475
P84309	Adenylate cyclase type 5 OS=Mus musculus OX=10090 GN=Adcy5	Adcy5	139.12	168.36	13.8	13	15	8	0.978	0.919	0.941	1.055	1.049	1.076	1.121	0.004422
P85094	Isochorismatase domain-containing protein 2A OS=Mus musculus OX=10090 GN=Isoc2a	Isoc2a	22.417	90.571	37.4	6	13	6	1.01	0.997	1.04	0.969	0.961	0.988	0.958	0.044639
P86046	Inward rectifier potassium channel 13 OS=Mus musculus OX=10090 GN=Kcnj13	Kcnj13	40.564	1.6287	2.8	1	1	1
P97298	Pigment epithelium-derived factor OS=Mus musculus OX=10090 GN=Serpinf1	Serpinf1	46.233	2.5435	2.6	1	1	1
P97300	Neuroplastin OS=Mus musculus OX=10090 GN=Nptn	Nptn	44.373	122.52	36.5	17	58	17	1.04	1.012	1.052	0.963	0.959	0.959	0.928	0.023363
P97313	DNA-dependent protein kinase catalytic subunit OS=Mus musculus OX=10090 GN=Prkdc	Prkdc	471.47	1.6325	0.4	2	2	2	0.955	0.946	0.906	1.143	1.059	1.027	1.15	0.0175226
P97315	Cysteine and glycine-rich protein 1 OS=Mus musculus OX=10090 GN=Csrp1	Csrp1	20.583	189.62	68.4	12	36	12	1.052	1.019	1.03	0.966	0.952	0.97	0.931	0.002901
P97326	Cadherin-6 OS=Mus musculus OX=10090 GN=Cdh6	Cdh6	88.354	13.108	6.6	5	6	4
P97333	Neuropilin-1 OS=Mus musculus OX=10090 GN=Nrp1	Nrp1	103	4.1743	4	2	2	2	0.942	1.076	1.026	1	0.975	0.977	0.97	0.50258
P97346	Nucleoredoxin OS=Mus musculus OX=10090 GN=Nxn	Nxn	48.343	7.0152	11	4	4	4	1.045	0.968	1.023	1.108	0.772	1.078	0.974	0.76158
P97347	Repetin OS=Mus musculus OX=10090 GN=Rptn	Rptn	128.62	-2	1.1	1	1	1	0.816	1.056	1.012	1.051	1.192	0.896	1.088	0.5043
P97351	40S ribosomal protein S3a OS=Mus musculus OX=10090 GN=Rps3a	Rps3a	29.885	61.027	44.7	12	25	12	0.978	0.931	0.916	1.114	1.079	1.062	1.152	0.0042206
P97352	Protein S100-A13 OS=Mus musculus OX=10090 GN=S100a13	S100a13	11.158	43.527	49	6	12	6	1.007	1.023	0.968	1.013	1.004	1.006	1.008	0.63418
P97355	Spermine synthase OS=Mus musculus OX=10090 GN=Sms	Sms	41.313	96.67	41	12	16	12	0.983	0.991	0.998	1.013	1.028	0.992	1.021	0.146019
P97364	Selenide, water dikinase 2 OS=Mus musculus OX=10090 GN=Sephs2	Sephs2	47.833	3.14	6.6	3	3	3
P97366	Ecotropic viral integration site 5 protein OS=Mus musculus OX=10090 GN=Evi5	Evi5	92.942	2.2166	3.1	2	2	2	1.085	1.002	0.947	0.968	1.059	0.941	0.978	0.70386
P97370	Sodium/potassium-transporting ATPase subunit beta-3 OS=Mus musculus OX=10090 GN=Atp1b3	Atp1b3	31.775	99.08	50.4	12	21	12	1.077	1.012	1.03	0.947	0.964	0.936	0.913	0.0111822
P97371	Proteasome activator complex subunit 1 OS=Mus musculus OX=10090 GN=Psme1	Psme1	28.673	40.443	46.6	11	18	11	0.987	0.968	0.996	0.987	1.044	1.045	1.042	0.116942
P97372	Proteasome activator complex subunit 2 OS=Mus musculus OX=10090 GN=Psme2	Psme2	27.057	11.953	9.2	2	4	2	1.011	0.955	0.995	1.049	0.903	0.976	0.989	0.79682
P97379	Ras GTPase-activating protein-binding protein 2 OS=Mus musculus OX=10090 GN=G3bp2	G3bp2	54.087	56.215	28.2	12	17	12	1.003	0.988	0.961	1.05	0.997	1.025	1.041	0.111156
P97382	Voltage-gated potassium channel subunit beta-3 OS=Mus musculus OX=10090 GN=Kcnab3	Kcnab3	27.749	10.501	16.5	3	3	3	1.062	0.993	1.081	0.877	0.852	1.123	0.909	0.32622
P97384	Annexin A11 OS=Mus musculus OX=10090 GN=Anxa11	Anxa11	54.079	54.963	27	13	18	13	1.064	1.065	1.035	0.956	0.931	0.946	0.895	0.00080332
P97390	Vacuolar protein sorting-associated protein 45 OS=Mus musculus OX=10090 GN=Vps45	Vps45	65.052	103.02	23.5	13	16	13	0.994	1.002	0.983	1.008	0.988	0.986	1.001	0.9176
P97393	Rho GTPase-activating protein 5 OS=Mus musculus OX=10090 GN=Arhgap5	Arhgap5	172.11	61.747	12.5	16	19	16	0.987	0.981	1.048	0.949	0.986	1.039	0.986	0.69358
P97411	Islet cell autoantigen 1 OS=Mus musculus OX=10090 GN=Ica1	Ica1	54.324	17.144	17.4	10	10	8	1.019	1.026	1.002	0.961	1.029	1	0.981	0.4124
P97412	Lysosomal-trafficking regulator OS=Mus musculus OX=10090 GN=Lyst	Lyst	425.28	3.9391	0.6	2	2	2
P97427	Dihydropyrimidinase-related protein 1 OS=Mus musculus OX=10090 GN=Crmp1	Crmp1	62.167	323.31	75	33	135	28	0.982	1.004	0.997	1.013	1.01	0.998	1.013	0.186896
P97429	Annexin A4 OS=Mus musculus OX=10090 GN=Anxa4	Anxa4	35.915	57.982	25.4	7	8	6	1.095	1.041	0.955	0.904	1.058	0.942	0.94	0.36486
P97434	Myosin phosphatase Rho-interacting protein OS=Mus musculus OX=10090 GN=Mprip	Mprip	116.41	71.157	18.7	15	15	15	1.005	1.001	1.074	0.951	1.022	0.997	0.964	0.3081
P97441	Zinc transporter 3 OS=Mus musculus OX=10090 GN=Slc30a3	Slc30a3	41.824	93.342	20.4	7	10	7	0.918	0.905	0.912	1.122	1.034	1.078	1.182	0.0022187
P97445	Voltage-dependent P/Q-type calcium channel subunit alpha-1A OS=Mus musculus OX=10090 GN=Cacna1a	Cacna1a	267.64	91.862	11.1	21	27	21	1.01	1	1.013	1.002	1.003	0.981	0.988	0.20734
P97447	Four and a half LIM domains protein 1 OS=Mus musculus OX=10090 GN=Fhl1	Fhl1	31.888	96.192	56.4	14	17	14	0.929	0.981	0.948	1.039	1.088	1.074	1.12	0.0056843
P97449	Aminopeptidase N OS=Mus musculus OX=10090 GN=Anpep	Anpep	109.65	61.108	13.4	10	10	10	0.912	1.046	0.947	0.939	1.034	1.152	1.076	0.37766
P97450	ATP synthase-coupling factor 6, mitochondrial OS=Mus musculus OX=10090 GN=Atp5j	Atp5j	12.496	107.73	50.9	7	21	7	1.046	1.025	1.01	0.992	0.949	0.97	0.945	0.025377
P97457	Myosin regulatory light chain 2, skeletal muscle isoform OS=Mus musculus OX=10090 GN=Mylpf	Mylpf	18.955	62.528	69.2	10	13	10	0.7	0.69	0.692	1.372	1.376	1.382	1.984	7.6913e-09
P97461	40S ribosomal protein S5 OS=Mus musculus OX=10090 GN=Rps5	Rps5	22.889	17.064	25.5	7	12	7	0.983	0.976	0.972	1.01	1.07	1.021	1.058	0.035758
P97467	Peptidyl-glycine alpha-amidating monooxygenase OS=Mus musculus OX=10090 GN=Pam	Pam	108.96	51.665	18.6	14	16	14	0.963	0.959	0.959	1.032	1.042	1.049	1.084	8.1251e-05
P97470	Serine/threonine-protein phosphatase 4 catalytic subunit OS=Mus musculus OX=10090 GN=Ppp4c	Ppp4c	35.08	3.613	8.1	2	4	1
P97471	Mothers against decapentaplegic homolog 4 OS=Mus musculus OX=10090 GN=Smad4	Smad4	60.341	7.2201	6	4	4	4	1.029	1.02	1.015	0.99	0.979	0.96	0.956	0.0101591
P97478	5-demethoxyubiquinone hydroxylase, mitochondrial OS=Mus musculus OX=10090 GN=Coq7	Coq7	24.041	12.772	22.6	4	7	4	1.022	0.991	0.986	1.032	1.003	0.995	1.01	0.54952
P97490	Adenylate cyclase type 8 OS=Mus musculus OX=10090 GN=Adcy8	Adcy8	140.09	5.4859	2.7	4	4	4	0.991	0.893	1.081	0.996	0.948	1.102	1.027	0.71254
P97492	Regulator of G-protein signaling 14 OS=Mus musculus OX=10090 GN=Rgs14	Rgs14	59.846	99.853	36.4	14	20	14	0.911	0.939	0.959	1.055	1.054	1.108	1.145	0.0036595
P97493	Thioredoxin, mitochondrial OS=Mus musculus OX=10090 GN=Txn2	Txn2	18.255	12.909	9	2	3	2	0.983	0.957	1.004	1.079	0.999	0.989	1.042	0.26036
P97494	Glutamate--cysteine ligase catalytic subunit OS=Mus musculus OX=10090 GN=Gclc	Gclc	72.571	92.956	28.6	15	19	15	0.945	1.036	0.993	1.054	1.007	0.989	1.026	0.4769
P97742	Carnitine O-palmitoyltransferase 1, liver isoform OS=Mus musculus OX=10090 GN=Cpt1a	Cpt1a	88.25	32.238	19	13	15	13	0.983	0.935	0.96	1.074	1.046	1.028	1.094	0.0096027
P97760	DNA-directed RNA polymerase II subunit RPB3 OS=Mus musculus OX=10090 GN=Polr2c	Polr2c	31.443	10.055	14.2	3	5	3	0.865	1.089	0.987	1.048	1.041	0.985	1.045	0.52586
P97765	WW domain-binding protein 2 OS=Mus musculus OX=10090 GN=Wbp2	Wbp2	28.032	30.424	23	6	11	6	1	0.972	1.02	1.001	1.007	1.015	1.01	0.51108
P97770	THUMP domain-containing protein 3 OS=Mus musculus OX=10090 GN=Thumpd3	Thumpd3	56.431	13.279	8.3	4	5	4	1.059	0.977	1.021	0.983	0.978	1.026	0.977	0.45742
P97772	Metabotropic glutamate receptor 1 OS=Mus musculus OX=10090 GN=Grm1	Grm1	133.21	65.752	15.3	17	27	15	1.048	1.046	1.048	0.921	0.947	0.961	0.9	0.0138195
P97785	GDNF family receptor alpha-1 OS=Mus musculus OX=10090 GN=Gfra1	Gfra1	51.752	18.652	10.9	4	4	4	1.025	0.864	0.956	0.99	1.288	1.038	1.166	0.191883
P97789	5'-3' exoribonuclease 1 OS=Mus musculus OX=10090 GN=Xrn1	Xrn1	194.31	6.5838	1.7	3	4	3	0.946	1.033	0.891	1.048	1.108	1.003	1.101	0.134041
P97792	Coxsackievirus and adenovirus receptor homolog OS=Mus musculus OX=10090 GN=Cxadr	Cxadr	39.947	4.7065	7.4	3	4	3	0.958	1.07	0.875	1.009	1.101	1.015	1.076	0.30326
P97797	Tyrosine-protein phosphatase non-receptor type substrate 1 OS=Mus musculus OX=10090 GN=Sirpa	Sirpa	56.424	83.014	25.7	11	32	11	1	0.984	0.997	0.994	1.001	1.013	1.009	0.29144
P97798	Neogenin OS=Mus musculus OX=10090 GN=Neo1	Neo1	163.16	79.242	11.9	13	15	13	0.998	1.019	0.969	1.011	1.028	1.003	1.019	0.3143
P97807	Fumarate hydratase, mitochondrial OS=Mus musculus OX=10090 GN=Fh	Fh	54.356	323.31	59.4	22	70	22	1.039	1.035	1.023	0.951	0.989	0.955	0.935	0.007016
P97812	Indian hedgehog protein OS=Mus musculus OX=10090 GN=Ihh	Ihh	45.484	2.9633	2.7	1	1	1
P97813	Phospholipase D2 OS=Mus musculus OX=10090 GN=Pld2	Pld2	106.17	6.3618	4.8	4	4	4
P97819	85/88 kDa calcium-independent phospholipase A2 OS=Mus musculus OX=10090 GN=Pla2g6	Pla2g6	89.559	4.4753	4.5	4	4	4	0.928	0.822	1.051	1.081	1.387	0.761	1.153	0.56544
P97820	Mitogen-activated protein kinase kinase kinase kinase 4 OS=Mus musculus OX=10090 GN=Map4k4	Map4k4	140.6	7.3252	9.2	11	15	4	1.026	1.012	0.959	1.068	0.998	0.99	1.02	0.57452
P97821	Dipeptidyl peptidase 1 OS=Mus musculus OX=10090 GN=Ctsc	Ctsc	52.376	1.98	2.6	1	1	1
P97822	Acidic leucine-rich nuclear phosphoprotein 32 family member E OS=Mus musculus OX=10090 GN=Anp32e	Anp32e	29.622	45.204	29.6	5	8	5	1.048	1.061	1.061	0.999	0.929	0.989	0.92	0.022297
P97823	Acyl-protein thioesterase 1 OS=Mus musculus OX=10090 GN=Lypla1	Lypla1	24.687	27.861	28.3	5	13	5	0.975	1.022	1.02	1.009	0.965	1.006	0.988	0.59026
P97855	Ras GTPase-activating protein-binding protein 1 OS=Mus musculus OX=10090 GN=G3bp1	G3bp1	51.828	67.375	19.4	6	7	6	1.01	1.003	1.038	1.007	1.083	0.977	1.005	0.89826
P97927	Laminin subunit alpha-4 OS=Mus musculus OX=10090 GN=Lama4	Lama4	201.82	46.58	3.7	4	4	4	0.966	0.998	1.015	1.023	1.035	0.97	1.016	0.54916
P97930	Thymidylate kinase OS=Mus musculus OX=10090 GN=Dtymk	Dtymk	23.914	26.337	42.9	9	12	9	1.015	0.953	1.015	0.995	1.005	1.017	1.011	0.62118
P97950	Ras-related protein Rab-33A OS=Mus musculus OX=10090 GN=Rab33a	Rab33a	26.54	16.492	29.1	6	8	4	1.007	0.907	0.992	1.017	1.028	1.02	1.055	0.23964
P97952	Sodium channel subunit beta-1 OS=Mus musculus OX=10090 GN=Scn1b	Scn1b	24.65	22.364	14.7	5	6	5	1.094	1.043	1.027	0.985	0.943	0.933	0.904	0.0163361
P98078	Disabled homolog 2 OS=Mus musculus OX=10090 GN=Dab2	Dab2	82.311	1.6694	1.7	1	1	1
P98084	Amyloid-beta A4 precursor protein-binding family A member 2 OS=Mus musculus OX=10090 GN=Apba2	Apba2	82.757	9.6654	8.3	5	6	4	0.995	0.995	0.948	1.034	1.013	1.032	1.048	0.05378
P98086	Complement C1q subcomponent subunit A OS=Mus musculus OX=10090 GN=C1qa	C1qa	25.974	22.718	22.9	6	10	6	0.962	0.978	0.973	1.056	0.987	0.972	1.035	0.26246
P98156	Very low-density lipoprotein receptor OS=Mus musculus OX=10090 GN=Vldlr	Vldlr	96.372	11.882	5.2	4	4	4	0.898	0.987	1.005	0.996	1.088	1.053	1.085	0.129903
P98191	Phosphatidate cytidylyltransferase 1 OS=Mus musculus OX=10090 GN=Cds1	Cds1	52.875	30.537	8.9	4	6	3	1.034	1.004	1.038	0.984	0.986	0.978	0.958	0.017157
P98197	Probable phospholipid-transporting ATPase IH OS=Mus musculus OX=10090 GN=Atp11a	Atp11a	135.5	1.6948	0.9	1	1	1
P98200	Phospholipid-transporting ATPase IB OS=Mus musculus OX=10090 GN=Atp8a2	Atp8a2	129.42	14.721	4.9	5	7	4	0.967	0.963	0.98	1.092	1.038	0.977	1.068	0.118965
P98203	Armadillo repeat protein deleted in velo-cardio-facial syndrome homolog OS=Mus musculus OX=10090 GN=Arvcf	Arvcf	105.06	40.362	13	8	8	8	0.952	1.022	0.924	0.963	1.108	0.966	1.048	0.45436
P99024	Tubulin beta-5 chain OS=Mus musculus OX=10090 GN=Tubb5	Tubb5	49.67	135.53	66	25	425	5	0.993	0.97	1.006	0.98	0.989	1.006	1.002	0.88224
P99026	Proteasome subunit beta type-4 OS=Mus musculus OX=10090 GN=Psmb4	Psmb4	29.116	162.75	45.5	7	16	7	0.982	1.024	1.007	0.984	0.989	1.004	0.988	0.43028
P99027	60S acidic ribosomal protein P2 OS=Mus musculus OX=10090 GN=Rplp2	Rplp2	11.651	137.82	77.4	7	17	7	1.04	1.015	1.023	0.956	0.973	0.988	0.948	0.0107161
P99028	Cytochrome b-c1 complex subunit 6, mitochondrial OS=Mus musculus OX=10090 GN=Uqcrh	Uqcrh	10.435	89.371	86.5	8	20	8	1.005	0.989	0.992	1.039	0.959	1.005	1.006	0.8386
P99029	Peroxiredoxin-5, mitochondrial OS=Mus musculus OX=10090 GN=Prdx5	Prdx5	21.897	178.32	59.5	11	65	11	1.011	1.022	1.012	0.993	0.966	0.965	0.96	0.0152354
Q00493	Carboxypeptidase E OS=Mus musculus OX=10090 GN=Cpe	Cpe	53.255	113.59	42.6	18	34	18	0.974	0.971	0.991	1.035	1.043	1.028	1.058	0.00177535
Q00519	Xanthine dehydrogenase/oxidase OS=Mus musculus OX=10090 GN=Xdh	Xdh	146.56	3.9662	2.6	3	3	3
Q00558	Factor VIII intron 22 protein OS=Mus musculus OX=10090 GN=F8a1	F8a1	40.489	31.958	19.7	5	5	5	1.049	0.961	1.012	0.979	1.045	0.977	0.993	0.84944
Q00560	Interleukin-6 receptor subunit beta OS=Mus musculus OX=10090 GN=Il6st	Il6st	102.45	5.6506	2	2	2	2	0.989	0.959	0.97	1.051	1.052	0.996	1.062	0.041199
Q00612	Glucose-6-phosphate 1-dehydrogenase X OS=Mus musculus OX=10090 GN=G6pdx	G6pdx	59.262	142.95	53.6	22	35	22	1.035	1.035	1.033	0.962	0.94	0.97	0.926	0.0144811
Q00623	Apolipoprotein A-I OS=Mus musculus OX=10090 GN=Apoa1	Apoa1	30.615	87.132	53	16	33	16	0.951	0.933	0.94	1.088	1.045	1.086	1.14	0.00078385
Q00897	Alpha-1-antitrypsin 1-4 OS=Mus musculus OX=10090 GN=Serpina1d	Serpina1d	45.998	56.769	32.7	12	31	4	0.979	0.931	0.918	1.069	1.148	1.005	1.139	0.039942
Q00898	Alpha-1-antitrypsin 1-5 OS=Mus musculus OX=10090 GN=Serpina1e	Serpina1e	45.891	26.064	27.8	11	27	3	1.112	1.153	1.137	0.808	0.845	0.886	0.746	0.00051588
Q00915	Retinol-binding protein 1 OS=Mus musculus OX=10090 GN=Rbp1	Rbp1	15.846	13.841	40	5	7	5	0.96	1.028	0.983	1.019	0.961	0.994	1.001	0.9679
Q00PI9	Heterogeneous nuclear ribonucleoprotein U-like protein 2 OS=Mus musculus OX=10090 GN=Hnrnpul2	Hnrnpul2	84.939	153.47	39.6	25	46	25	0.995	0.993	0.997	0.994	0.987	0.999	0.998	0.6714
Q01063	cAMP-specific 3',5'-cyclic phosphodiesterase 4D OS=Mus musculus OX=10090 GN=Pde4d	Pde4d	84.562	16.865	14.3	11	16	7	0.98	0.968	1.023	0.972	0.975	1.014	0.997	0.88672
Q01065	Calcium/calmodulin-dependent 3',5'-cyclic nucleotide phosphodiesterase 1B OS=Mus musculus OX=10090 GN=Pde1b	Pde1b	61.225	99.662	34.8	16	23	15	0.968	0.952	0.939	1.072	1.067	1.081	1.126	0.0002411
Q01097	Glutamate receptor ionotropic, NMDA 2B OS=Mus musculus OX=10090 GN=Grin2b	Grin2b	165.96	181.85	20.2	25	35	24	0.937	0.926	0.938	1.071	1.134	1.076	1.171	0.00109879
Q01149	Collagen alpha-2(I) chain OS=Mus musculus OX=10090 GN=Col1a2	Col1a2	129.56	36.763	4.4	6	6	6	0.828	0.828	0.827	1.202	1.21	1.208	1.458	2.5403e-09
Q01279	Epidermal growth factor receptor OS=Mus musculus OX=10090 GN=Egfr	Egfr	134.85	23.255	5	5	7	5	1.002	1.054	0.994	0.978	0.982	0.989	0.967	0.148056
Q01338	Alpha-2A adrenergic receptor OS=Mus musculus OX=10090 GN=Adra2a	Adra2a	48.865	51.549	7.6	3	3	3
Q01339	Beta-2-glycoprotein 1 OS=Mus musculus OX=10090 GN=Apoh	Apoh	38.618	15.742	13	4	4	4	0.927	0.981	0.928	1.066	1.047	1.086	1.128	0.0049228
Q01341	Adenylate cyclase type 6 OS=Mus musculus OX=10090 GN=Adcy6	Adcy6	130.32	1.8389	4.9	6	7	1
Q01405	Protein transport protein Sec23A OS=Mus musculus OX=10090 GN=Sec23a	Sec23a	86.161	190.37	33.2	22	36	19	0.96	1.006	1.002	1.038	0.972	1.012	1.018	0.5024
Q01730	Ras suppressor protein 1 OS=Mus musculus OX=10090 GN=Rsu1	Rsu1	31.55	25.059	26.4	7	12	7	1.008	0.996	1.004	0.98	1.017	1	0.996	0.75518
Q01768	Nucleoside diphosphate kinase B OS=Mus musculus OX=10090 GN=Nme2	Nme2	17.363	39.9	74.3	12	34	6	1.004	1.016	1.015	0.988	0.973	0.978	0.968	0.0054804
Q01853	Transitional endoplasmic reticulum ATPase OS=Mus musculus OX=10090 GN=Vcp	Vcp	89.321	323.31	63	42	127	42	1.004	1.012	1.011	1.005	0.988	0.987	0.984	0.069681
Q02053	Ubiquitin-like modifier-activating enzyme 1 OS=Mus musculus OX=10090 GN=Uba1	Uba1	117.81	323.31	50.7	42	106	42	0.998	1.004	1.01	0.997	0.985	0.992	0.987	0.061402
Q02105	Complement C1q subcomponent subunit C OS=Mus musculus OX=10090 GN=C1qc	C1qc	25.991	34.743	25.2	5	6	5	0.937	0.952	0.988	1.064	1.016	1.07	1.095	0.0162558
Q02248	Catenin beta-1 OS=Mus musculus OX=10090 GN=Ctnnb1	Ctnnb1	85.47	229.54	38.7	26	54	23	0.98	0.975	0.994	1.028	1.013	1.006	1.033	0.0191162
Q02257	Junction plakoglobin OS=Mus musculus OX=10090 GN=Jup	Jup	81.8	85.263	28.2	16	18	13	0.987	1.046	1.011	1.054	0.928	0.958	0.966	0.43818
Q02357	Ankyrin-1 OS=Mus musculus OX=10090 GN=Ank1	Ank1	204.22	282.92	26.4	41	59	39	1.019	1.037	1.057	0.968	0.97	0.944	0.926	0.0049241
Q02566	Myosin-6 OS=Mus musculus OX=10090 GN=Myh6	Myh6	223.56	3.8673	12.2	23	32	1
Q02780	Nuclear factor 1 A-type OS=Mus musculus OX=10090 GN=Nfia	Nfia	58.552	2.6975	6.4	3	3	1
Q02788	Collagen alpha-2(VI) chain OS=Mus musculus OX=10090 GN=Col6a2	Col6a2	110.33	4.2864	3.1	3	3	3	1.031	1.043	0.92	1.07	0.972	0.968	1.005	0.91568
Q02819	Nucleobindin-1 OS=Mus musculus OX=10090 GN=Nucb1	Nucb1	53.408	98.719	43.4	18	26	18	1.009	1.01	1.005	1.014	0.971	0.984	0.982	0.28778
Q03059	Choline O-acetyltransferase OS=Mus musculus OX=10090 GN=Chat	Chat	71.852	12.896	9.7	4	4	4
Q03137	Ephrin type-A receptor 4 OS=Mus musculus OX=10090 GN=Epha4	Epha4	109.81	90.468	17.7	14	16	11	0.991	1.003	1.054	0.975	0.981	1.005	0.971	0.24382
Q03141	MAP/microtubule affinity-regulating kinase 3 OS=Mus musculus OX=10090 GN=Mark3	Mark3	84.389	17.206	21.6	14	18	6
Q03146	Epithelial discoidin domain-containing receptor 1 OS=Mus musculus OX=10090 GN=Ddr1	Ddr1	101.16	1.6564	1.3	1	1	1
Q03147	Cyclin-dependent kinase 7 OS=Mus musculus OX=10090 GN=Cdk7	Cdk7	38.968	2.7172	4	1	1	1
Q03157	Amyloid-like protein 1 OS=Mus musculus OX=10090 GN=Aplp1	Aplp1	72.75	25.613	14.7	9	15	9	0.96	1.024	1.074	0.959	0.975	0.972	0.95	0.26832
Q03173	Protein enabled homolog OS=Mus musculus OX=10090 GN=Enah	Enah	85.843	59.168	15.5	11	15	11	0.996	1.04	1.028	1.001	0.983	0.932	0.952	0.117455
Q03249	Galactose-1-phosphate uridylyltransferase OS=Mus musculus OX=10090 GN=Galt	Galt	43.232	3.3326	8.7	3	3	3	0.89	0.927	0.923	1.135	1.087	1.087	1.208	0.00061985
Q03265	ATP synthase subunit alpha, mitochondrial OS=Mus musculus OX=10090 GN=Atp5f1a	Atp5f1a	59.752	323.31	60	33	211	33	1.008	1.03	1.012	0.987	0.982	0.98	0.967	0.0084635
Q03391	Glutamate receptor ionotropic, NMDA 2D OS=Mus musculus OX=10090 GN=Grin2d	Grin2d	142.96	-2	1.2	2	2	1	0.982	0.979	1.018	0.975	0.884	1.175	1.018	0.90492
Q03517	Secretogranin-2 OS=Mus musculus OX=10090 GN=Scg2	Scg2	70.643	119.44	34.7	18	31	18	0.915	0.923	0.929	1.084	1.095	1.089	1.181	3.0171e-06
Q03526	Tyrosine-protein kinase ITK/TSK OS=Mus musculus OX=10090 GN=Itk	Itk	72.291	-2	2.1	1	1	1	0.854	0.991	1.068	0.928	1.218	0.965	1.068	0.59084
Q03717	Potassium voltage-gated channel subfamily B member 1 OS=Mus musculus OX=10090 GN=Kcnb1	Kcnb1	95.59	4.5074	1.2	1	1	1
Q03734	Serine protease inhibitor A3M OS=Mus musculus OX=10090 GN=Serpina3m	Serpina3m	47.064	1.7667	12.4	5	9	0
Q03958	Prefoldin subunit 6 OS=Mus musculus OX=10090 GN=Pfdn6	Pfdn6	14.454	35.315	40.2	6	8	6	1.011	0.985	1.026	1.013	1.011	0.97	0.991	0.63924
Q04207	Transcription factor p65 OS=Mus musculus OX=10090 GN=Rela	Rela	60.211	2.1291	3.3	2	2	2
Q04447	Creatine kinase B-type OS=Mus musculus OX=10090 GN=Ckb	Ckb	42.713	323.31	71.4	22	339	21	1.011	1.038	1.034	0.963	0.979	0.956	0.94	0.0046212
Q04519	Sphingomyelin phosphodiesterase OS=Mus musculus OX=10090 GN=Smpd1	Smpd1	69.926	6.5735	6.2	3	3	3	1.049	1.004	1.057	0.96	0.911	1.007	0.925	0.077542
Q04690	Neurofibromin OS=Mus musculus OX=10090 GN=Nf1	Nf1	319.59	275.19	17.9	45	57	45	0.971	0.993	0.973	1.016	1.038	1.03	1.05	0.0067969
Q04735	Cyclin-dependent kinase 16 OS=Mus musculus OX=10090 GN=Cdk16	Cdk16	55.913	25.779	19.2	8	9	6	0.942	0.937	1.189	0.97	0.947	1.006	0.953	0.62604
Q04736	Tyrosine-protein kinase Yes OS=Mus musculus OX=10090 GN=Yes1	Yes1	60.629	5.1151	17.4	10	11	2	1.024	0.969	0.999	0.984	0.987	1.045	1.008	0.77116
Q04750	DNA topoisomerase 1 OS=Mus musculus OX=10090 GN=Top1	Top1	90.875	9.1877	4.2	3	3	3	0.914	0.99	0.985	1.094	1.006	1.033	1.084	0.085901
Q04857	Collagen alpha-1(VI) chain OS=Mus musculus OX=10090 GN=Col6a1	Col6a1	108.49	36.229	9.6	7	7	7	0.884	0.983	0.998	1.047	1.104	1.014	1.105	0.092
Q04899	Cyclin-dependent kinase 18 OS=Mus musculus OX=10090 GN=Cdk18	Cdk18	51.847	17.437	12.2	5	6	3
Q05186	Reticulocalbin-1 OS=Mus musculus OX=10090 GN=Rcn1	Rcn1	38.113	31.606	24	7	11	7	0.927	0.962	0.988	1.016	1.067	1.033	1.083	0.026936
Q05512	Serine/threonine-protein kinase MARK2 OS=Mus musculus OX=10090 GN=Mark2	Mark2	86.305	153.05	30.9	19	23	15	0.975	1.008	0.972	0.989	1.013	1.008	1.019	0.24908
Q05793	Basement membrane-specific heparan sulfate proteoglycan core protein OS=Mus musculus OX=10090 GN=Hspg2	Hspg2	398.29	263.08	15.2	43	54	43	0.977	1.004	0.994	1.024	1.008	1.01	1.023	0.076037
Q05816	Fatty acid-binding protein 5 OS=Mus musculus OX=10090 GN=Fabp5	Fabp5	15.137	166.95	77	9	36	9	1.003	0.973	0.999	1.015	1.02	1.014	1.025	0.06384
Q05860	Formin-1 OS=Mus musculus OX=10090 GN=Fmn1	Fmn1	163.58	1.8971	1.2	1	1	1
Q05909	Receptor-type tyrosine-protein phosphatase gamma OS=Mus musculus OX=10090 GN=Ptprg	Ptprg	161.24	11.698	3.7	5	5	5	0.99	0.976	1.02	1.069	0.974	1.006	1.021	0.5385
Q05920	Pyruvate carboxylase, mitochondrial OS=Mus musculus OX=10090 GN=Pc	Pc	129.68	323.31	49.2	47	104	47	1.014	1.012	1.012	1.003	0.981	0.966	0.971	0.114122
Q05A62	Dynein light chain 1, axonemal OS=Mus musculus OX=10090 GN=Dnal1	Dnal1	21.465	32.688	32.6	4	6	4	0.979	1	0.976	1.057	0.985	0.997	1.028	0.29764
Q05BC3	Echinoderm microtubule-associated protein-like 1 OS=Mus musculus OX=10090 GN=Eml1	Eml1	89.679	49.627	17.6	13	19	13	1.008	1.003	1.05	0.992	0.997	0.993	0.974	0.21738
Q05D44	Eukaryotic translation initiation factor 5B OS=Mus musculus OX=10090 GN=Eif5b	Eif5b	137.61	75.153	9.6	8	8	8	0.956	0.98	0.988	1.007	1.069	1.015	1.057	0.059498
Q06138	Calcium-binding protein 39 OS=Mus musculus OX=10090 GN=Cab39	Cab39	39.842	52.144	37.8	13	27	11	0.987	0.975	0.995	0.995	1.033	1.01	1.027	0.095322
Q06180	Tyrosine-protein phosphatase non-receptor type 2 OS=Mus musculus OX=10090 GN=Ptpn2	Ptpn2	47.36	12.706	10.8	3	4	3	0.913	1.087	1.059	0.966	0.944	1.028	0.96	0.55978
Q06185	ATP synthase subunit e, mitochondrial OS=Mus musculus OX=10090 GN=Atp5me	Atp5me	8.2355	23.946	52.1	4	11	4	0.988	1.11	1.062	0.92	1.033	0.979	0.928	0.191379
Q06335	Amyloid-like protein 2 OS=Mus musculus OX=10090 GN=Aplp2	Aplp2	80.466	12.547	8.1	6	6	5	1.016	1.032	1.085	0.915	0.954	0.991	0.913	0.039778
Q06770	Corticosteroid-binding globulin OS=Mus musculus OX=10090 GN=Serpina6	Serpina6	44.769	10.003	7.8	3	3	3	0.72	0.686	0.733	1.28	1.336	1.4	1.878	4.1121e-05
Q06890	Clusterin OS=Mus musculus OX=10090 GN=Clu	Clu	51.655	201.52	35.7	14	25	14	1.026	1.03	1.013	0.951	0.966	0.977	0.943	0.0032034
Q07076	Annexin A7 OS=Mus musculus OX=10090 GN=Anxa7	Anxa7	49.925	146.8	33.7	15	31	15	1.011	0.998	0.995	1.006	0.992	0.976	0.99	0.37108
Q07113	Cation-independent mannose-6-phosphate receptor OS=Mus musculus OX=10090 GN=Igf2r	Igf2r	273.81	8.591	2.2	6	6	6	0.971	1.004	0.978	1.05	0.993	0.998	1.03	0.22844
Q07235	Glia-derived nexin OS=Mus musculus OX=10090 GN=Serpine2	Serpine2	44.207	12.771	17.6	6	6	6	0.982	0.902	1.136	1.056	1.004	0.914	0.985	0.88226
Q07417	Short-chain specific acyl-CoA dehydrogenase, mitochondrial OS=Mus musculus OX=10090 GN=Acads	Acads	44.889	46.386	26.7	9	13	9	1.023	0.98	1.034	1.047	0.986	0.991	0.996	0.87036
Q07456	Protein AMBP OS=Mus musculus OX=10090 GN=Ambp	Ambp	39.029	4.4238	4.9	2	3	2	1.08	1.09	1.138	0.89	0.862	0.892	0.799	0.00033564
Q07797	Galectin-3-binding protein OS=Mus musculus OX=10090 GN=Lgals3bp	Lgals3bp	64.49	12.853	5.5	2	2	2
Q07813	Apoptosis regulator BAX OS=Mus musculus OX=10090 GN=Bax	Bax	21.394	16.259	24	3	4	3	1.022	1.001	0.978	0.996	1.029	0.995	1.006	0.72514
Q08091	Calponin-1 OS=Mus musculus OX=10090 GN=Cnn1	Cnn1	33.355	3.803	10.8	3	5	2	1.003	0.949	1.007	1.07	0.924	1.057	1.031	0.60058
Q08274	Dystrophia myotonica WD repeat-containing protein OS=Mus musculus OX=10090 GN=Dmwd	Dmwd	69.816	21.909	11	5	5	5	0.985	0.996	1.011	1.03	0.928	1.055	1.007	0.89714
Q08331	Calretinin OS=Mus musculus OX=10090 GN=Calb2	Calb2	31.372	117.78	70.1	20	62	19	1.014	1.035	1.017	0.974	0.967	0.986	0.955	0.005604
Q08460	Calcium-activated potassium channel subunit alpha-1 OS=Mus musculus OX=10090 GN=Kcnma1	Kcnma1	134.39	128.62	14.3	13	20	13	0.935	0.983	0.975	1.028	1.045	1.038	1.075	0.0108832
Q08481	Platelet endothelial cell adhesion molecule OS=Mus musculus OX=10090 GN=Pecam1	Pecam1	81.262	2.796	1.8	1	1	1	1.071	1.074	1.147	0.875	0.909	0.879	0.809	0.00113826
Q08509	Epidermal growth factor receptor kinase substrate 8 OS=Mus musculus OX=10090 GN=Eps8	Eps8	91.736	28.295	8.8	5	5	5	1.028	0.984	0.918	0.985	1.116	0.998	1.058	0.34154
Q08642	Protein-arginine deiminase type-2 OS=Mus musculus OX=10090 GN=Padi2	Padi2	76.249	74.335	23.2	12	14	12	1.008	1.021	1.035	0.937	1.001	0.973	0.95	0.066677
Q08943	FACT complex subunit SSRP1 OS=Mus musculus OX=10090 GN=Ssrp1	Ssrp1	80.859	35.426	13	7	10	7	0.956	1.109	0.985	1.09	0.97	0.974	0.995	0.94116
Q09143	High affinity cationic amino acid transporter 1 OS=Mus musculus OX=10090 GN=Slc7a1	Slc7a1	67.091	20.302	5.1	2	2	2	0.987	1.009	1.048	0.995	0.952	1.006	0.97	0.28026
Q0GA42	Metal transporter CNNM1 OS=Mus musculus OX=10090 GN=Cnnm1	Cnnm1	103.98	33.123	10.4	9	10	8	0.956	1.048	0.845	0.898	1.104	1.007	1.056	0.55918
Q0GNC1	Inverted formin-2 OS=Mus musculus OX=10090 GN=Inf2	Inf2	138.56	36.562	8.8	10	10	10	0.948	0.977	1.058	0.952	1.008	1.076	1.018	0.73582
Q0KK55	Kinase non-catalytic C-lobe domain-containing protein 1 OS=Mus musculus OX=10090 GN=Kndc1	Kndc1	191.31	9.3725	3	4	4	4	1.022	0.97	1.071	0.962	1.008	0.961	0.957	0.25382
Q0KL01	UBX domain-containing protein 2B OS=Mus musculus OX=10090 GN=Ubxn2b	Ubxn2b	37.443	5.0908	11.2	3	3	3	0.956	1.022	0.915	0.975	0.992	1.171	1.085	0.30232
Q0KL02	Triple functional domain protein OS=Mus musculus OX=10090 GN=Trio	Trio	347.86	214.51	14.7	37	46	33	0.999	0.995	1.008	1.023	1	0.993	1.005	0.66312
Q0P5W1	Vacuolar protein sorting-associated protein 8 homolog OS=Mus musculus OX=10090 GN=Vps8	Vps8	161.14	24.352	9.9	11	11	11	0.935	0.965	1.003	1.013	0.996	1.112	1.075	0.146379
Q0P678	Zinc finger CCCH domain-containing protein 18 OS=Mus musculus OX=10090 GN=Zc3h18	Zc3h18	105.69	3.0524	2	2	2	2	1.018	1.103	0.968	0.944	0.941	1.02	0.94	0.25994
Q0QWG9	Delphilin OS=Mus musculus OX=10090 GN=Grid2ip	Grid2ip	132.02	31.747	4.7	4	5	4	1.115	1.104	1.055	0.948	0.766	0.97	0.82	0.05724
Q0V8T9	Contactin-associated protein like 5-1 OS=Mus musculus OX=10090 GN=Cntnap5a	Cntnap5a	145.71	14.412	3.4	4	5	3	0.979	0.951	0.965	0.98	1.076	1.077	1.082	0.073545
Q0VBF8	Protein stum homolog OS=Mus musculus OX=10090 GN=Stum	Stum	15.005	8.9923	9.2	1	2	1	0.995	0.953	0.987	1.048	0.99	1.042	1.049	0.098644
Q0VBL3	RNA-binding protein 15 OS=Mus musculus OX=10090 GN=Rbm15	Rbm15	105.72	48.86	3.4	2	2	2	0.998	0.91	1.124	0.962	1.126	0.876	0.978	0.81116
Q0VBV7	Centrosomal protein of 126 kDa OS=Mus musculus OX=10090 GN=Cep126	Cep126	123.68	2.3822	1.6	2	2	2	1.001	0.958	0.988	0.998	1.032	1.038	1.041	0.087402
Q0VE82	Copine-7 OS=Mus musculus OX=10090 GN=Cpne7	Cpne7	61.89	62.707	21.4	9	11	8	0.924	0.944	0.929	1.073	1.093	1.122	1.176	0.00036258
Q0VEJ0	Centrosomal protein of 76 kDa OS=Mus musculus OX=10090 GN=Cep76	Cep76	74.303	24.241	7.6	5	6	5	1.038	1.054	1.048	0.93	0.963	0.948	0.905	0.00081729
Q0VGT2	Zinc finger protein GLI2 OS=Mus musculus OX=10090 GN=Gli2	Gli2	165.03	1.626	1.2	2	2	2
Q0VGY8	Protein TANC1 OS=Mus musculus OX=10090 GN=Tanc1	Tanc1	200.8	21.3	3.4	5	5	5	0.956	1.069	1.003	0.988	1.052	1.049	1.02	0.61942
Q11011	Puromycin-sensitive aminopeptidase OS=Mus musculus OX=10090 GN=Npepps	Npepps	103.32	323.31	50.9	41	84	41	0.99	1.002	0.999	1.002	1.004	0.999	1.005	0.2964
Q11136	Xaa-Pro dipeptidase OS=Mus musculus OX=10090 GN=Pepd	Pepd	55.028	82.617	29.6	12	13	12	1.007	1.079	1.015	0.959	0.944	0.974	0.928	0.034255
Q148V7	LisH domain and HEAT repeat-containing protein KIAA1468 OS=Mus musculus OX=10090 GN=Kiaa1468	Kiaa1468	134.59	323.31	34.5	30	43	30	1.005	1.026	0.947	0.99	0.992	1.005	1.003	0.89112
Q149F3	Eukaryotic peptide chain release factor GTP-binding subunit ERF3B OS=Mus musculus OX=10090 GN=Gspt2	Gspt2	69.146	9.8306	16.9	10	12	2	0.84	0.973	1.102	1.055	0.999	1.049	1.064	0.44302
Q149L6	DnaJ homolog subfamily B member 14 OS=Mus musculus OX=10090 GN=Dnajb14	Dnajb14	42.325	2.5826	5.3	2	2	2
Q14AI6	Mitochondrial mRNA pseudouridine synthase Rpusd3 OS=Mus musculus OX=10090 GN=Rpusd3	Rpusd3	38.076	5.8957	6.4	2	2	2
Q14B80	Potassium voltage-gated channel subfamily C member 2 OS=Mus musculus OX=10090 GN=Kcnc2	Kcnc2	70.502	7.9168	5.6	2	2	2
Q14BB9	MAP6 domain-containing protein 1 OS=Mus musculus OX=10090 GN=Map6d1	Map6d1	20.432	53.363	58.1	8	11	8	0.997	1.005	1.044	0.93	0.969	1.017	0.957	0.20932
Q14BI2	Metabotropic glutamate receptor 2 OS=Mus musculus OX=10090 GN=Grm2	Grm2	95.886	60.378	21.8	19	28	15	1.039	1.027	1.046	0.97	0.966	0.959	0.93	0.00033563
Q14C51	Pentatricopeptide repeat domain-containing protein 3, mitochondrial OS=Mus musculus OX=10090 GN=Ptcd3	Ptcd3	77.795	31.363	15.9	10	13	10	1.026	0.985	0.975	1.01	1.038	0.996	1.019	0.38286
Q14CH0	Protein FAM171B OS=Mus musculus OX=10090 GN=Fam171b	Fam171b	92.044	21.321	11	7	9	7	0.991	0.964	0.912	1.005	1.054	0.976	1.059	0.160398
Q14CH7	Alanine--tRNA ligase, mitochondrial OS=Mus musculus OX=10090 GN=Aars2	Aars2	106.78	9.4976	4.5	5	5	5	0.986	1.067	0.986	0.943	0.963	1.067	0.978	0.64958
Q19LI2	Alpha-1B-glycoprotein OS=Mus musculus OX=10090 GN=A1bg	A1bg	56.553	5.349	3.7	2	2	2	0.631	0.684	0.647	1.421	1.416	1.382	2.15	3.5914e-06
Q1HFZ0	tRNA (cytosine(34)-C(5))-methyltransferase OS=Mus musculus OX=10090 GN=Nsun2	Nsun2	85.451	26.431	11	6	6	6	0.942	1.036	0.977	1.016	0.923	1.122	1.036	0.6287
Q1HKZ5	Mitogen-activated protein kinase kinase kinase 13 OS=Mus musculus OX=10090 GN=Map3k13	Map3k13	106.99	2.1231	1.4	1	1	1
Q1RLL3	Copine-9 OS=Mus musculus OX=10090 GN=Cpne9	Cpne9	61.851	30.816	25.7	12	17	7	1.039	1.077	1.059	0.976	0.874	0.957	0.884	0.025003
Q2KN98	Cytospin-A OS=Mus musculus OX=10090 GN=Specc1l	Specc1l	124.49	2.641	1.8	3	5	2	1.012	0.98	1.005	0.948	1.011	1.054	1.005	0.89668
Q2M3X8	Phosphatase and actin regulator 1 OS=Mus musculus OX=10090 GN=Phactr1	Phactr1	66.285	104.91	23.4	12	14	11	0.981	0.962	0.97	1.055	1.055	1.039	1.081	0.00051797
Q2NL51	Glycogen synthase kinase-3 alpha OS=Mus musculus OX=10090 GN=Gsk3a	Gsk3a	51.66	143.91	32.7	12	23	6	0.998	1.003	1.008	1.01	0.989	1.001	0.997	0.6766
Q2PFD7	PH and SEC7 domain-containing protein 3 OS=Mus musculus OX=10090 GN=Psd3	Psd3	114.72	189.79	26.1	31	58	31	0.996	0.987	0.999	1.031	0.984	0.986	1.006	0.71524
Q2TA57	Aspartate beta-hydroxylase domain-containing protein 1 OS=Mus musculus OX=10090 GN=Asphd1	Asphd1	38.265	23.524	12.5	3	3	3
Q2TBE6	Phosphatidylinositol 4-kinase type 2-alpha OS=Mus musculus OX=10090 GN=Pi4k2a	Pi4k2a	54.257	18.136	12.5	6	8	6	0.947	1.012	1.05	1.025	0.984	0.983	0.994	0.88874
Q2TPA8	Hydroxysteroid dehydrogenase-like protein 2 OS=Mus musculus OX=10090 GN=Hsdl2	Hsdl2	54.208	97.102	28.8	10	11	10	0.999	0.899	1.042	1.019	1.009	0.996	1.029	0.56846
Q2TV84	Transient receptor potential cation channel subfamily M member 1 OS=Mus musculus OX=10090 GN=Trpm1	Trpm1	183.52	1.5658	0.9	1	1	1
Q2VPD4	Aryl hydrocarbon receptor nuclear translocator-like protein 2 OS=Mus musculus OX=10090 GN=Arntl2	Arntl2	64.398	-2	1.7	1	1	1	1.038	0.964	0.914	1.011	1.036	1.06	1.066	0.175764
Q2VPQ9	Chromatin modification-related protein MEAF6 OS=Mus musculus OX=10090 GN=Meaf6	Meaf6	21.649	6.0737	12	2	2	2
Q2WF71	Leucine-rich repeat and fibronectin type III domain-containing protein 1 OS=Mus musculus OX=10090 GN=Lrfn1	Lrfn1	81.944	4.403	3.9	3	3	3	0.914	1.004	1.021	1.027	1.009	1.041	1.047	0.25758
Q2YDW2	Protein misato homolog 1 OS=Mus musculus OX=10090 GN=Msto1	Msto1	61.23	1.7035	2.2	1	1	1	0.939	0.952	0.997	1.082	0.981	1.071	1.085	0.087319
Q31125	Zinc transporter SLC39A7 OS=Mus musculus OX=10090 GN=Slc39a7	Slc39a7	50.656	10.681	7.6	3	4	3	0.943	1.043	1.027	1.069	0.962	0.949	0.989	0.82628
Q32NY4	Metal transporter CNNM3 OS=Mus musculus OX=10090 GN=Cnnm3	Cnnm3	76.278	14.424	9.4	5	5	5	1.006	0.997	0.961	1.007	1.012	1.03	1.029	0.142297
Q3B7Z2	Oxysterol-binding protein 1 OS=Mus musculus OX=10090 GN=Osbp	Osbp	88.796	134.72	25.6	20	26	18	1.009	0.984	1.015	0.994	1.001	0.997	0.995	0.618
Q3KNM2	E3 ubiquitin-protein ligase MARCH5 OS=Mus musculus OX=10090 GN=March5	March5	31.231	19.929	20.9	4	6	4	0.887	1.008	0.923	0.991	1.083	1.08	1.119	0.076544
Q3LAC4	Phosphatidylinositol 3,4,5-trisphosphate-dependent Rac exchanger 2 protein OS=Mus musculus OX=10090 GN=Prex2	Prex2	181.72	6.1065	1.8	3	4	3	0.988	0.927	0.993	1.05	0.983	1.079	1.07	0.129321
Q3MI48	Junctional sarcoplasmic reticulum protein 1 OS=Mus musculus OX=10090 GN=Jsrp1	Jsrp1	36.092	1.648	3	1	1	1
Q3SXD3	HD domain-containing protein 2 OS=Mus musculus OX=10090 GN=Hddc2	Hddc2	22.753	43.675	25.6	3	4	3	0.885	1.055	1.067	1.009	0.976	1.013	0.997	0.9945
Q3TAS6	ER membrane protein complex subunit 10 OS=Mus musculus OX=10090 GN=Emc10	Emc10	27.052	33.327	19.8	3	4	3	1.001	1.04	0.945	1.044	0.941	1.037	1.012	0.80266
Q3TBW2	39S ribosomal protein L10, mitochondrial OS=Mus musculus OX=10090 GN=Mrpl10	Mrpl10	29.395	16.766	7.3	1	2	1	0.909	1.202	0.885	0.934	0.886	0.952	0.925	0.53296
Q3TC33	Coiled-coil domain-containing protein 127 OS=Mus musculus OX=10090 GN=Ccdc127	Ccdc127	30.509	22.31	18.1	3	6	3	1.034	0.992	1.029	1.025	0.946	0.967	0.962	0.22158
Q3TC72	Fumarylacetoacetate hydrolase domain-containing protein 2A OS=Mus musculus OX=10090 GN=Fahd2	Fahd2	34.69	101.33	43.1	9	15	9	0.986	0.995	1.027	1.022	0.982	1.014	1.003	0.85756
Q3TC93	HCLS1-binding protein 3 OS=Mus musculus OX=10090 GN=Hs1bp3	Hs1bp3	43.691	5.2689	9.9	3	3	3
Q3TCH7	Cullin-4A OS=Mus musculus OX=10090 GN=Cul4a	Cul4a	87.752	17.316	15.7	11	15	5	0.899	1.038	1.001	1.03	1.04	1.008	1.048	0.33526
Q3TCJ1	BRISC complex subunit Abraxas 2 OS=Mus musculus OX=10090 GN=Abraxas2	Abraxas2	46.942	48.237	15.2	5	8	5	1.005	1.03	1.001	0.975	0.989	0.961	0.963	0.037817
Q3TCN2	Putative phospholipase B-like 2 OS=Mus musculus OX=10090 GN=Plbd2	Plbd2	66.289	49.723	14	5	7	5	0.931	0.964	1.056	1.04	1.041	0.978	1.037	0.43736
Q3TDD9	Protein phosphatase 1 regulatory subunit 21 OS=Mus musculus OX=10090 GN=Ppp1r21	Ppp1r21	88.337	198.7	38.5	25	33	25	0.981	1.053	0.987	0.99	0.996	1.022	0.996	0.88234
Q3TDK6	Protein rogdi homolog OS=Mus musculus OX=10090 GN=Rogdi	Rogdi	32.1	55.067	48.4	11	17	11	0.963	0.963	0.984	1.065	1.04	1.034	1.079	0.0027996
Q3TDN2	FAS-associated factor 2 OS=Mus musculus OX=10090 GN=Faf2	Faf2	52.471	148.89	36.2	10	17	10	1.022	0.968	0.945	1.054	1.032	0.999	1.051	0.146976
Q3TDQ1	Dolichyl-diphosphooligosaccharide--protein glycosyltransferase subunit STT3B OS=Mus musculus OX=10090 GN=Stt3b	Stt3b	93.245	22.037	9.6	7	7	7	0.972	0.99	0.995	1.001	1.028	1.002	1.025	0.093018
Q3TEA8	Heterochromatin protein 1-binding protein 3 OS=Mus musculus OX=10090 GN=Hp1bp3	Hp1bp3	60.866	25.217	17.3	10	13	10	0.923	0.938	0.916	1.097	1.091	1.074	1.175	6.4796e-05
Q3TEL6	E3 ubiquitin ligase Rnf157 OS=Mus musculus OX=10090 GN=Rnf157	Rnf157	74.533	5.7092	4.2	3	3	2	1.032	1.046	1.012	0.962	0.967	0.973	0.939	0.0034793
Q3TES0	IQ motif and SEC7 domain-containing protein 3 OS=Mus musculus OX=10090 GN=Iqsec3	Iqsec3	129.12	87.617	14.1	15	21	13	0.992	1.033	0.977	1.022	1	1.021	1.014	0.4881
Q3TFD2	Lysophosphatidylcholine acyltransferase 1 OS=Mus musculus OX=10090 GN=Lpcat1	Lpcat1	59.743	14.632	4.7	2	2	2	0.933	0.947	0.997	1.021	1.021	1.108	1.095	0.056
Q3TFQ1	SPRY domain-containing protein 7 OS=Mus musculus OX=10090 GN=Spryd7	Spryd7	21.681	26.835	26.5	4	4	4	0.986	1.018	1.028	0.96	0.986	1.026	0.98	0.43044
Q3TGF2	Protein FAM107B OS=Mus musculus OX=10090 GN=Fam107b	Fam107b	15.572	4.119	22.9	3	3	3
Q3TGW2	Endonuclease/exonuclease/phosphatase family domain-containing protein 1 OS=Mus musculus OX=10090 GN=Eepd1	Eepd1	62.953	2.0607	3.5	2	2	2
Q3TH73	Protein tweety homolog 2 OS=Mus musculus OX=10090 GN=Ttyh2	Ttyh2	59.007	4.9472	3.2	2	2	2	1.029	1.046	0.993	0.988	0.925	1.014	0.954	0.20394
Q3THE2	Myosin regulatory light chain 12B OS=Mus musculus OX=10090 GN=Myl12b	Myl12b	19.779	19.027	49.4	6	25	2	1.05	1.02	1.049	0.911	1.01	0.949	0.92	0.055801
Q3THG9	Alanyl-tRNA editing protein Aarsd1 OS=Mus musculus OX=10090 GN=Aarsd1	Aarsd1	44.97	98.134	33	9	10	9	0.948	0.958	1.049	0.991	1.057	0.933	1.009	0.86874
Q3THK3	General transcription factor IIF subunit 1 OS=Mus musculus OX=10090 GN=Gtf2f1	Gtf2f1	57.241	22.226	4.7	2	2	2	1.013	0.92	0.954	0.947	1.123	1.072	1.088	0.22696
Q3THK7	GMP synthase [glutamine-hydrolyzing] OS=Mus musculus OX=10090 GN=Gmps	Gmps	76.723	280.57	48.1	25	44	25	1.014	1	0.989	1.017	0.991	1.007	1.004	0.72232
Q3THS6	S-adenosylmethionine synthase isoform type-2 OS=Mus musculus OX=10090 GN=Mat2a	Mat2a	43.688	113.82	37.2	11	21	11	1.02	1.001	1.014	0.993	0.99	0.989	0.979	0.021097
Q3THW5	Histone H2A.V OS=Mus musculus OX=10090 GN=H2afv	H2afv	13.509	11.632	31.2	4	8	2	0.932	0.963	0.952	0.996	1.06	1.073	1.099	0.0196988
Q3TIR1	Trafficking protein particle complex subunit 13 OS=Mus musculus OX=10090 GN=Trappc13	Trappc13	46.476	6.558	8.9	2	2	2	0.888	1.075	1.006	1.03	1.015	0.997	1.025	0.65582
Q3TIR3	Synembryn-A OS=Mus musculus OX=10090 GN=Ric8a	Ric8a	59.846	4.5797	6.2	3	3	2	0.895	1.015	0.923	1.034	1.066	1.104	1.131	0.042685
Q3TIU4	2',5'-phosphodiesterase 12 OS=Mus musculus OX=10090 GN=Pde12	Pde12	67.513	49.732	14.1	6	7	6	1.091	1.062	1.015	0.934	0.877	0.999	0.887	0.048584
Q3TIV5	Zinc finger CCCH domain-containing protein 15 OS=Mus musculus OX=10090 GN=Zc3h15	Zc3h15	48.327	9.129	3.3	1	1	1
Q3TIX9	U4/U6.U5 tri-snRNP-associated protein 2 OS=Mus musculus OX=10090 GN=Usp39	Usp39	65.146	33.063	14.7	5	5	5	1.088	0.961	1.075	0.978	0.963	0.915	0.914	0.116557
Q3TJD7	PDZ and LIM domain protein 7 OS=Mus musculus OX=10090 GN=Pdlim7	Pdlim7	50.118	3.8493	5	2	3	2	1.002	1.053	0.931	0.933	1.117	0.977	1.014	0.86246
Q3TJZ6	Protein FAM98A OS=Mus musculus OX=10090 GN=Fam98a	Fam98a	55.055	14.942	13.6	5	7	2	0.972	0.984	1.008	1.002	1.063	0.983	1.028	0.34744
Q3TKT4	Transcription activator BRG1 OS=Mus musculus OX=10090 GN=Smarca4	Smarca4	181.43	4.0497	4.6	7	7	2	1.067	1.026	1.012	1.007	0.98	0.893	0.928	0.126919
Q3TL44	NLR family member X1 OS=Mus musculus OX=10090 GN=Nlrx1	Nlrx1	107.83	55.743	11.2	8	8	8	0.933	1.03	0.94	1.039	1.041	1.04	1.075	0.14826
Q3TLH4	Protein PRRC2C OS=Mus musculus OX=10090 GN=Prrc2c	Prrc2c	310.89	9.2542	1.3	4	4	4	1.029	0.995	0.993	1.004	0.969	0.967	0.974	0.19824
Q3TLI0	Trafficking protein particle complex subunit 10 OS=Mus musculus OX=10090 GN=Trappc10	Trappc10	141.59	45.542	12.2	11	12	11	0.995	1.024	0.976	1.014	0.956	1.039	1.005	0.88818
Q3TLS3	GDP-D-glucose phosphorylase 1 OS=Mus musculus OX=10090 GN=Gdpgp1	Gdpgp1	42.514	36.156	21.5	7	8	7	1.037	0.955	0.993	1.018	0.972	0.959	0.988	0.7109
Q3TMH2	Secernin-3 OS=Mus musculus OX=10090 GN=Scrn3	Scrn3	47.661	106.52	43.3	14	25	14	0.983	1.032	1.053	0.956	0.972	0.98	0.948	0.070175
Q3TMX7	Sulfhydryl oxidase 2 OS=Mus musculus OX=10090 GN=Qsox2	Qsox2	77.774	-2	1	1	1	1	0.968	0.958	0.989	1.004	1.08	1.022	1.066	0.057559
Q3TPE9	Ankyrin repeat and MYND domain-containing protein 2 OS=Mus musculus OX=10090 GN=Ankmy2	Ankmy2	48.774	8.234	8.4	3	3	3
Q3TPX4	Exocyst complex component 5 OS=Mus musculus OX=10090 GN=Exoc5	Exoc5	81.737	73.667	27.1	18	22	18	0.998	0.984	0.997	1.009	1.013	0.983	1.009	0.45656
Q3TQB2	FAD-dependent oxidoreductase domain-containing protein 1 OS=Mus musculus OX=10090 GN=Foxred1	Foxred1	54.177	4.9174	4.7	2	2	2	0.945	0.956	1.04	1.083	0.955	1.032	1.044	0.42112
Q3TRM4	Neuropathy target esterase OS=Mus musculus OX=10090 GN=Pnpla6	Pnpla6	149.54	20.723	3.3	4	6	4	1.008	0.977	1.052	0.887	1.075	1.005	0.977	0.68838
Q3TRR0	Microtubule-associated protein 9 OS=Mus musculus OX=10090 GN=Map9	Map9	73.51	1.9319	2.8	2	2	2	1.005	1.127	0.955	1.022	0.89	0.991	0.94	0.39916
Q3TTY0	Phospholipase B1, membrane-associated OS=Mus musculus OX=10090 GN=Plb1	Plb1	164.54	-2	0.6	1	1	1
Q3TUH1	Phosphatidate cytidylyltransferase, mitochondrial OS=Mus musculus OX=10090 GN=Tamm41	Tamm41	37.827	19.277	11	3	3	3	0.983	1.035	1.1	0.902	1.006	0.961	0.92	0.140625
Q3TVA9	Coiled-coil domain-containing protein 136 OS=Mus musculus OX=10090 GN=Ccdc136	Ccdc136	131.93	117.33	11.3	9	11	9	0.999	1.044	0.986	0.993	1.013	0.998	0.992	0.68364
Q3TW96	UDP-N-acetylhexosamine pyrophosphorylase-like protein 1 OS=Mus musculus OX=10090 GN=Uap1l1	Uap1l1	56.613	52.104	28	11	14	11	0.988	0.988	1.064	1.064	0.963	1.014	1	0.99772
Q3TWF6	WD repeat-containing protein 70 OS=Mus musculus OX=10090 GN=Wdr70	Wdr70	73.118	2.8175	5	3	3	3	1.014	0.953	0.968	1.052	0.983	1.045	1.049	0.16686
Q3TWI9	CSC1-like protein 2 OS=Mus musculus OX=10090 GN=Tmem63b	Tmem63b	94.774	12.226	7.5	6	6	6	0.989	1.029	0.958	1.048	1.018	0.947	1.012	0.76136
Q3TWL2	Type 1 phosphatidylinositol 4,5-bisphosphate 4-phosphatase OS=Mus musculus OX=10090 GN=Pip4p1	Pip4p1	30.047	13.813	21.5	5	7	4	1.024	0.983	1.028	0.963	0.982	1.02	0.977	0.34974
Q3TWN3	Metal transporter CNNM2 OS=Mus musculus OX=10090 GN=Cnnm2	Cnnm2	96.703	15.459	8.2	6	7	4	0.978	1.106	0.898	0.999	1.017	1.014	1.016	0.77732
Q3TWW8	Serine/arginine-rich splicing factor 6 OS=Mus musculus OX=10090 GN=Srsf6	Srsf6	39.025	9.3494	19.2	7	8	3	1.031	1.009	1.032	0.952	0.986	0.973	0.948	0.0128827
Q3TX08	tRNA (guanine(26)-N(2))-dimethyltransferase OS=Mus musculus OX=10090 GN=Trmt1	Trmt1	72.349	2.1421	2.9	1	1	1
Q3TXS7	26S proteasome non-ATPase regulatory subunit 1 OS=Mus musculus OX=10090 GN=Psmd1	Psmd1	105.73	208.13	36.7	28	47	28	0.991	1.003	0.984	1.004	1.02	1.014	1.02	0.051059
Q3TXU5	Deoxyhypusine synthase OS=Mus musculus OX=10090 GN=Dhps	Dhps	40.642	5.568	10.3	3	3	3
Q3TXX3	Protrudin OS=Mus musculus OX=10090 GN=Zfyve27	Zfyve27	46.202	3.7193	2.9	1	3	1	0.958	0.996	1.061	1.005	0.985	0.996	0.99	0.78582
Q3TXX4	Vesicular glutamate transporter 1 OS=Mus musculus OX=10090 GN=Slc17a7	Slc17a7	61.637	155.44	15.9	10	31	8	0.988	0.937	0.968	1.032	1.02	1.044	1.07	0.0155843
Q3TY60	Protein FAM131B OS=Mus musculus OX=10090 GN=Fam131b	Fam131b	35.958	17.347	23.2	6	9	6	1.066	0.981	1.043	1.029	0.924	0.943	0.937	0.189159
Q3TY86	Apoptosis-inducing factor 3 OS=Mus musculus OX=10090 GN=Aifm3	Aifm3	66.791	25.407	20.5	11	12	11	0.969	1.003	0.984	1.025	0.992	1.023	1.028	0.12662
Q3TYD4	Arylsulfatase G OS=Mus musculus OX=10090 GN=Arsg	Arsg	57.433	1.711	1.5	1	1	1
Q3TYD6	Serine/threonine-protein kinase LMTK2 OS=Mus musculus OX=10090 GN=Lmtk2	Lmtk2	160.51	4.6987	1.6	2	2	2
Q3TYX3	SET and MYND domain-containing protein 5 OS=Mus musculus OX=10090 GN=Smyd5	Smyd5	47.095	3.4526	4.6	2	3	2	0.91	0.973	0.968	1.065	1.036	1.079	1.115	0.01126
Q3TZM9	GDP-Man:Man(3)GlcNAc(2)-PP-Dol alpha-1,2-mannosyltransferase OS=Mus musculus OX=10090 GN=Alg11	Alg11	55.269	12.138	16.5	6	6	6	1.028	0.984	0.984	0.986	0.965	1.008	0.988	0.55564
Q3TZZ7	Extended synaptotagmin-2 OS=Mus musculus OX=10090 GN=Esyt2	Esyt2	94.138	94.109	18.8	11	14	11	0.983	0.979	0.974	0.992	1.02	0.993	1.024	0.071337
Q3U0B3	Dehydrogenase/reductase SDR family member 11 OS=Mus musculus OX=10090 GN=Dhrs11	Dhrs11	28.274	5.9925	8.5	2	2	2
Q3U0D9	E3 ubiquitin-protein ligase HACE1 OS=Mus musculus OX=10090 GN=Hace1	Hace1	102.11	13.843	7	5	5	5
Q3U0K8	Prolyl 3-hydroxylase OGFOD1 OS=Mus musculus OX=10090 GN=Ogfod1	Ogfod1	62.734	10.259	6.8	3	3	3	1.036	1.129	1.027	0.911	0.847	1.028	0.873	0.096921
Q3U0M1	Trafficking protein particle complex subunit 9 OS=Mus musculus OX=10090 GN=Trappc9	Trappc9	128.23	35.073	11.1	11	14	11	0.983	0.961	0.976	1.039	1.064	1.026	1.072	0.0053641
Q3U0V1	Far upstream element-binding protein 2 OS=Mus musculus OX=10090 GN=Khsrp	Khsrp	76.775	315.75	40.8	22	38	19	0.991	0.994	0.994	1.011	0.967	1.023	1.007	0.72058
Q3U186	Probable arginine--tRNA ligase, mitochondrial OS=Mus musculus OX=10090 GN=Rars2	Rars2	65.335	13.31	5.7	3	3	3	0.976	0.866	0.909	0.854	1.419	1.036	1.203	0.34212
Q3U1F9	Phosphoprotein associated with glycosphingolipid-enriched microdomains 1 OS=Mus musculus OX=10090 GN=Pag1	Pag1	46.549	2.3764	2.6	1	1	1
Q3U1J4	DNA damage-binding protein 1 OS=Mus musculus OX=10090 GN=Ddb1	Ddb1	126.85	219.65	35.7	35	49	35	0.984	1.005	1.014	0.982	1.026	0.97	0.992	0.67868
Q3U1V6	Ubiquitin-conjugating enzyme E2 variant 3 OS=Mus musculus OX=10090 GN=Uevld	Uevld	51.681	1.828	1.7	1	1	1	1.094	0.997	1.05	0.938	0.968	0.934	0.904	0.026355
Q3U1Y4	DENN domain-containing protein 4B OS=Mus musculus OX=10090 GN=Dennd4b	Dennd4b	164.74	12.517	4.5	5	5	5	1.029	1.004	0.981	0.897	1.125	0.973	0.994	0.88352
Q3U213	Protein SERAC1 OS=Mus musculus OX=10090 GN=Serac1	Serac1	73.987	14.425	8.4	4	5	4	0.945	1.016	0.996	1.065	0.96	1.029	1.033	0.4429
Q3U214	Microtubule-associated serine/threonine-protein kinase 3 OS=Mus musculus OX=10090 GN=Mast3	Mast3	144.17	11.716	4.8	7	10	5	0.533	0.899	0.704	1.406	1.106	1.071	1.677	0.037517
Q3U2A8	Valine--tRNA ligase, mitochondrial OS=Mus musculus OX=10090 GN=Vars2	Vars2	118.46	7.3945	4.6	4	4	4	1.001	0.965	1.007	0.938	1.008	1.095	1.023	0.67892
Q3U2I3	FTS and Hook-interacting protein OS=Mus musculus OX=10090 GN=Fam160a2	Fam160a2	106.54	30.717	9.7	6	6	6	0.985	0.946	0.986	1.071	1.094	0.994	1.083	0.069541
Q3U2J5	Calmodulin-lysine N-methyltransferase OS=Mus musculus OX=10090 GN=Camkmt	Camkmt	35.886	2.9697	4.3	1	1	1
Q3U2P1	Protein transport protein Sec24A OS=Mus musculus OX=10090 GN=Sec24a	Sec24a	118.78	5.9654	2.7	2	2	2
Q3U2V3	8-oxo-dGDP phosphatase NUDT18 OS=Mus musculus OX=10090 GN=Nudt18	Nudt18	35.693	5.4821	9	3	4	3	0.792	0.986	0.883	1.006	1.212	1.194	1.282	0.045802
Q3U308	Cytoplasmic tRNA 2-thiolation protein 2 OS=Mus musculus OX=10090 GN=Ctu2	Ctu2	56.104	7.3409	10.1	3	3	3	0.982	0.862	1.07	1.025	1.037	1.041	1.065	0.40056
Q3U319	E3 ubiquitin-protein ligase BRE1B OS=Mus musculus OX=10090 GN=Rnf40	Rnf40	113.97	10.117	5.3	5	5	4	0.956	0.976	1.058	0.979	1.009	1.03	1.009	0.78348
Q3U3Q1	Serine/threonine-protein kinase ULK3 OS=Mus musculus OX=10090 GN=Ulk3	Ulk3	53.571	5.1464	3	1	1	1	1.089	0.834	0.883	0.761	1.137	1.355	1.159	0.53976
Q3U487	E3 ubiquitin-protein ligase HECTD3 OS=Mus musculus OX=10090 GN=Hectd3	Hectd3	97.346	29.611	12.2	8	9	8	0.976	1.014	0.954	1.023	0.985	1.07	1.046	0.21188
Q3U4H6	Hexosaminidase D OS=Mus musculus OX=10090 GN=Hexdc	Hexdc	54.576	3.8691	2.9	1	1	1	1.023	0.896	1.057	0.887	1.293	0.856	1.02	0.97664
Q3U5C8	Rho guanine nucleotide exchange factor 16 OS=Mus musculus OX=10090 GN=Arhgef16	Arhgef16	80.38	-2	1.1	1	1	1	0.908	0.937	0.89	1.145	1.09	1.078	1.211	0.0012991
Q3U5Q7	UMP-CMP kinase 2, mitochondrial OS=Mus musculus OX=10090 GN=Cmpk2	Cmpk2	50.036	134.04	42.1	14	18	14	0.989	1	1.037	0.98	0.97	1.004	0.976	0.24436
Q3U7R1	Extended synaptotagmin-1 OS=Mus musculus OX=10090 GN=Esyt1	Esyt1	121.55	105.36	19.4	15	15	15	1.024	1.053	0.986	0.958	0.972	1.005	0.958	0.147818
Q3U7U3	F-box only protein 7 OS=Mus musculus OX=10090 GN=Fbxo7	Fbxo7	57.648	35.801	9.8	3	5	3	1.032	0.979	1.026	0.954	0.99	1.006	0.971	0.27404
Q3U9G9	Lamin-B receptor OS=Mus musculus OX=10090 GN=Lbr	Lbr	71.439	10.293	5	3	3	3	1.034	0.947	0.987	1.035	1.019	0.986	1.024	0.44926
Q3UBX0	Transmembrane protein 109 OS=Mus musculus OX=10090 GN=Tmem109	Tmem109	26.306	17.075	12.3	3	4	3	0.982	0.913	0.989	1.056	0.968	1.094	1.081	0.156722
Q3UBZ5	MIF4G domain-containing protein OS=Mus musculus OX=10090 GN=Mif4gd	Mif4gd	25.493	3.8213	5.9	1	1	1
Q3UCV8	Ubiquitin thioesterase otulin OS=Mus musculus OX=10090 GN=Otulin	Otulin	40.32	4.2135	5.1	2	2	2	0.989	0.975	1.037	1.013	0.956	1.033	1	0.99636
Q3UD01	Ataxin-7-like protein 3B OS=Mus musculus OX=10090 GN=Atxn7l3b	Atxn7l3b	10.731	2.6171	10.3	1	1	1
Q3UDE2	Tubulin--tyrosine ligase-like protein 12 OS=Mus musculus OX=10090 GN=Ttll12	Ttll12	74.042	91.837	27.1	12	13	12	1.048	1.056	1.018	1.003	0.981	0.976	0.948	0.0188817
Q3UDK1	TRAF-type zinc finger domain-containing protein 1 OS=Mus musculus OX=10090 GN=Trafd1	Trafd1	64.282	1.7118	3.1	2	2	2
Q3UDP0	WD repeat-containing protein 41 OS=Mus musculus OX=10090 GN=Wdr41	Wdr41	51.51	59.238	24.1	8	9	8	0.931	0.997	0.999	0.995	0.764	1.038	0.956	0.61448
Q3UDR8	Protein YIPF3 OS=Mus musculus OX=10090 GN=Yipf3	Yipf3	37.998	2.6493	5.5	2	2	2	0.982	0.995	0.966	1.08	0.942	1.048	1.043	0.39178
Q3UE31	Uncharacterized protein KIAA0930 homolog OS=Mus musculus OX=10090	---	45.96	2.0635	5.7	2	2	2
Q3UE37	Ubiquitin-conjugating enzyme E2 Z OS=Mus musculus OX=10090 GN=Ube2z	Ube2z	38.368	32.514	27.8	9	12	9	0.982	0.988	1.005	0.98	1.005	1.045	1.018	0.417
Q3UEB3	Poly(U)-binding-splicing factor PUF60 OS=Mus musculus OX=10090 GN=Puf60	Puf60	60.248	99.67	32.6	16	23	16	0.997	1.02	1.033	0.995	0.98	0.969	0.965	0.052062
Q3UEI1	cAMP-specific 3',5'-cyclic phosphodiesterase 4C OS=Mus musculus OX=10090 GN=Pde4c	Pde4c	76.09	-2	4.8	3	4	1
Q3UFF7	Lysophospholipase-like protein 1 OS=Mus musculus OX=10090 GN=Lyplal1	Lyplal1	26.354	11.139	10.9	2	3	2	1.069	1.105	1.018	1.048	0.903	0.821	0.868	0.123915
Q3UFK8	FERM domain-containing protein 8 OS=Mus musculus OX=10090 GN=Frmd8	Frmd8	51.827	4.1713	4.3	2	2	2
Q3UFS0	Protein zyg-11 homolog B OS=Mus musculus OX=10090 GN=Zyg11b	Zyg11b	83.99	26.381	9.5	5	6	5	0.971	0.988	0.989	1.02	1.067	1.013	1.052	0.044759
Q3UFT3	GRB2-associated and regulator of MAPK protein OS=Mus musculus OX=10090 GN=Garem1	Garem1	97.249	2.3946	1.4	1	1	1
Q3UFY0	Ribosomal RNA processing protein 36 homolog OS=Mus musculus OX=10090 GN=Rrp36	Rrp36	28.588	1.7812	2.9	1	1	1	1.007	1.011	1.02	1.016	0.998	0.944	0.974	0.29306
Q3UFY7	7-methylguanosine phosphate-specific 5'-nucleotidase OS=Mus musculus OX=10090 GN=Nt5c3b	Nt5c3b	34.425	17.48	19.7	5	7	5	1.016	0.994	0.991	1.051	0.979	0.972	1	0.99334
Q3UFY8	tRNA methyltransferase 10 homolog C OS=Mus musculus OX=10090 GN=Trmt10c	Trmt10c	48.385	5.1304	6.8	3	3	3	0.952	1.015	0.994	1.011	1.018	1.023	1.031	0.185601
Q3UGC7	Eukaryotic translation initiation factor 3 subunit J-A OS=Mus musculus OX=10090 GN=Eif3j1	Eif3j1	29.343	26.058	31.4	7	11	7	0.981	0.99	0.985	1.036	1.04	0.96	1.027	0.42498
Q3UGP8	Putative Dol-P-Glc:Glc(2)Man(9)GlcNAc(2)-PP-Dol alpha-1,2-glucosyltransferase OS=Mus musculus OX=10090 GN=Alg10b	Alg10b	55.464	1.8511	3.8	1	1	1
Q3UGP9	Leucine-rich repeat-containing protein 58 OS=Mus musculus OX=10090 GN=Lrrc58	Lrrc58	40.139	3.4342	7.4	2	2	2
Q3UGR5	Haloacid dehalogenase-like hydrolase domain-containing protein 2 OS=Mus musculus OX=10090 GN=Hdhd2	Hdhd2	28.73	56.484	60.2	10	17	10	1.019	1.008	0.997	1.005	1	0.986	0.989	0.26688
Q3UGS4	Mapk-regulated corepressor-interacting protein 1 OS=Mus musculus OX=10090 GN=Mcrip1	Mcrip1	11.101	33.621	39.2	3	4	3	1.038	0.952	0.992	1.119	0.947	0.952	1.012	0.88138
Q3UGY8	Brefeldin A-inhibited guanine nucleotide-exchange protein 3 OS=Mus musculus OX=10090 GN=Arfgef3	Arfgef3	240.09	59.832	11.2	20	22	20	1.034	1.006	0.995	0.997	0.968	1.074	1.001	0.98894
Q3UH60	Disco-interacting protein 2 homolog B OS=Mus musculus OX=10090 GN=Dip2b	Dip2b	171.12	171.42	20.3	26	36	25	0.979	1.003	0.981	1.01	1.024	1.021	1.031	0.025481
Q3UH66	Serine/threonine-protein kinase WNK2 OS=Mus musculus OX=10090 GN=Wnk2	Wnk2	227.52	74.651	10.1	18	23	13	0.989	0.99	0.994	1.025	1.046	0.989	1.029	0.22452
Q3UH68	LIM and calponin homology domains-containing protein 1 OS=Mus musculus OX=10090 GN=Limch1	Limch1	118.19	32.839	4.1	3	4	3	1.009	1.03	0.945	0.876	1.035	1.038	0.988	0.8294
Q3UH93	Plexin-D1 OS=Mus musculus OX=10090 GN=Plxnd1	Plxnd1	211.61	52.029	12.3	16	16	15	0.947	0.905	0.847	1.045	1.179	1.202	1.269	0.0120385
Q3UH99	Protein shisa-6 OS=Mus musculus OX=10090 GN=Shisa6	Shisa6	58.425	5.7106	9.3	5	5	5	1.039	0.99	1.013	0.972	0.994	0.99	0.972	0.140617
Q3UHB1	5'-nucleotidase domain-containing protein 3 OS=Mus musculus OX=10090 GN=Nt5dc3	Nt5dc3	63.17	57.793	25.6	12	18	12	0.995	0.952	1.015	1.017	1.01	1.003	1.023	0.2997
Q3UHB8	Coiled-coil domain-containing protein 177 OS=Mus musculus OX=10090 GN=Ccdc177	Ccdc177	79.856	38.403	15.6	11	14	11	1.015	0.98	0.99	1.023	0.986	1.04	1.021	0.32722
Q3UHC7	Disabled homolog 2-interacting protein OS=Mus musculus OX=10090 GN=Dab2ip	Dab2ip	131.72	19.811	11.8	15	15	12	1.028	0.983	0.983	1.062	0.95	1.005	1.008	0.85642
Q3UHD1	Adhesion G protein-coupled receptor B1 OS=Mus musculus OX=10090 GN=Adgrb1	Adgrb1	173.29	47.18	6.3	7	7	7	1.011	0.984	1.016	1.031	0.985	1.022	1.009	0.63396
Q3UHD2	Glucose-fructose oxidoreductase domain-containing protein 1 OS=Mus musculus OX=10090 GN=Gfod1	Gfod1	43.286	7.9904	10.5	4	4	4	0.817	0.932	1.119	1.054	1.056	1.046	1.1	0.3723
Q3UHD3	Microtubule-associated tumor suppressor candidate 2 homolog OS=Mus musculus OX=10090 GN=Mtus2	Mtus2	147.35	5.269	1.5	2	2	2	1.117	1.058	1.077	0.897	0.931	0.882	0.833	0.00127979
Q3UHD6	Sorting nexin-27 OS=Mus musculus OX=10090 GN=Snx27	Snx27	60.988	79.434	33.6	14	17	14	1.029	0.995	0.996	0.999	0.986	0.998	0.988	0.35922
Q3UHD9	Arf-GAP with GTPase, ANK repeat and PH domain-containing protein 2 OS=Mus musculus OX=10090 GN=Agap2	Agap2	124.51	141.49	23.2	23	35	22	0.938	0.956	0.969	1.022	1.049	1.042	1.087	0.0023977
Q3UHE1	Membrane-associated phosphatidylinositol transfer protein 3 OS=Mus musculus OX=10090 GN=Pitpnm3	Pitpnm3	106.46	76.673	7.2	5	5	5	0.917	0.895	1.106	0.921	1.165	1.019	1.064	0.55114
Q3UHG7	Protein LCHN OS=Mus musculus OX=10090 GN=Lchn	Lchn	51.427	9.9252	9.5	3	3	3	1.006	1.008	0.937	1.04	1.06	0.961	1.037	0.3988
Q3UHH1	Zinc finger SWIM domain-containing protein 8 OS=Mus musculus OX=10090 GN=Zswim8	Zswim8	197.06	9.4761	2.7	3	3	3	1.013	0.92	1.061	1.047	1.036	0.978	1.022	0.6445
Q3UHH2	Solute carrier family 22 member 23 OS=Mus musculus OX=10090 GN=Slc22a23	Slc22a23	74.324	18.187	8.4	5	7	5	0.973	0.971	0.989	1.033	0.996	1.008	1.035	0.046484
Q3UHI4	Protein TMED8 OS=Mus musculus OX=10090 GN=Tmed8	Tmed8	35.785	2.4642	2.5	1	1	1
Q3UHJ0	AP2-associated protein kinase 1 OS=Mus musculus OX=10090 GN=Aak1	Aak1	103.35	323.31	49.5	33	53	33	0.989	0.98	1.003	1.011	1.001	1.01	1.017	0.088225
Q3UHK1	Proton myo-inositol cotransporter OS=Mus musculus OX=10090 GN=Slc2a13	Slc2a13	69.062	32.61	4.9	3	4	3	0.902	0.967	0.944	1.023	1.126	1.131	1.166	0.0166163
Q3UHK6	Teneurin-4 OS=Mus musculus OX=10090 GN=Tenm4	Tenm4	308.42	51.688	6.6	13	14	11	0.974	0.951	0.979	1.035	1.042	1.008	1.062	0.0110374
Q3UHL1	CaM kinase-like vesicle-associated protein OS=Mus musculus OX=10090 GN=Camkv	Camkv	54.819	323.31	58.4	24	44	24	0.936	0.947	0.947	1.071	1.055	1.075	1.131	5.9556e-05
Q3UHQ6	Protein dopey-2 OS=Mus musculus OX=10090 GN=Dopey2	Dopey2	257.48	5.5836	1.3	2	2	2
Q3UHU5	Microtubule cross-linking factor 1 OS=Mus musculus OX=10090 GN=Mtcl1	Mtcl1	213.86	7.5068	4	8	8	4	1.009	1.108	0.989	1	0.959	0.921	0.927	0.151544
Q3UHX2	28 kDa heat- and acid-stable phosphoprotein OS=Mus musculus OX=10090 GN=Pdap1	Pdap1	20.605	27.354	27.1	6	7	6	1.054	1.011	0.998	1.001	0.963	1.014	0.972	0.28186
Q3UI43	BRISC and BRCA1-A complex member 1 OS=Mus musculus OX=10090 GN=Babam1	Babam1	36.793	36.605	23.1	6	7	6	1.002	1.001	0.979	1.048	0.967	1.038	1.024	0.43494
Q3UIL6	Pleckstrin homology domain-containing family A member 7 OS=Mus musculus OX=10090 GN=Plekha7	Plekha7	126.74	11.07	3.8	4	4	4	0.98	1.015	1.007	0.98	0.966	1.059	1.001	0.99286
Q3UIU2	NADH dehydrogenase [ubiquinone] 1 beta subcomplex subunit 6 OS=Mus musculus OX=10090 GN=Ndufb6	Ndufb6	15.515	52.465	19.5	2	8	2	0.913	1.056	0.918	1.045	1.132	1.039	1.114	0.1178
Q3UIW5	RING finger protein 10 OS=Mus musculus OX=10090 GN=Rnf10	Rnf10	88.344	1.6797	1.1	1	1	1	0.835	0.911	0.973	1.149	1.123	1.06	1.225	0.0153026
Q3UJB9	Enhancer of mRNA-decapping protein 4 OS=Mus musculus OX=10090 GN=Edc4	Edc4	152.48	76.527	7.3	7	7	7	0.984	1.048	1.044	1.007	1.007	0.956	0.966	0.26156
Q3UJD6	Ubiquitin carboxyl-terminal hydrolase 19 OS=Mus musculus OX=10090 GN=Usp19	Usp19	150.55	22.582	7.9	7	7	7	1.082	0.993	1.063	0.942	0.901	1.001	0.906	0.070124
Q3UJP5	Protein C8orf37 homolog OS=Mus musculus OX=10090	---	23.848	19.969	25.8	5	5	5	0.964	0.94	0.919	1.098	1.023	1.091	1.138	0.008259
Q3UJU9	Regulator of microtubule dynamics protein 3 OS=Mus musculus OX=10090 GN=Rmdn3	Rmdn3	52.028	131.78	39.4	13	18	13	1.015	1.017	1.007	0.97	0.982	0.975	0.963	0.00130015
Q3UKC1	Tax1-binding protein 1 homolog OS=Mus musculus OX=10090 GN=Tax1bp1	Tax1bp1	93.629	5.5227	3.3	3	3	3	0.966	1.029	0.972	0.952	1.064	1.034	1.028	0.52776
Q3UKJ7	WD40 repeat-containing protein SMU1 OS=Mus musculus OX=10090 GN=Smu1	Smu1	57.543	19.42	15.6	7	8	7	1.037	1.022	1.045	0.951	0.966	1.009	0.943	0.034741
Q3UL36	Arginine and glutamate-rich protein 1 OS=Mus musculus OX=10090 GN=Arglu1	Arglu1	32.887	8.2613	9.2	4	4	4	1.014	1.022	1.001	1.038	0.966	0.955	0.974	0.37562
Q3ULD5	Methylcrotonoyl-CoA carboxylase beta chain, mitochondrial OS=Mus musculus OX=10090 GN=Mccc2	Mccc2	61.378	163.61	32.1	13	18	13	1.025	0.977	1.02	0.989	0.984	0.96	0.971	0.169938
Q3ULF4	Paraplegin OS=Mus musculus OX=10090 GN=Spg7	Spg7	85.995	15.504	8.2	7	8	7	0.998	0.991	1.005	1.037	0.987	1.031	1.02	0.2835
Q3ULJ0	Glycerol-3-phosphate dehydrogenase 1-like protein OS=Mus musculus OX=10090 GN=Gpd1l	Gpd1l	38.225	105.77	52.1	17	34	15	1.007	0.986	1.013	0.956	1.018	1.013	0.994	0.7744
Q3UM18	Large subunit GTPase 1 homolog OS=Mus musculus OX=10090 GN=Lsg1	Lsg1	73.156	1.6346	2.6	2	2	2	1.054	1.003	0.974	0.976	1.019	0.976	0.98	0.5089
Q3UM29	Conserved oligomeric Golgi complex subunit 7 OS=Mus musculus OX=10090 GN=Cog7	Cog7	86.072	8.7979	7	4	4	4
Q3UM45	Protein phosphatase 1 regulatory subunit 7 OS=Mus musculus OX=10090 GN=Ppp1r7	Ppp1r7	41.291	188.85	53.5	18	33	18	0.998	0.997	1.017	1.013	0.984	0.998	0.994	0.6195
Q3UMB5	Guanine nucleotide exchange protein SMCR8 OS=Mus musculus OX=10090 GN=Smcr8	Smcr8	104.96	26.594	8.7	7	7	7	1.011	1.012	0.967	1.049	0.937	0.972	0.989	0.76548
Q3UMB9	WASH complex subunit 4 OS=Mus musculus OX=10090 GN=Washc4	Washc4	136.37	13.466	7.3	7	7	7	0.772	1.005	0.929	1.031	1.153	1.171	1.24	0.066998
Q3UMF9	Failed axon connections homolog OS=Mus musculus OX=10090 GN=Faxc	Faxc	46.811	2.8711	3.4	1	1	1
Q3UMR5	Calcium uniporter protein, mitochondrial OS=Mus musculus OX=10090 GN=Mcu	Mcu	39.681	146.05	26	7	12	7	1.015	0.984	0.987	1.05	0.993	1.029	1.029	0.21292
Q3UMT1	Protein phosphatase 1 regulatory subunit 12C OS=Mus musculus OX=10090 GN=Ppp1r12c	Ppp1r12c	84.684	6.0555	4.9	3	3	3	0.959	0.935	0.963	1.136	1.012	1.018	1.108	0.058855
Q3UMU9	Hepatoma-derived growth factor-related protein 2 OS=Mus musculus OX=10090 GN=Hdgfl2	Hdgfl2	74.29	37.254	16.3	10	12	7	0.982	0.999	0.952	1.005	1.003	1.011	1.029	0.111684
Q3UMY5	Echinoderm microtubule-associated protein-like 4 OS=Mus musculus OX=10090 GN=Eml4	Eml4	110.03	24.628	10.2	8	8	8	0.969	0.963	0.997	1.01	1.065	0.981	1.043	0.185877
Q3UN02	Lysocardiolipin acyltransferase 1 OS=Mus musculus OX=10090 GN=Lclat1	Lclat1	44.399	28.266	16.8	6	6	6	1.026	0.958	0.987	1.041	1.039	0.955	1.022	0.57904
Q3UN04	Ubiquitin carboxyl-terminal hydrolase 30 OS=Mus musculus OX=10090 GN=Usp30	Usp30	58.221	3.4904	3.3	2	2	2	0.962	0.916	0.945	1.028	1.083	1.104	1.139	0.007202
Q3UNA4	NTF2-related export protein 2 OS=Mus musculus OX=10090 GN=Nxt2	Nxt2	16.256	3.6747	16.2	2	2	2	0.952	1.043	0.953	1.09	1	0.973	1.039	0.45206
Q3UNH4	G protein-regulated inducer of neurite outgrowth 1 OS=Mus musculus OX=10090 GN=Gprin1	Gprin1	95.495	260.48	48.5	42	62	42	0.963	0.969	0.953	1.065	1.056	1.049	1.099	0.00013753
Q3UNN8	Inactive phospholipase D5 OS=Mus musculus OX=10090 GN=Pld5	Pld5	61.065	3.0734	2.8	1	1	1
Q3UNZ8	Quinone oxidoreductase-like protein 2 OS=Mus musculus OX=10090 GN=Cryzl2	Cryzl2	37.808	36.36	31.4	7	7	7	1.041	0.963	1.024	0.993	1.023	0.964	0.984	0.6196
Q3UPH1	Protein PRRC1 OS=Mus musculus OX=10090 GN=Prrc1	Prrc1	46.297	20.459	12.9	3	4	3
Q3UPL0	Protein transport protein Sec31A OS=Mus musculus OX=10090 GN=Sec31a	Sec31a	133.57	120.31	18.5	22	30	22	0.987	0.985	0.974	1.038	1.039	0.999	1.044	0.033822
Q3UQ44	Ras GTPase-activating-like protein IQGAP2 OS=Mus musculus OX=10090 GN=Iqgap2	Iqgap2	180.53	43.971	8.1	11	12	9	0.812	0.838	0.825	1.258	1.204	1.154	1.461	0.000139933
Q3UQ84	Threonine--tRNA ligase, mitochondrial OS=Mus musculus OX=10090 GN=Tars2	Tars2	81.699	16.078	12.9	8	10	8	1.03	1.028	1.032	0.938	1.011	0.958	0.941	0.110364
Q3UQN2	F-BAR domain only protein 2 OS=Mus musculus OX=10090 GN=Fcho2	Fcho2	88.733	8.2784	2.7	2	2	2	1.021	1.047	1.006	0.971	0.994	0.953	0.949	0.036617
Q3UR70	Transforming growth factor-beta receptor-associated protein 1 OS=Mus musculus OX=10090 GN=Tgfbrap1	Tgfbrap1	97.302	35.323	9.1	5	5	5	0.968	0.992	1.039	0.943	1.109	0.956	1.003	0.99074
Q3URD3	Sarcolemmal membrane-associated protein OS=Mus musculus OX=10090 GN=Slmap	Slmap	96.932	52.36	16.9	14	16	14	0.969	0.993	0.987	1.037	1.007	1.017	1.038	0.030315
Q3URE1	Acyl-CoA synthetase family member 3, mitochondrial OS=Mus musculus OX=10090 GN=Acsf3	Acsf3	65.076	53.224	23.7	12	15	12	1.011	0.958	0.985	1.055	1.006	1.022	1.044	0.110177
Q3URE9	Leucine-rich repeat and immunoglobulin-like domain-containing nogo receptor-interacting protein 2 OS=Mus musculus OX=10090 GN=Lingo2	Lingo2	68.068	13.244	6.1	3	3	1
Q3URF8	BTB/POZ domain-containing protein KCTD21 OS=Mus musculus OX=10090 GN=Kctd21	Kctd21	29.623	4.296	6.5	1	1	1
Q3URJ8	Sodium/potassium-transporting ATPase subunit beta-1-interacting protein 3 OS=Mus musculus OX=10090 GN=Nkain3	Nkain3	20.7	2.5087	4.4	1	2	1	0.841	0.946	0.897	1.15	1.162	1.062	1.257	0.0066576
Q3URS9	Coiled-coil domain-containing protein 51 OS=Mus musculus OX=10090 GN=Ccdc51	Ccdc51	45.132	60.419	6.9	2	2	2	1.047	1.005	1.002	1.006	0.959	0.976	0.963	0.131124
Q3USB7	Inactive phospholipase C-like protein 1 OS=Mus musculus OX=10090 GN=Plcl1	Plcl1	122.67	53.366	18.9	18	23	18	1.033	1.037	1.014	0.969	0.965	0.969	0.941	0.00102087
Q3USH1	Protein FAM196A OS=Mus musculus OX=10090 GN=Fam196a	Fam196a	46.222	4.3979	2.6	1	2	1
Q3USJ8	F-BAR and double SH3 domains protein 2 OS=Mus musculus OX=10090 GN=Fchsd2	Fchsd2	84.281	4.2088	2.3	2	2	2	1.031	1.031	0.992	0.956	0.954	1.035	0.964	0.28248
Q3USZ8	Deleted in autism protein 1 homolog OS=Mus musculus OX=10090	---	49.462	2.0998	5.3	2	2	2
Q3UTD9	Small integral membrane protein 15 OS=Mus musculus OX=10090 GN=Smim15	Smim15	8.5911	1.8746	9.5	1	1	1	0.958	1.005	1.027	1.024	0.988	1.004	1.009	0.71646
Q3UTH8	Rho guanine nucleotide exchange factor 9 OS=Mus musculus OX=10090 GN=Arhgef9	Arhgef9	60.926	21.417	13.8	7	9	6	0.995	1.019	0.961	1.02	1.041	1.005	1.031	0.20122
Q3UTJ2	Sorbin and SH3 domain-containing protein 2 OS=Mus musculus OX=10090 GN=Sorbs2	Sorbs2	132.35	101.1	20.4	20	25	19	0.976	0.983	0.962	1.04	1.035	1.012	1.057	0.0063362
Q3UTQ8	Cyclin-dependent kinase-like 5 OS=Mus musculus OX=10090 GN=Cdkl5	Cdkl5	105.49	16.656	8	7	8	7	1.061	1.019	1.083	0.937	0.958	0.918	0.889	0.0057232
Q3UTZ3	Uncharacterized protein C7orf43 homolog OS=Mus musculus OX=10090	---	62.779	10.482	7.9	5	5	5	0.957	1.005	1.004	1.034	0.928	1.083	1.027	0.64058
Q3UU35	Ovostatin homolog OS=Mus musculus OX=10090 GN=Ovos	Ovos	162.34	2.3369	1.2	2	2	2	0.974	0.986	0.925	0.954	1.145	1.047	1.09	0.20838
Q3UU96	Serine/threonine-protein kinase MRCK alpha OS=Mus musculus OX=10090 GN=Cdc42bpa	Cdc42bpa	195.53	85.259	17	26	30	21	0.997	1.013	1.028	0.939	1.006	0.944	0.951	0.100581
Q3UUG6	TBC1 domain family member 24 OS=Mus musculus OX=10090 GN=Tbc1d24	Tbc1d24	63.235	90.629	26.9	12	18	12	0.995	0.96	0.979	0.993	0.996	1.028	1.028	0.1398
Q3UUI3	Acyl-coenzyme A thioesterase THEM4 OS=Mus musculus OX=10090 GN=Them4	Them4	26.031	33.078	35.2	7	14	7	0.945	0.99	0.954	1.017	1.081	1.013	1.077	0.043755
Q3UUJ4	STE20-related kinase adapter protein alpha OS=Mus musculus OX=10090 GN=Strada	Strada	48.235	59.339	18.8	6	7	6	0.971	1.03	1.019	0.909	1.014	1.064	0.989	0.81042
Q3UUQ7	GPI inositol-deacylase OS=Mus musculus OX=10090 GN=Pgap1	Pgap1	104.58	12.287	7.4	6	8	6	0.957	0.96	0.974	1.017	1.082	1.003	1.073	0.043156
Q3UV17	Keratin, type II cytoskeletal 2 oral OS=Mus musculus OX=10090 GN=Krt76	Krt76	62.844	3.445	5.9	4	3	2	1.234	1.136	1.194	0.722	0.841	0.821	0.669	0.00160363
Q3UV70	[Pyruvate dehydrogenase [acetyl-transferring]]-phosphatase 1, mitochondrial OS=Mus musculus OX=10090 GN=Pdp1	Pdp1	61.18	181.24	37	13	14	13	1.023	1.019	1	0.988	0.988	0.99	0.975	0.069884
Q3UVC0	Kinase suppressor of Ras 2 OS=Mus musculus OX=10090 GN=Ksr2	Ksr2	108.57	3.7856	2.1	2	2	2
Q3UVG3	Protein FAM91A1 OS=Mus musculus OX=10090 GN=Fam91a1	Fam91a1	93.462	70.855	7.5	5	5	5	0.939	0.923	1.061	1.03	1.047	0.981	1.046	0.38572
Q3UVK0	Endoplasmic reticulum metallopeptidase 1 OS=Mus musculus OX=10090 GN=Ermp1	Ermp1	100.15	10.782	6.8	5	5	5	1.034	0.947	0.903	1.163	1.025	0.945	1.086	0.32648
Q3UVL4	Vacuolar protein sorting-associated protein 51 homolog OS=Mus musculus OX=10090 GN=Vps51	Vps51	86.186	109.14	15.5	11	14	11	1.004	1.023	0.959	1.024	0.955	1.034	1.009	0.79528
Q3UVU3	Zinc transporter 10 OS=Mus musculus OX=10090 GN=Slc30a10	Slc30a10	50.91	2.2673	2.8	1	2	1
Q3UVX5	Metabotropic glutamate receptor 5 OS=Mus musculus OX=10090 GN=Grm5	Grm5	131.86	64.02	14.6	18	28	16	0.97	0.978	0.955	1.005	1.05	1.044	1.068	0.0133798
Q3UX10	Tubulin alpha chain-like 3 OS=Mus musculus OX=10090 GN=Tubal3	Tubal3	49.988	34.605	10.1	5	38	1	0.979	0.959	0.981	1.025	1.022	1.036	1.056	0.0027984
Q3UX61	N-alpha-acetyltransferase 11 OS=Mus musculus OX=10090 GN=Naa11	Naa11	24.67	7.1712	9.2	2	2	2	0.989	0.977	1.034	0.991	0.939	1.075	1.002	0.9928
Q3UXZ6	Protein FAM81A OS=Mus musculus OX=10090 GN=Fam81a	Fam81a	41.709	44.523	22	7	8	7	1.053	0.925	0.936	0.919	1.146	1.048	1.068	0.45064
Q3UY34	Protein CUSTOS OS=Mus musculus OX=10090 GN=Custos	Custos	27.631	3.5869	19.9	3	3	3	0.959	1.02	1.01	1.015	0.947	1.055	1.009	0.82544
Q3UYC0	Protein phosphatase 1H OS=Mus musculus OX=10090 GN=Ppm1h	Ppm1h	56.379	155.21	46.8	17	26	17	1.004	1.013	1.014	1.008	0.971	0.993	0.981	0.15556
Q3UYG8	O-acetyl-ADP-ribose deacetylase MACROD2 OS=Mus musculus OX=10090 GN=Macrod2	Macrod2	52.144	15.685	9.1	4	6	4	0.994	0.958	0.96	1.049	1.063	0.993	1.066	0.056539
Q3UYH7	Beta-adrenergic receptor kinase 2 OS=Mus musculus OX=10090 GN=Adrbk2	Adrbk2	79.656	2.2778	10.3	6	7	1
Q3UYV9	Nuclear cap-binding protein subunit 1 OS=Mus musculus OX=10090 GN=Ncbp1	Ncbp1	91.926	15.582	9.7	6	7	6	1.076	1.099	1.089	0.937	0.886	0.872	0.826	0.00106034
Q3UZ39	Leucine-rich repeat flightless-interacting protein 1 OS=Mus musculus OX=10090 GN=Lrrfip1	Lrrfip1	79.248	3.4713	3.3	2	3	1	0.992	1.022	0.97	1.04	0.955	1.028	1.013	0.70444
Q3UZP4	Small VCP/p97-interacting protein OS=Mus musculus OX=10090 GN=Svip	Svip	8.3635	5.4719	14.3	1	1	1
Q3UZV7	UPF0577 protein KIAA1324-like homolog OS=Mus musculus OX=10090	---	113.66	1.661	1	1	1	1	0.971	1.142	0.996	0.996	0.836	1.049	0.927	0.41036
Q3V038	Tetratricopeptide repeat protein 9A OS=Mus musculus OX=10090 GN=Ttc9	Ttc9	24.35	23.95	38.4	6	7	6	0.995	1.001	1.024	1.012	0.938	0.986	0.972	0.29774
Q3V0G7	GTPase-activating Rap/Ran-GAP domain-like protein 3 OS=Mus musculus OX=10090 GN=Garnl3	Garnl3	115.44	17.762	5.5	4	4	4	0.988	0.985	0.947	1.1	1.041	0.954	1.06	0.26386
Q3V0I2	Proline-rich protein 7 OS=Mus musculus OX=10090 GN=Prr7	Prr7	30.354	3.5912	10.4	1	1	1
Q3V0J1	Transmembrane protein 237 OS=Mus musculus OX=10090 GN=Tmem237	Tmem237	47.342	1.8223	2.1	1	1	1
Q3V0K9	Plastin-1 OS=Mus musculus OX=10090 GN=Pls1	Pls1	70.407	59.714	20.3	11	14	9	1.027	1.035	1.057	0.94	0.984	0.897	0.904	0.02276
Q3V132	ADP/ATP translocase 4 OS=Mus musculus OX=10090 GN=Slc25a31	Slc25a31	35.257	-2	11.6	4	15	1
Q3V1L4	Cytosolic purine 5'-nucleotidase OS=Mus musculus OX=10090 GN=Nt5c2	Nt5c2	64.808	44.175	10.2	4	5	4	1.021	1.026	0.995	0.981	0.986	1.083	1.003	0.96264
Q3V1M1	Immunoglobulin superfamily member 10 OS=Mus musculus OX=10090 GN=Igsf10	Igsf10	285.59	-2	0.4	1	2	1	0.915	0.912	1.007	1.093	0.985	1.12	1.128	0.077878
Q3V1U8	ELMO domain-containing protein 1 OS=Mus musculus OX=10090 GN=Elmod1	Elmod1	38.034	46.464	23.9	6	7	6	0.972	1.004	0.984	1.029	1.018	1.01	1.033	0.041144
Q3V2J0	Protein FAM92B OS=Mus musculus OX=10090 GN=Fam92b	Fam92b	33.274	1.5719	2.4	1	2	1	0.912	0.957	0.871	1.096	1.111	1.105	1.209	0.020202
Q3V384	AFG1-like ATPase OS=Mus musculus OX=10090 GN=Afg1l	Afg1l	54.313	21.032	14.8	6	8	6	0.97	1.047	0.996	0.984	0.978	1.057	1.002	0.95828
[truncated: 3,763 more rows]

## Sheet: Peptide_quant
ID	Sequence	Protein accession	Protein description	Charge	m/z	mass error [ppm]	PEP	Score	Unique [yes/no]	control_1	control_2	control_3	epilepsy_1	epilepsy_2	epilepsy_3
0	AAAAAAAAAAAAAAAGAAGK	P55012	Solute carrier family 12 member 2 OS=Mus musculus OX=10090 GN=Slc12a2	3	490.267	2.8126	2.4594e-14	100.23	yes	NA	NA	NA	NA	NA	NA
1	AAAAAAAAAAAAAAAGAAGK	P55012	Solute carrier family 12 member 2 OS=Mus musculus OX=10090 GN=Slc12a2	2	734.897	3.4208	7.3559e-60	224.33	yes	1.185	1.147	1.081	0.853	0.84	0.895
2	AAAAEGAR	Q80UM7	Mannosyl-oligosaccharide glucosidase OS=Mus musculus OX=10090 GN=Mogs	2	358.688	3.204	0.015683	88.358	yes	NA	NA	NA	NA	NA	NA
3	AAAAGALAPGPLPDLAAR	Q3TW96	UDP-N-acetylhexosamine pyrophosphorylase-like protein 1 OS=Mus musculus OX=10090 GN=Uap1l1	3	534.97		0.0022738	44.391	yes	NA	NA	NA	NA	NA	NA
4	AAAAGSLDR	Q9WU40	Inner nuclear membrane protein Man1 OS=Mus musculus OX=10090 GN=Lemd3	2	416.22	2.8494	0.0054818	88.177	yes	1.056	1.076	1.064	1.011	0.915	0.878
5	AAAAKEEAPK	Q91XV3	Brain acid soluble protein 1 OS=Mus musculus OX=10090 GN=Basp1	3	329.182	3.2917	3.2074e-05	128.01	yes	NA	NA	NA	NA	NA	NA
6	AAAAKEEAPK	Q91XV3	Brain acid soluble protein 1 OS=Mus musculus OX=10090 GN=Basp1	2	493.269	3.088	0.00026571	138.22	yes	1.022	1.096	1.093	1.023	0.839	0.926
7	AAAASAAEAGIATPGTEDSDDALLK	O35226	26S proteasome non-ATPase regulatory subunit 4 OS=Mus musculus OX=10090 GN=Psmd4	3	772.712	1.9742	7.5191e-41	146.6	yes	0.961	1.051	0.979	1.128	0.977	0.904
8	AAAASAAEAGIATPGTEDSDDALLK	O35226	26S proteasome non-ATPase regulatory subunit 4 OS=Mus musculus OX=10090 GN=Psmd4	4	579.785	1.7302	4.9606e-20	99.93	yes	NA	NA	NA	NA	NA	NA
9	AAAATETSSVFADPVISK	Q80X85	28S ribosomal protein S7, mitochondrial OS=Mus musculus OX=10090 GN=Mrps7	3	588.972	2.3814	8.8646e-15	110.12	yes	NA	NA	NA	NA	NA	NA
10	AAACPSSPHK	Q812A2	SLIT-ROBO Rho GTPase-activating protein 3 OS=Mus musculus OX=10090 GN=Srgap3	3	342.499	2.0147	0.0028604	68.657	yes	NA	NA	NA	NA	NA	NA
11	AAADFATHGK	Q8VDP3	[F-actin]-monooxygenase MICAL1 OS=Mus musculus OX=10090 GN=Mical1	3	330.166	3.1648	0.0048642	62.005	yes	NA	NA	NA	NA	NA	NA
12	AAADLMAYCEAHAK	P63213	Guanine nucleotide-binding protein G(I)/G(S)/G(O) subunit gamma-2 OS=Mus musculus OX=10090 GN=Gng2	3	513.231	2.6958	4.2616e-05	78.324	yes	NA	NA	NA	NA	NA	NA
13	AAADLMAYCEAHAK	P63213	Guanine nucleotide-binding protein G(I)/G(S)/G(O) subunit gamma-2 OS=Mus musculus OX=10090 GN=Gng2	3	513.231	2.3821	3.0318e-05	80.746	yes	NA	NA	NA	NA	NA	NA
14	AAADLMAYCEAHAK	P63213	Guanine nucleotide-binding protein G(I)/G(S)/G(O) subunit gamma-2 OS=Mus musculus OX=10090 GN=Gng2	3	513.231	2.494	9.8152e-07	103.13	yes	NA	NA	NA	NA	NA	NA
15	AAADLMAYCEAHAK	P63213	Guanine nucleotide-binding protein G(I)/G(S)/G(O) subunit gamma-2 OS=Mus musculus OX=10090 GN=Gng2	4	385.175	2.5983	1.0502e-05	84.297	yes	1.189	1.163	0.997	0.877	0.857	0.917
16	AAADLMAYCEAHAK	P63213	Guanine nucleotide-binding protein G(I)/G(S)/G(O) subunit gamma-2 OS=Mus musculus OX=10090 GN=Gng2	2	769.342	3.1521	8.0693e-06	96.464	yes	NA	NA	NA	NA	NA	NA
17	AAADLMAYCEAHAK	P63213	Guanine nucleotide-binding protein G(I)/G(S)/G(O) subunit gamma-2 OS=Mus musculus OX=10090 GN=Gng2	3	507.899	2.4704	9.345e-16	162.93	yes	1.041	1.013	1.088	0.973	0.989	0.896
18	AAADLMAYCEAHAK	P63213	Guanine nucleotide-binding protein G(I)/G(S)/G(O) subunit gamma-2 OS=Mus musculus OX=10090 GN=Gng2	4	381.176	2.6655	3.2666e-05	79.875	yes	1.237	0.99	0.98	0.867	0.914	1.012
19	AAADLMAYCEAHAK	P63213	Guanine nucleotide-binding protein G(I)/G(S)/G(O) subunit gamma-2 OS=Mus musculus OX=10090 GN=Gng2	2	761.345	2.3837	8.5859e-21	184.76	yes	1.165	0.979	1.044	0.836	0.954	1.022
20	AAADLMAYCEAHAK	P63213	Guanine nucleotide-binding protein G(I)/G(S)/G(O) subunit gamma-2 OS=Mus musculus OX=10090 GN=Gng2	3	507.899	2.414	0.0022161	55.66	yes	0.894	0.96	0.987	1.15	0.948	1.061
21	AAADLMAYCEAHAK	P63213	Guanine nucleotide-binding protein G(I)/G(S)/G(O) subunit gamma-2 OS=Mus musculus OX=10090 GN=Gng2	4	381.176	2.9037	6.631e-11	130.1	yes	1.024	1.028	1.109	1.024	0.92	0.895
22	AAADLMAYCEAHAK	P63213	Guanine nucleotide-binding protein G(I)/G(S)/G(O) subunit gamma-2 OS=Mus musculus OX=10090 GN=Gng2	2	761.345	2.5816	6.7112e-14	156.24	yes	1.041	0.984	0.971	1.07	0.931	1.003
23	AAADLMAYCEAHAK	P63213	Guanine nucleotide-binding protein G(I)/G(S)/G(O) subunit gamma-2 OS=Mus musculus OX=10090 GN=Gng2	3	507.899	2.8545	4.0729e-11	134.68	yes	1.12	0.982	1.144	1.011	0.815	0.928
24	AAADLMAYCEAHAKEDPLLTPVPASENPFR	P63213	Guanine nucleotide-binding protein G(I)/G(S)/G(O) subunit gamma-2 OS=Mus musculus OX=10090 GN=Gng2	4	825.897	2.5135	1.7145e-05	50.088	yes	NA	NA	NA	NA	NA	NA
25	AAADLMAYCEAHAKEDPLLTPVPASENPFR	P63213	Guanine nucleotide-binding protein G(I)/G(S)/G(O) subunit gamma-2 OS=Mus musculus OX=10090 GN=Gng2	4	825.897	1.8131	5.9906e-05	44.264	yes	NA	NA	NA	NA	NA	NA
26	AAADLMAYCEAHAKEDPLLTPVPASENPFR	P63213	Guanine nucleotide-binding protein G(I)/G(S)/G(O) subunit gamma-2 OS=Mus musculus OX=10090 GN=Gng2	4	821.898	2.2121	1.77e-72	177.82	yes	1.095	0.973	0.969	0.999	1.003	0.961
27	AAADLMTYCDAHACEDPLITPVPTSENPFR	P63216	Guanine nucleotide-binding protein G(I)/G(S)/G(O) subunit gamma-3 OS=Mus musculus OX=10090 GN=Gng3	4	845.382	2.0472	9.5124e-10	64.701	yes	1.35	0.936	0.911	0.662	1.093	1.048
28	AAADLMTYCDAHACEDPLITPVPTSENPFR	P63216	Guanine nucleotide-binding protein G(I)/G(S)/G(O) subunit gamma-3 OS=Mus musculus OX=10090 GN=Gng3	3	1126.84	2.4485	7.0937e-15	84.529	yes	1.332	1.172	1.03	0.739	0.896	0.831
29	AAADLMTYCDAHACEDPLITPVPTSENPFR	P63216	Guanine nucleotide-binding protein G(I)/G(S)/G(O) subunit gamma-3 OS=Mus musculus OX=10090 GN=Gng3	4	845.382	1.766	1.3102e-11	73.865	yes	0.765	1.1	1.191	0.869	1.054	1.02
30	AAADLMTYCDAHACEDPLITPVPTSENPFR	P63216	Guanine nucleotide-binding protein G(I)/G(S)/G(O) subunit gamma-3 OS=Mus musculus OX=10090 GN=Gng3	3	1126.84	2.1271	2.6712e-18	89.968	yes	1.077	0.95	1.09	0.989	0.977	0.917
31	AAADLMTYCDAHACEDPLITPVPTSENPFR	P63216	Guanine nucleotide-binding protein G(I)/G(S)/G(O) subunit gamma-3 OS=Mus musculus OX=10090 GN=Gng3	4	841.384	2.4924	6.6961e-24	99.423	yes	1.163	1.294	0.689	0.969	0.938	0.948
32	AAADLMTYCDAHACEDPLITPVPTSENPFR	P63216	Guanine nucleotide-binding protein G(I)/G(S)/G(O) subunit gamma-3 OS=Mus musculus OX=10090 GN=Gng3	3	1121.51	2.8532	6.6656e-66	166.29	yes	0.858	1.296	0.879	NA	1.101	0.866
33	AAADNKDQLEK	P80560	Receptor-type tyrosine-protein phosphatase N2 OS=Mus musculus OX=10090 GN=Ptprn2	3	401.539	2.7772	1.5269e-06	144.1	yes	1.025	1.019	1.079	0.97	0.968	0.938
34	AAADSAGK	Q8C8R3	Ankyrin-2 OS=Mus musculus OX=10090 GN=Ank2	2	345.674	3.959	0.0085888	100.02	yes	NA	NA	NA	NA	NA	NA
35	AAAELLQSQGSQAGGSQTLK	Q9R1T4	Septin-6 OS=Mus musculus OX=10090 GN=Sept6	3	649.004	2.448	2.2908e-33	160.27	yes	1.2	1.015	1.24	0.899	0.859	0.787
36	AAAELLQSQGSQAGGSQTLK	Q9R1T4	Septin-6 OS=Mus musculus OX=10090 GN=Sept6	2	973.003	2.95	1.0408e-50	204.31	yes	1.14	1.185	1.086	0.99	0.841	0.759
37	AAAELLQSQGSQAGGSQTLKR	Q9R1T4	Septin-6 OS=Mus musculus OX=10090 GN=Sept6	4	526.03	2.5392	1.722e-09	74.776	yes	NA	NA	NA	NA	NA	NA
38	AAAEVNQEYGLDPK	P97807	Fumarate hydratase, mitochondrial OS=Mus musculus OX=10090 GN=Fh	3	502.247	2.5035	0.00050466	65.495	yes	NA	NA	NA	NA	NA	NA
39	AAAEVNQEYGLDPK	P97807	Fumarate hydratase, mitochondrial OS=Mus musculus OX=10090 GN=Fh	2	752.868	3.3152	0.061061	41.996	yes	1.092	1.165	1.104	0.871	0.93	0.838
40	AAAEVNQEYGLDPK	P97807	Fumarate hydratase, mitochondrial OS=Mus musculus OX=10090 GN=Fh	3	502.247	2.7892	0.0018691	57.288	yes	NA	NA	NA	NA	NA	NA
41	AAAEVNQEYGLDPK	P97807	Fumarate hydratase, mitochondrial OS=Mus musculus OX=10090 GN=Fh	3	502.575	2.9562	1.2415e-06	104.55	yes	NA	NA	NA	NA	NA	NA
42	AAAFEDQENETVVVK	P26039	Talin-1 OS=Mus musculus OX=10090 GN=Tln1	2	825.404	1.5638	6.4437e-41	220.6	yes	1.029	1.05	1.153	0.961	0.941	0.866
43	AAAFEDQENETVVVK	P26039	Talin-1 OS=Mus musculus OX=10090 GN=Tln1	3	550.605	1.0702	0.0063844	46.318	yes	NA	NA	NA	NA	NA	NA
44	AAAFEQLQK	Q9CZW5	Mitochondrial import receptor subunit TOM70 OS=Mus musculus OX=10090 GN=Tomm70	2	503.272	2.8569	0.00050621	150.35	yes	1.031	1.059	1.044	1.015	0.95	0.901
45	AAAFEQLQK	Q9CZW5	Mitochondrial import receptor subunit TOM70 OS=Mus musculus OX=10090 GN=Tomm70	3	335.85	3.2585	0.0021801	78.516	yes	1.008	1.221	0.997	1.044	0.919	0.812
46	AAAGLGDGGGGGER	Q8BIJ7	RUN and FYVE domain-containing protein 1 OS=Mus musculus OX=10090 GN=Rufy1	2	572.771		6.4082e-30	174.37	yes	NA	NA	NA	NA	NA	NA
47	AAAGPLPPISADTR	Q9QYX7	Protein piccolo OS=Mus musculus OX=10090 GN=Pclo	2	668.865	2.0073	7.1269e-07	111.88	yes	1.111	1.022	1.122	0.947	0.904	0.892
48	AAAHEPPTQNQEK	Q8BLY2	Probable threonine--tRNA ligase 2, cytoplasmic OS=Mus musculus OX=10090 GN=Tarsl2	3	474.232	2.1717	3.9557e-06	105.66	yes	NA	NA	NA	NA	NA	NA
49	AAAHHYGAQCDK	Q9DCJ5	NADH dehydrogenase [ubiquinone] 1 alpha subcomplex subunit 8 OS=Mus musculus OX=10090 GN=Ndufa8	3	443.532	2.6816	2.3827e-05	103.21	yes	1.023	0.901	1.062	0.987	1.34	0.687
50	AAAHHYGAQCDK	Q9DCJ5	NADH dehydrogenase [ubiquinone] 1 alpha subcomplex subunit 8 OS=Mus musculus OX=10090 GN=Ndufa8	4	332.9	3.6526	0.0010339	64.82	yes	1.075	1.077	1.16	0.866	0.818	1.003
51	AAAHHYGAQCDK	Q9DCJ5	NADH dehydrogenase [ubiquinone] 1 alpha subcomplex subunit 8 OS=Mus musculus OX=10090 GN=Ndufa8	2	664.794	3.2375	2.6774e-05	113.61	yes	1.308	1.027	1.146	0.782	0.854	0.883
52	AAAHHYGAQCDK	Q9DCJ5	NADH dehydrogenase [ubiquinone] 1 alpha subcomplex subunit 8 OS=Mus musculus OX=10090 GN=Ndufa8	3	443.532	3.2237	1.6431e-09	159.44	yes	1.141	1.048	1.114	0.909	0.936	0.852
53	AAAHHYGAQCDK	Q9DCJ5	NADH dehydrogenase [ubiquinone] 1 alpha subcomplex subunit 8 OS=Mus musculus OX=10090 GN=Ndufa8	4	332.9	3.4025	0.00010419	85.355	yes	1.138	1.048	1.138	0.936	0.891	0.849
54	AAAHHYGAQCDK	Q9DCJ5	NADH dehydrogenase [ubiquinone] 1 alpha subcomplex subunit 8 OS=Mus musculus OX=10090 GN=Ndufa8	2	664.794	3.291	4.568e-13	181.66	yes	1.14	1.118	1.219	0.805	0.842	0.876
55	AAAIQAISLDADR	Q9QUR8	Semaphorin-7A OS=Mus musculus OX=10090 GN=Sema7a	3	438.905	2.3045	6.6052e-05	83.204	yes	NA	NA	NA	NA	NA	NA
56	AAAIQAISLDADR	Q9QUR8	Semaphorin-7A OS=Mus musculus OX=10090 GN=Sema7a	2	657.854	1.8093	4.5047e-07	122.78	yes	1.158	1.159	1.17	0.852	0.78	0.88
57	AAAIQAISLDADRR	Q9QUR8	Semaphorin-7A OS=Mus musculus OX=10090 GN=Sema7a	3	490.939	2.7318	1.0473e-10	129.74	yes	1.179	1.131	1.102	0.879	0.868	0.842
58	AAALEAMK	Q60864	Stress-induced-phosphoprotein 1 OS=Mus musculus OX=10090 GN=Stip1	3	274.146		0.037318	43.808	yes	NA	NA	NA	NA	NA	NA
59	AAALEAMK	Q60864	Stress-induced-phosphoprotein 1 OS=Mus musculus OX=10090 GN=Stip1	2	410.715	2.9041	0.065694	54.982	yes	1.065	1.088	1.129	0.957	0.862	0.899
60	AAALEAMK	Q60864	Stress-induced-phosphoprotein 1 OS=Mus musculus OX=10090 GN=Stip1	2	402.718	2.9272	0.016192	87.639	yes	NA	NA	NA	NA	NA	NA
61	AAALEAMK	Q60864	Stress-induced-phosphoprotein 1 OS=Mus musculus OX=10090 GN=Stip1	2	402.718	3.3674	0.0088406	99.442	yes	NA	NA	NA	NA	NA	NA
62	AAALEEHNAAMK	Q9EP53	Hamartin OS=Mus musculus OX=10090 GN=Tsc1	3	419.208	3.0661	0.00011072	87.667	yes	NA	NA	NA	NA	NA	NA
63	AAALEFLNR	Q60864	Stress-induced-phosphoprotein 1 OS=Mus musculus OX=10090 GN=Stip1	2	502.78	2.3957	0.00028029	155.84	yes	1.123	1.068	1.095	0.929	0.96	0.824
64	AAALEFLNR	Q60864	Stress-induced-phosphoprotein 1 OS=Mus musculus OX=10090 GN=Stip1	3	335.522	2.8974	0.0012849	85.666	yes	1.137	1.152	1.135	0.872	0.862	0.842
65	AAALEFLNRFEEAK	Q60864	Stress-induced-phosphoprotein 1 OS=Mus musculus OX=10090 GN=Stip1	3	536.951		0.01216	57.796	yes	NA	NA	NA	NA	NA	NA
66	AAALEQFK	Q61941	NAD(P) transhydrogenase, mitochondrial OS=Mus musculus OX=10090 GN=Nnt	2	439.243	3.0447	0.010622	95.502	yes	NA	NA	NA	NA	NA	NA
67	AAALEQFK	Q61941	NAD(P) transhydrogenase, mitochondrial OS=Mus musculus OX=10090 GN=Nnt	3	293.164		0.01323	65.313	yes	NA	NA	NA	NA	NA	NA
68	AAALLLQNDTNADVESK	G5E8K5	Ankyrin-3 OS=Mus musculus OX=10090 GN=Ank3	3	591.639	2.6475	4.6816e-14	121.82	yes	NA	NA	NA	NA	NA	NA
69	AAAMGEK	Q61097	Kinase suppressor of Ras 1 OS=Mus musculus OX=10090 GN=Ksr1	3	226.448	4.1791	0.073161	42.229	yes	0.95	0.862	0.88	1.156	1.033	1.12
70	AAANEQLTR	Q9CRB9	MICOS complex subunit Mic19 OS=Mus musculus OX=10090 GN=Chchd3	2	487.257	2.545	2.6029e-07	187.55	yes	1.075	1.152	1.07	0.936	0.828	0.94
71	AAAPRPPGSAASGRPHDDTDSNR	Q6PEV3	WAS/WASL-interacting protein family member 2 OS=Mus musculus OX=10090 GN=Wipf2	5	461.423	2.5492	3.3707e-39	139.51	yes	1.054	1.068	1.024	1.023	0.874	0.956
72	AAAQCYIDLIIK	Q9JIF7	Coatomer subunit beta OS=Mus musculus OX=10090 GN=Copb1	2	689.874	2.4003	0.00010229	104.24	yes	NA	NA	NA	NA	NA	NA
73	AAAQDQVR	Q9D6T0	Nitric oxide synthase-interacting protein OS=Mus musculus OX=10090 GN=Nosip	2	429.725		0.0041969	120.87	yes	NA	NA	NA	NA	NA	NA
74	AAAQIAQALLGAEER	O35219	Potassium voltage-gated channel subfamily H member 2 OS=Mus musculus OX=10090 GN=Kcnh2	3	504.611	1.7224	0.0087965	43.042	yes	NA	NA	NA	NA	NA	NA
75	AAAQLGVEELQK	Q921M4	Golgin subfamily A member 2 OS=Mus musculus OX=10090 GN=Golga2	3	419.566	2.9269	0.0002922	78.324	yes	NA	NA	NA	NA	NA	NA
76	AAAQLLQSQAQQSGAQQTK	Q8C1B7	Septin-11 OS=Mus musculus OX=10090 GN=Sept11	2	979.009	2.9634	1.8876e-47	212.85	yes	NA	NA	NA	NA	NA	NA
77	AAAQLLQSQAQQSGAQQTK	Q8C1B7	Septin-11 OS=Mus musculus OX=10090 GN=Sept11	4	490.008	2.7	9.5274e-33	163.91	yes	1.058	0.947	1.154	0.907	0.894	1.039
78	AAAQTLER	P23492	Purine nucleoside phosphorylase OS=Mus musculus OX=10090 GN=Pnp	2	430.235	2.8687	0.0034596	144.5	yes	1.079	1.091	1.099	0.963	0.899	0.87
79	AAASEGVQVK	Q9Z2D6	Methyl-CpG-binding protein 2 OS=Mus musculus OX=10090 GN=Mecp2	2	480.261	3.0964	0.00011847	132.25	yes	0.939	0.948	0.874	1.087	1.126	1.026
80	AAASGAAGDKDTK	A2AGT5	Cytoskeleton-associated protein 5 OS=Mus musculus OX=10090 GN=Ckap5	3	388.195	2.9632	0.00012923	82.651	yes	NA	NA	NA	NA	NA	NA
81	AAASGNENIQPPPLAYK	Q8BMG7	Rab3 GTPase-activating protein non-catalytic subunit OS=Mus musculus OX=10090 GN=Rab3gap2	3	580.969		1.4701e-05	61.265	yes	NA	NA	NA	NA	NA	NA
82	AAASGPASASAPAAEILLTPAR	Q91VK4	Integral membrane protein 2C OS=Mus musculus OX=10090 GN=Itm2c	3	665.029	2.2111	1.2691e-16	100.28	yes	NA	NA	NA	NA	NA	NA
83	AAASLDTAALSATDMALALNR	E9Q401	Ryanodine receptor 2 OS=Mus musculus OX=10090 GN=Ryr2	3	683.021	1.6777	9.35e-38	151.95	yes	0.798	0.873	1.284	1.091	1.149	0.806
84	AAASPSSPR	Q0KK55	Kinase non-catalytic C-lobe domain-containing protein 1 OS=Mus musculus OX=10090 GN=Kndc1	2	422.22	3.1793	0.0075146	83.456	yes	NA	NA	NA	NA	NA	NA
85	AAASTDYYK	P35486	Pyruvate dehydrogenase E1 component subunit alpha, somatic form, mitochondrial OS=Mus musculus OX=10090 GN=Pdha1	2	495.232	1.8503	6.4519e-06	173.39	yes	1.12	1.114	1.087	0.913	0.892	0.875
86	AAASTDYYK	P35486	Pyruvate dehydrogenase E1 component subunit alpha, somatic form, mitochondrial OS=Mus musculus OX=10090 GN=Pdha1	3	330.491	2.2585	0.00016953	122.19	yes	1.136	1.111	1.105	0.911	0.911	0.827
87	AAASVVSGPPVASDCASPGDSAR	Q6P9K8	Caskin-1 OS=Mus musculus OX=10090 GN=Caskin1	3	710.336	2.4652	3.6177e-41	149.93	yes	1.063	1.026	1.201	0.971	0.913	0.825
88	AAATAANTGPR	Q80U49	Centrosomal protein of 170 kDa protein B OS=Mus musculus OX=10090 GN=Cep170b	2	500.762	2.0536	0.00017007	107.03	yes	1.129	0.933	1.157	0.976	0.877	0.928
89	AAATFNPELITHILDGSPENTR	Q9R0H0	Peroxisomal acyl-coenzyme A oxidase 1 OS=Mus musculus OX=10090 GN=Acox1	3	789.736	1.8749	1.5119e-25	119.18	yes	NA	NA	NA	NA	NA	NA
90	AAATFNPELITHILDGSPENTR	Q9R0H0	Peroxisomal acyl-coenzyme A oxidase 1 OS=Mus musculus OX=10090 GN=Acox1	4	592.554	1.6824	1.27e-07	67.11	yes	NA	NA	NA	NA	NA	NA
91	AAATFNPELITHILDGSPENTR	Q9R0H0	Peroxisomal acyl-coenzyme A oxidase 1 OS=Mus musculus OX=10090 GN=Acox1	3	789.736	1.737	7.8993e-17	102.66	yes	1.17	0.988	1.098	0.842	0.98	0.922
92	AAATLMTER	P04919	Band 3 anion transport protein OS=Mus musculus OX=10090 GN=Slc4a1	2	482.25	2.6192	0.0048963	89.913	yes	NA	NA	NA	NA	NA	NA
93	AAATPEPAVAQPDSTALEGATGQAPPSSK	Q3UHL1	CaM kinase-like vesicle-associated protein OS=Mus musculus OX=10090 GN=Camkv	3	907.451	2.9001	3.8533e-18	87.739	yes	1.181	1.249	1.2	0.87	0.927	0.573
94	AAATPEPAVAQPDSTALEGATGQAPPSSK	Q3UHL1	CaM kinase-like vesicle-associated protein OS=Mus musculus OX=10090 GN=Camkv	4	680.84	2.4061	6.3165e-15	84.529	yes	1.052	1.072	1.119	0.966	0.855	0.937
95	AAATPEPAVAQPDSTALEGATGQAPPSSK	Q3UHL1	CaM kinase-like vesicle-associated protein OS=Mus musculus OX=10090 GN=Camkv	4	680.84	2.5938	0.0058584	29.675	yes	1.103	1.014	1.248	0.853	0.835	0.947
96	AAATPEPAVAQPDSTALEGATGQAPPSSK	Q3UHL1	CaM kinase-like vesicle-associated protein OS=Mus musculus OX=10090 GN=Camkv	3	907.451	2.8027	7.722e-07	55.26	yes	0.966	1.045	1.141	0.974	0.938	0.936
97	AAATPESQEPQAK	P28667	MARCKS-related protein OS=Mus musculus OX=10090 GN=Marcksl1	3	443.221	2.5135	2.1886e-06	109.72	yes	1.01	1.009	1.104	1.065	0.919	0.892
98	AAATPESQEPQAK	P28667	MARCKS-related protein OS=Mus musculus OX=10090 GN=Marcksl1	2	664.328	2.4164	7.2255e-18	187.97	yes	0.991	0.936	1.004	1.072	0.996	1.002
99	AAATQPDGK	Q78PY7	Staphylococcal nuclease domain-containing protein 1 OS=Mus musculus OX=10090 GN=Snd1	2	429.719		0.00012376	130.41	yes	NA	NA	NA	NA	NA	NA
100	AAATQPDGKDTPDEPWAFPAR	Q78PY7	Staphylococcal nuclease domain-containing protein 1 OS=Mus musculus OX=10090 GN=Snd1	3	747.691		2.2294e-37	147.25	yes	NA	NA	NA	NA	NA	NA
101	AAATTSQPVLTSQQIETIFFK	Q6PAJ1	Breakpoint cluster region protein OS=Mus musculus OX=10090 GN=Bcr	3	761.074	1.8136	1.3118e-33	146.78	yes	1.084	0.952	0.987	1.117	0.898	0.961
102	AAAVDFTAR	G5E8K5	Ankyrin-3 OS=Mus musculus OX=10090 GN=Ank3	2	461.243	2.4623	0.0012035	136.99	yes	1.071	1.094	1.113	0.924	0.918	0.881
103	AAAVGTANK	Q64727	Vinculin OS=Mus musculus OX=10090 GN=Vcl	2	401.725	2.7122	0.0011505	140.83	yes	1.027	0.997	1.058	1.035	0.972	0.91
104	AAAVHTAIR	Q6PGF7	Exocyst complex component 8 OS=Mus musculus OX=10090 GN=Exoc8	3	303.847	2.6474	0.0027169	74.464	yes	NA	NA	NA	NA	NA	NA
105	AAAVSALAK	Q9QXK3	Coatomer subunit gamma-2 OS=Mus musculus OX=10090 GN=Copg2	2	401.245	2.8701	0.00099532	111.61	yes	NA	NA	NA	NA	NA	NA
106	AAAVTLK	Q8BKZ9	Pyruvate dehydrogenase protein X component, mitochondrial OS=Mus musculus OX=10090 GN=Pdhx	2	337.216	2.8679	0.038412	87.323	yes	1.082	1.1	1.001	0.977	0.919	0.921
107	AACLCFR	Q9JI46	Diphosphoinositol polyphosphate phosphohydrolase 1 OS=Mus musculus OX=10090 GN=Nudt3	2	449.207	2.02	0.082521	71.258	no	NA	NA	NA	NA	NA	NA
108	AACLVQQK	Q6ZPS6	Ankyrin repeat and IBR domain-containing protein 1 OS=Mus musculus OX=10090 GN=Ankib1	2	459.247	2.8027	0.0042331	139.31	yes	NA	NA	NA	NA	NA	NA
109	AACNGPYDGK	Q9CPV4	Glyoxalase domain-containing protein 4 OS=Mus musculus OX=10090 GN=Glod4	2	527.219	2.4312	0.00029356	118.28	yes	1.119	1.006	1.101	0.961	0.931	0.882
110	AACNGPYDGK	Q9CPV4	Glyoxalase domain-containing protein 4 OS=Mus musculus OX=10090 GN=Glod4	2	526.727	2.5451	8.79e-05	120.77	yes	NA	NA	NA	NA	NA	NA
111	AACNLAR	Q9WUA3	ATP-dependent 6-phosphofructokinase, platelet type OS=Mus musculus OX=10090 GN=Pfkp	2	388.198	2.5909	0.021313	106.85	yes	1.064	1.059	1.059	0.956	0.939	0.923
112	AACNLAR	Q9WUA3	ATP-dependent 6-phosphofructokinase, platelet type OS=Mus musculus OX=10090 GN=Pfkp	2	388.198	2.3811	0.074323	73.039	yes	1.077	0.995	1.096	0.959	0.895	0.979
113	AACPVLCSGNGQYSK	Q9WTS5	Teneurin-2 OS=Mus musculus OX=10090 GN=Tenm2	3	538.241	2.4429	8.5303e-05	72.898	no	NA	NA	NA	NA	NA	NA
114	AACQEAQVFGNQLIPPNAQVK	Q9ESW4	Acylglycerol kinase, mitochondrial OS=Mus musculus OX=10090 GN=Agk	3	761.723	2.517	1.7148e-12	88.176	yes	NA	NA	NA	NA	NA	NA
115	AACTIQTAFR	Q3TES0	IQ motif and SEC7 domain-containing protein 3 OS=Mus musculus OX=10090 GN=Iqsec3	2	569.787	1.8661	8.7572e-05	119.03	yes	1.092	1.117	1.062	0.914	0.884	0.93
116	AADAHVDAHYYEQNEQPTGTCAACITGGNR	P55264	Adenosine kinase OS=Mus musculus OX=10090 GN=Adk	4	820.106	1.7009	3.9565e-38	127.24	yes	0.819	1.228	1.209	0.961	0.906	0.876
117	AADAHVDAHYYEQNEQPTGTCAACITGGNR	P55264	Adenosine kinase OS=Mus musculus OX=10090 GN=Adk	5	656.286	1.7728	0.00097331	33.451	yes	NA	NA	NA	NA	NA	NA
118	AADAMPHHWIR	Q9R1C6	Diacylglycerol kinase epsilon OS=Mus musculus OX=10090 GN=Dgke	4	326.913	2.5974	0.0093927	50.452	yes	0.943	1.087	1.073	0.973	0.941	0.983
119	AADAVGEILLSLSYLPTAER	Q920N7	Synaptotagmin-12 OS=Mus musculus OX=10090 GN=Syt12	3	697.044	2.1849	2.4491e-11	91.589	yes	0.956	0.383	1.207	0.802	1.494	1.159
120	AADDSKEVESFQQLLNAR	Q8C754	Vacuolar protein sorting-associated protein 52 homolog OS=Mus musculus OX=10090 GN=Vps52	3	674.336	2.3806	1.1384e-05	71.402	yes	NA	NA	NA	NA	NA	NA
121	AADELEAFLGGGAPGSR	Q5U3K5	Rab-like protein 6 OS=Mus musculus OX=10090 GN=Rabl6	2	809.397	2.4461	0.00019876	67.227	yes	NA	NA	NA	NA	NA	NA
122	AADFEDLLSSQGFNAHK	Q80TZ3	Putative tyrosine-protein phosphatase auxilin OS=Mus musculus OX=10090 GN=Dnajc6	3	617.295	1.2942	5.3621e-32	191.51	yes	1.044	1.024	1.148	1.02	0.957	0.807
123	AADFEDLLSSQGFNAHK	Q80TZ3	Putative tyrosine-protein phosphatase auxilin OS=Mus musculus OX=10090 GN=Dnajc6	4	463.223	1.735	5.1439e-14	119.45	yes	1.023	1.101	1.112	0.918	0.909	0.936
124	AADFEDLLSSQGFNAHK	Q80TZ3	Putative tyrosine-protein phosphatase auxilin OS=Mus musculus OX=10090 GN=Dnajc6	3	617.623	2.5113	3.1367e-23	153.94	yes	NA	NA	NA	NA	NA	NA
125	AADFQLHTHVNDGTEFGGSIYQK	Q60931	Voltage-dependent anion-selective channel protein 3 OS=Mus musculus OX=10090 GN=Vdac3	4	634.553	1.7256	3.6463e-44	152.47	yes	1.1	0.921	1.142	1.035	0.927	0.875
126	AADFQLHTHVNDGTEFGGSIYQK	Q60931	Voltage-dependent anion-selective channel protein 3 OS=Mus musculus OX=10090 GN=Vdac3	3	845.735	1.7155	1.6246e-65	194.68	yes	1.117	1.036	1.066	0.944	0.956	0.882
127	AADFQLHTHVNDGTEFGGSIYQK	Q60931	Voltage-dependent anion-selective channel protein 3 OS=Mus musculus OX=10090 GN=Vdac3	5	507.844	1.8	1.871e-49	161.04	yes	NA	NA	NA	NA	NA	NA
128	AADFQLHTHVNDGTEFGGSIYQK	Q60931	Voltage-dependent anion-selective channel protein 3 OS=Mus musculus OX=10090 GN=Vdac3	4	634.799	2.3871	1.2151e-19	105.72	yes	1.105	1.087	1.077	0.964	0.898	0.87
129	AADFQLHTHVNDGTEFGGSIYQK	Q60931	Voltage-dependent anion-selective channel protein 3 OS=Mus musculus OX=10090 GN=Vdac3	3	846.063	2.9809	4.7838e-06	56.29	yes	NA	NA	NA	NA	NA	NA
130	AADGSVSAK	Q8BM13	Noelin-2 OS=Mus musculus OX=10090 GN=Olfm2	2	403.206	3.2441	0.0087745	81.525	yes	NA	NA	NA	NA	NA	NA
131	AADIDQEVK	Q6ZQ38	Cullin-associated NEDD8-dissociated protein 1 OS=Mus musculus OX=10090 GN=Cand1	3	330.17	3.0454	0.0020964	79.148	yes	1.163	1.048	1.138	0.925	0.887	0.839
132	AADIDQEVK	Q6ZQ38	Cullin-associated NEDD8-dissociated protein 1 OS=Mus musculus OX=10090 GN=Cand1	2	494.751	2.8639	0.00082935	121.9	yes	1.138	1.087	1.152	0.871	0.868	0.884
133	AADKDTCFSTEGPNLVTR	P07724	Serum albumin OS=Mus musculus OX=10090 GN=Alb	3	661.314	2.1583	4.5666e-27	155.94	yes	0.875	0.925	0.933	1.173	1.075	1.018
134	AADKDTCFSTEGPNLVTR	P07724	Serum albumin OS=Mus musculus OX=10090 GN=Alb	2	991.468	2.8424	1.2587e-51	216.3	yes	0.945	0.937	0.913	1.101	1.013	1.09
135	AADKDTCFSTEGPNLVTR	P07724	Serum albumin OS=Mus musculus OX=10090 GN=Alb	4	496.238	2.1588	5.812e-15	112.91	yes	0.908	1.006	0.862	0.944	1.207	1.072
136	AADKDTCFSTEGPNLVTR	P07724	Serum albumin OS=Mus musculus OX=10090 GN=Alb	3	661.314	1.8501	5.5558e-07	78.078	yes	NA	NA	NA	NA	NA	NA
137	AADKDTCFSTEGPNLVTR	P07724	Serum albumin OS=Mus musculus OX=10090 GN=Alb	3	661.314	2.2555	1.658e-07	82.877	yes	0.894	0.85	0.98	1.188	0.994	1.094
138	AADKDTCFSTEGPNLVTR	P07724	Serum albumin OS=Mus musculus OX=10090 GN=Alb	3	661.314	2.3237	3.6139e-12	100.07	yes	NA	NA	NA	NA	NA	NA
139	AADKDTCFSTEGPNLVTR	P07724	Serum albumin OS=Mus musculus OX=10090 GN=Alb	2	991.468	2.8027	1.7473e-26	156.73	yes	0.999	0.891	1.008	1.06	1.084	0.959
140	AADKDTCFSTEGPNLVTR	P07724	Serum albumin OS=Mus musculus OX=10090 GN=Alb	4	496.238	2.4544	6.5895e-20	131.25	yes	0.971	0.949	1.085	1.126	0.999	0.872
141	AADKDTCFSTEGPNLVTR	P07724	Serum albumin OS=Mus musculus OX=10090 GN=Alb	3	661.642	2.3621	3.7158e-46	208.47	yes	0.962	0.925	0.921	1.146	1.05	0.996
142	AADKDTCFSTEGPNLVTR	P07724	Serum albumin OS=Mus musculus OX=10090 GN=Alb	3	661.642	2.0258	2.1112e-14	111.66	yes	0.95	0.993	1.011	1.063	1.021	0.962
143	AADKDTCFSTEGPNLVTR	P07724	Serum albumin OS=Mus musculus OX=10090 GN=Alb	3	661.642	2.642	7.2359e-07	79.676	yes	0.899	0.992	0.977	1.039	1.072	1.02
144	AADLLVNPLDPR	O54781	SRSF protein kinase 2 OS=Mus musculus OX=10090 GN=Srpk2	2	647.362	1.9798	3.48e-06	119.39	yes	1.05	1.003	1.127	0.983	0.991	0.845
145	AADLLVNPLDPR	O54781	SRSF protein kinase 2 OS=Mus musculus OX=10090 GN=Srpk2	3	431.91	2.2812	0.0032911	58.04	yes	NA	NA	NA	NA	NA	NA
146	AADLLYAMCDR	P17426	AP-2 complex subunit alpha-1 OS=Mus musculus OX=10090 GN=Ap2a1	3	438.865	1.9929	0.00077708	74.611	yes	0.861	1.429	0.853	0.896	0.978	0.982
147	AADLLYAMCDR	P17426	AP-2 complex subunit alpha-1 OS=Mus musculus OX=10090 GN=Ap2a1	2	657.794	1.486	0.061137	45.126	yes	0.882	0.897	1.148	1.19	0.911	0.972
148	AADLLYAMCDR	P17426	AP-2 complex subunit alpha-1 OS=Mus musculus OX=10090 GN=Ap2a1	2	657.794	2.95	0.0099349	61.344	yes	1.342	1.166	1.154	0.734	0.823	0.781
149	AADLLYAMCDR	P17426	AP-2 complex subunit alpha-1 OS=Mus musculus OX=10090 GN=Ap2a1	2	649.797	1.8831	1.5374e-06	151.13	yes	0.923	0.959	0.959	1.076	1.062	1.021
150	AADLLYAMCDR	P17426	AP-2 complex subunit alpha-1 OS=Mus musculus OX=10090 GN=Ap2a1	3	433.534	2.274	2.8765e-05	108.9	yes	1.092	0.933	1.054	1.056	1.046	0.819
151	AADMLSGPR	Q8CHT0	Delta-1-pyrroline-5-carboxylate dehydrogenase, mitochondrial OS=Mus musculus OX=10090 GN=Aldh4a1	2	467.227	2.3595	0.0052205	81.099	yes	NA	NA	NA	NA	NA	NA
152	AADMLSGPR	Q8CHT0	Delta-1-pyrroline-5-carboxylate dehydrogenase, mitochondrial OS=Mus musculus OX=10090 GN=Aldh4a1	2	459.229	1.539	0.00077655	119.21	yes	1.054	1.071	1.124	0.917	0.92	0.915
153	AADNPSGLK	Q80ZX8	Sperm-associated antigen 1 OS=Mus musculus OX=10090 GN=Spag1	2	436.727	3.493	0.00097259	112.13	yes	1.135	1.123	1.127	0.906	0.835	0.874
154	AADQYKPK	P19096	Fatty acid synthase OS=Mus musculus OX=10090 GN=Fasn	3	307.499	3.5104	0.018126	66.692	yes	1.149	1.081	1.113	0.924	0.877	0.857
155	AADQYKPK	P19096	Fatty acid synthase OS=Mus musculus OX=10090 GN=Fasn	2	460.745	2.865	0.0076088	133.23	yes	1.183	1.038	1.157	0.895	0.882	0.844
156	AADVASFVK	P70236	Dual specificity mitogen-activated protein kinase kinase 6 OS=Mus musculus OX=10090 GN=Map2k6	2	454.248	3.2493	0.00090924	125.97	yes	1.092	1.039	1.06	0.946	0.942	0.921
157	AADVHEVR	P52480	Pyruvate kinase PKM OS=Mus musculus OX=10090 GN=Pkm	3	299.491	3.0458	0.00088202	137.84	yes	1.103	1.114	1.058	0.979	0.899	0.848
158	AADVHEVR	P52480	Pyruvate kinase PKM OS=Mus musculus OX=10090 GN=Pkm	2	448.733	2.8757	0.0032309	146.03	yes	1.031	1.058	1.068	1.013	0.975	0.855
159	AADVHEVR	P52480	Pyruvate kinase PKM OS=Mus musculus OX=10090 GN=Pkm	3	299.491		0.0077185	74.464	yes	NA	NA	NA	NA	NA	NA
160	AADVHEVR	P52480	Pyruvate kinase PKM OS=Mus musculus OX=10090 GN=Pkm	3	299.491		0.052121	45.368	yes	NA	NA	NA	NA	NA	NA
161	AADVHEVR	P52480	Pyruvate kinase PKM OS=Mus musculus OX=10090 GN=Pkm	3	299.491	2.6721	0.015229	60.828	yes	NA	NA	NA	NA	NA	NA
162	AADVHEVR	P52480	Pyruvate kinase PKM OS=Mus musculus OX=10090 GN=Pkm	2	448.733		0.083415	58.981	yes	NA	NA	NA	NA	NA	NA
163	AADVHEVRK	P52480	Pyruvate kinase PKM OS=Mus musculus OX=10090 GN=Pkm	3	342.189	3.6658	0.0056273	68.657	yes	NA	NA	NA	NA	NA	NA
164	AAEAGVTEEQYGYLGTSAK	P14873	Microtubule-associated protein 1B OS=Mus musculus OX=10090 GN=Map1b	3	648.978	2.7428	1.405e-13	102.57	yes	1.091	1.13	0.919	0.943	0.981	0.935
165	AAEAISFSR	Q3ULF4	Paraplegin OS=Mus musculus OX=10090 GN=Spg7	2	476.248		0.08701	53.317	yes	NA	NA	NA	NA	NA	NA
166	AAECNIVVTQPR	O70133	ATP-dependent RNA helicase A OS=Mus musculus OX=10090 GN=Dhx9	2	679.348	2.2364	1.2473e-07	143.94	yes	NA	NA	NA	NA	NA	NA
167	AAECNIVVTQPR	O70133	ATP-dependent RNA helicase A OS=Mus musculus OX=10090 GN=Dhx9	3	453.235	2.6281	0.00016734	83.455	yes	1.075	1.043	1.005	1.018	0.943	0.915
168	AAEDELNIESK	Q3ULF4	Paraplegin OS=Mus musculus OX=10090 GN=Spg7	2	609.796		6.319e-06	117.93	yes	NA	NA	NA	NA	NA	NA
169	AAEDLFVNIR	P28660	Nck-associated protein 1 OS=Mus musculus OX=10090 GN=Nckap1	2	574.309	2.3816	2.7498e-05	154.84	yes	1.012	1.016	0.988	1.027	1.019	0.937
170	AAEDLFVNIR	P28660	Nck-associated protein 1 OS=Mus musculus OX=10090 GN=Nckap1	3	383.208	2.6622	2.2092e-05	116.05	yes	1.011	1.059	1.079	0.937	1.066	0.849
171	AAEDSNLISGFGVAEGSEK	Q3UHJ0	AP2-associated protein kinase 1 OS=Mus musculus OX=10090 GN=Aak1	2	940.947	3.2741	1.7513e-21	138.66	yes	NA	NA	NA	NA	NA	NA
172	AAEDSNLISGFGVAEGSEK	Q3UHJ0	AP2-associated protein kinase 1 OS=Mus musculus OX=10090 GN=Aak1	3	627.634	2.3319	3.6702e-08	81.016	yes	1.07	1.02	1.144	0.948	0.9	0.918
173	AAEDYGVIK	P37804	Transgelin OS=Mus musculus OX=10090 GN=Tagln	2	483.251	3.5586	0.0010224	130.66	yes	1.107	1.029	1.083	0.955	0.922	0.904
174	AAEEFVNIYYETMDK	Q3UNA4	NTF2-related export protein 2 OS=Mus musculus OX=10090 GN=Nxt2	3	608.278	2.4576	0.0039716	49.595	yes	1.005	1.112	1.026	1.068	0.95	0.84
175	AAEEIGIK	Q922D8	C-1-tetrahydrofolate synthase, cytoplasmic OS=Mus musculus OX=10090 GN=Mthfd1	2	415.735	3.5742	0.0044792	135.83	yes	1.085	1.083	1.07	0.947	0.927	0.889
176	AAEELSK	Q9WU78	Programmed cell death 6-interacting protein OS=Mus musculus OX=10090 GN=Pdcd6ip	2	374.198	3.2362	0.028006	95.909	yes	1.184	1.033	1.12	0.878	0.966	0.819
177	AAEEVKR	P31786	Acyl-CoA-binding protein OS=Mus musculus OX=10090 GN=Dbi	3	268.152	3.7491	0.068831	47.743	yes	NA	NA	NA	NA	NA	NA
178	AAEEVKR	P31786	Acyl-CoA-binding protein OS=Mus musculus OX=10090 GN=Dbi	3	268.152	4.0389	0.0080681	92.187	yes	1.275	1.325	1.343	0.576	0.577	0.905
179	AAEFLAACAGGDLDEAR	Q3UMT1	Protein phosphatase 1 regulatory subunit 12C OS=Mus musculus OX=10090 GN=Ppp1r12c	3	579.602	2.494	0.026517	34.649	yes	NA	NA	NA	NA	NA	NA
180	AAEGISSDSLLSVPGQK	Q8BPN8	DmX-like protein 2 OS=Mus musculus OX=10090 GN=Dmxl2	3	553.625	2.2536	4.305e-09	93.424	yes	NA	NA	NA	NA	NA	NA
181	AAEGISSDSLLSVPGQK	Q8BPN8	DmX-like protein 2 OS=Mus musculus OX=10090 GN=Dmxl2	2	829.933	2.5758	2.8235e-25	165.34	yes	1.093	0.948	1.092	1.01	0.919	0.939
182	AAEGTSFLLR	Q0GA42	Metal transporter CNNM1 OS=Mus musculus OX=10090 GN=Cnnm1	2	532.79	2.1827	0.046284	55.806	yes	NA	NA	NA	NA	NA	NA
183	AAEIGYEDPINPTYEATNAMYHR	Q9WU79	Proline dehydrogenase 1, mitochondrial OS=Mus musculus OX=10090 GN=Prodh	3	876.067	2.0877	1.4451e-18	97.69	yes	NA	NA	NA	NA	NA	NA
184	AAELDRR	Q8K021	Secretory carrier-associated membrane protein 1 OS=Mus musculus OX=10090 GN=Scamp1	3	277.487	4.2959	0.01015	85.357	yes	NA	NA	NA	NA	NA	NA
185	AAELDRR	Q8K021	Secretory carrier-associated membrane protein 1 OS=Mus musculus OX=10090 GN=Scamp1	3	277.487	3.795	0.0079828	92.467	yes	NA	NA	NA	NA	NA	NA
186	AAELEEELK	Q3UMT1	Protein phosphatase 1 regulatory subunit 12C OS=Mus musculus OX=10090 GN=Ppp1r12c	2	516.266	3.0777	0.0020392	101.38	yes	NA	NA	NA	NA	NA	NA
187	AAELEMELNEHSLVIDTLK	O70591	Prefoldin subunit 2 OS=Mus musculus OX=10090 GN=Pfdn2	4	543.528	2.0238	5.7967e-11	93.495	yes	1.335	1.004	1.032	0.966	0.84	0.823
188	AAELEMELNEHSLVIDTLK	O70591	Prefoldin subunit 2 OS=Mus musculus OX=10090 GN=Pfdn2	3	724.368	2.0447	1.5805e-11	95.205	yes	1.047	1.056	1.178	0.877	0.941	0.901
189	AAELEMELNEHSLVIDTLK	O70591	Prefoldin subunit 2 OS=Mus musculus OX=10090 GN=Pfdn2	4	539.529	2.1082	6.7062e-11	93.381	yes	NA	NA	NA	NA	NA	NA
190	AAELETAR	Q6NS60	F-box only protein 41 OS=Mus musculus OX=10090 GN=Fbxo41	2	430.727	2.9864	0.0082305	100.84	yes	1.051	1.041	1.049	1.004	0.958	0.897
191	AAELIANSLATAGDGLIELR	P67778	Prohibitin OS=Mus musculus OX=10090 GN=Phb	3	666.7	2.0521	3.3641e-37	166.47	yes	0.863	1.14	1.525	0.744	0.879	0.849
192	AAELIANSLATAGDGLIELR	P67778	Prohibitin OS=Mus musculus OX=10090 GN=Phb	2	999.547	2.3975	5.0116e-147	317.99	yes	1.082	1.059	1.091	0.938	0.962	0.869
193	AAELIANSLATAGDGLIELR	P67778	Prohibitin OS=Mus musculus OX=10090 GN=Phb	3	667.028	2.3156	4.4842e-24	129.2	yes	0.967	1.033	1.141	1.117	0.832	0.91
194	AAELLAR	Q9Z1W8	Potassium-transporting ATPase alpha chain 2 OS=Mus musculus OX=10090 GN=Atp12a	2	372.224	1.7838	0.022895	104.21	yes	NA	NA	NA	NA	NA	NA
195	AAELLLDHGVR	Q8VHQ3	Protein phosphatase 1 regulatory inhibitor subunit 16B OS=Mus musculus OX=10090 GN=Ppp1r16b	3	398.559	2.2399	6.3179e-07	128.51	yes	1.108	1.049	0.987	1.008	0.922	0.926
196	AAELMTR	Q9QZQ1	Afadin OS=Mus musculus OX=10090 GN=Afdn	2	396.208	2.3704	0.039916	86.095	yes	NA	NA	NA	NA	NA	NA
197	AAELYER	Q922S4	cGMP-dependent 3',5'-cyclic phosphodiesterase OS=Mus musculus OX=10090 GN=Pde2a	2	426.217	2.4885	0.076839	72.492	yes	1.015	1.061	0.963	1.012	0.994	0.954
198	AAEMMASLLK	Q61768	Kinesin-1 heavy chain OS=Mus musculus OX=10090 GN=Kif5b	3	355.521	2.327	0.00059659	86.882	yes	1.118	1	1.05	0.98	0.937	0.915
199	AAEMMASLLK	Q61768	Kinesin-1 heavy chain OS=Mus musculus OX=10090 GN=Kif5b	2	532.778	1.9362	3.9062e-05	152.07	yes	1.103	1.066	1.058	0.921	0.912	0.94
200	AAENGAQSAPLPLEGVDISPK	P30416	Peptidyl-prolyl cis-trans isomerase FKBP4 OS=Mus musculus OX=10090 GN=Fkbp4	3	689.02	2.489	1.007e-12	92.913	yes	NA	NA	NA	NA	NA	NA
201	AAENGAQSAPLPLEGVDISPK	P30416	Peptidyl-prolyl cis-trans isomerase FKBP4 OS=Mus musculus OX=10090 GN=Fkbp4	4	517.017	2.5707	2.0664e-13	94.671	yes	1.129	1.019	1.221	0.953	0.899	0.779
202	AAENGAQSAPLPLEGVDISPK	P30416	Peptidyl-prolyl cis-trans isomerase FKBP4 OS=Mus musculus OX=10090 GN=Fkbp4	3	689.02		3.5257e-09	72.99	yes	NA	NA	NA	NA	NA	NA
203	AAEPGYLVTK	Q91XZ4	Protocadherin beta-6 OS=Mus musculus OX=10090 GN=Pcdhb6	2	524.787	2.0297	0.00033471	105.46	yes	1.079	1.099	1.088	0.847	0.935	0.953
204	AAEPLLTLER	Q8CCP0	Nuclear export mediator factor Nemf OS=Mus musculus OX=10090 GN=Nemf	2	556.819	2.8248	0.055536	53.237	yes	1.091	1.13	1.032	0.865	0.929	0.954
205	AAEQMSTLPIDAPSPLENLEQK	P27546	Microtubule-associated protein 4 OS=Mus musculus OX=10090 GN=Map4	3	794.733	2.3269	7.5755e-21	110.4	yes	1.042	1.173	1.194	0.867	0.923	0.801
206	AAESCIK	P47746	Cannabinoid receptor 1 OS=Mus musculus OX=10090 GN=Cnr1	2	389.692	2.9032	0.032102	92.47	yes	NA	NA	NA	NA	NA	NA
207	AAESHYVSQNK	Q9D4H4	Angiomotin-like protein 1 OS=Mus musculus OX=10090 GN=Amotl1	3	411.867	2.9645	0.00024272	88.134	yes	NA	NA	NA	NA	NA	NA
208	AAESIDQK	Q80TY0	Formin-binding protein 1 OS=Mus musculus OX=10090 GN=Fnbp1	3	287.815	2.3126	0.0057	76.774	yes	NA	NA	NA	NA	NA	NA
209	AAESLADPTEYENLFPGLK	O55029	Coatomer subunit beta' OS=Mus musculus OX=10090 GN=Copb2	4	517.009	2.1043	5.198e-08	78.078	yes	NA	NA	NA	NA	NA	NA
210	AAESSAMAATEK	Q9Z1P6	NADH dehydrogenase [ubiquinone] 1 alpha subcomplex subunit 7 OS=Mus musculus OX=10090 GN=Ndufa7	2	591.769	1.9812	1.7415e-06	120.6	yes	1.103	1.142	1.191	0.915	0.826	0.824
211	AAESSAMAATEK	Q9Z1P6	NADH dehydrogenase [ubiquinone] 1 alpha subcomplex subunit 7 OS=Mus musculus OX=10090 GN=Ndufa7	2	591.769	1.8588	6.8558e-05	103.11	yes	1.093	1.067	1.138	0.948	0.915	0.841
212	AAESSAMAATEK	Q9Z1P6	NADH dehydrogenase [ubiquinone] 1 alpha subcomplex subunit 7 OS=Mus musculus OX=10090 GN=Ndufa7	3	394.848	2.4498	2.9221e-05	99.752	yes	1.365	0.905	1.15	0.94	0.792	0.848
213	AAESSAMAATEK	Q9Z1P6	NADH dehydrogenase [ubiquinone] 1 alpha subcomplex subunit 7 OS=Mus musculus OX=10090 GN=Ndufa7	2	583.772	2.1063	1.0464e-07	145.6	yes	1.182	1.083	1.1	0.888	0.884	0.863
214	AAESSAMAATEK	Q9Z1P6	NADH dehydrogenase [ubiquinone] 1 alpha subcomplex subunit 7 OS=Mus musculus OX=10090 GN=Ndufa7	3	389.517	3.0904	5.81e-07	121.02	yes	1.044	1.127	1.093	0.918	0.886	0.933
215	AAESSAMAATEK	Q9Z1P6	NADH dehydrogenase [ubiquinone] 1 alpha subcomplex subunit 7 OS=Mus musculus OX=10090 GN=Ndufa7	2	583.772	2.3797	1.0161e-09	164.48	yes	1.095	1.104	1.088	0.941	0.883	0.889
216	AAESSGEVSIHNR	Q3TES0	IQ motif and SEC7 domain-containing protein 3 OS=Mus musculus OX=10090 GN=Iqsec3	3	452.888	2.6312	1.905e-15	179.67	yes	0.986	1.105	1.065	1.057	0.934	0.853
217	AAESSVAPSR	Q8BJZ4	28S ribosomal protein S35, mitochondrial OS=Mus musculus OX=10090 GN=Mrps35	2	487.749	2.6844	0.0027895	87.568	yes	NA	NA	NA	NA	NA	NA
218	AAESSVAPSREELLGTK	Q8BJZ4	28S ribosomal protein S35, mitochondrial OS=Mus musculus OX=10090 GN=Mrps35	3	582.307	2.2178	5.1436e-14	124.29	yes	1.045	1.046	1.064	1.031	0.909	0.905
219	AAEVESVK	P27546	Microtubule-associated protein 4 OS=Mus musculus OX=10090 GN=Map4	2	416.724	2.6919	0.031265	74.173	yes	NA	NA	NA	NA	NA	NA
220	AAEVGDDFLGDFVVGER	Q9Z0H8	CAP-Gly domain-containing linker protein 2 OS=Mus musculus OX=10090 GN=Clip2	3	599.288	2.0815	4.4673e-12	113.11	yes	1.156	1.072	0.922	0.955	0.901	0.994
221	AAEVGDDFLGDFVVGER	Q9Z0H8	CAP-Gly domain-containing linker protein 2 OS=Mus musculus OX=10090 GN=Clip2	2	898.428	2.6039	4.2871e-25	161.99	yes	1.084	1.041	1.152	0.889	0.896	0.938
222	AAEVPNEELVSLLLK	Q8BX70	Vacuolar protein sorting-associated protein 13C OS=Mus musculus OX=10090 GN=Vps13c	3	542.31	2.5247	6.3832e-07	88.768	yes	1.015	0.893	1.166	1.111	1.004	0.811
223	AAEVPNEELVSLLLK	Q8BX70	Vacuolar protein sorting-associated protein 13C OS=Mus musculus OX=10090 GN=Vps13c	3	542.31	1.885	0.0044841	48.899	yes	0.736	1.177	1.161	1.002	1.096	0.829
224	AAEVPSSVVEDCDNVVTGGDPFYDR	P33173	Kinesin-like protein KIF1A OS=Mus musculus OX=10090 GN=Kif1a	3	900.069	2.0424	3.5349e-25	115.5	yes	0.95	1.235	1.284	0.723	0.978	0.83
225	AAEVYGVR	Q9R1Q8	Transgelin-3 OS=Mus musculus OX=10090 GN=Tagln3	2	432.732	2.576	0.0042134	118.32	yes	1.083	1.103	1.078	0.917	0.93	0.888
226	AAEVYTR	Q3UMU9	Hepatoma-derived growth factor-related protein 2 OS=Mus musculus OX=10090 GN=Hdgfl2	2	405.211	3.0652	0.034752	90.308	yes	1.134	1.032	1.057	0.965	0.91	0.902
227	AAEWLFPLAFSK	Q6PDS3	Sterile alpha and TIR motif-containing protein 1 OS=Mus musculus OX=10090 GN=Sarm1	3	460.583	1.9915	0.0018239	62.088	yes	0.985	1.084	1.108	1.064	0.939	0.819
228	AAEYHLR	Q6IR34	G-protein-signaling modulator 1 OS=Mus musculus OX=10090 GN=Gpsm1	3	287.152	2.6633	0.0019714	146.01	yes	1.056	1.058	1.037	1.021	0.877	0.951
229	AAFAPFGR	P52912	Nucleolysin TIA-1 OS=Mus musculus OX=10090 GN=Tia1	2	418.724		0.031467	75.972	yes	NA	NA	NA	NA	NA	NA
230	AAFDDAIAELDTLSEESYK	P62259	14-3-3 protein epsilon OS=Mus musculus OX=10090 GN=Ywhae	3	696.66	1.9436	2.877e-08	81.854	yes	NA	NA	NA	NA	NA	NA
231	AAFDDAIAELDTLSEESYK	P62259	14-3-3 protein epsilon OS=Mus musculus OX=10090 GN=Ywhae	3	696.66	2.04	1.6378e-47	205.18	yes	1.081	1.086	1.016	1.014	0.866	0.937
232	AAFDDAIAELDTLSEESYK	P62259	14-3-3 protein epsilon OS=Mus musculus OX=10090 GN=Ywhae	4	522.747	1.9272	1.8555e-24	143.67	yes	1.157	1.123	1.076	0.9	0.882	0.862
233	AAFDDAIAELDTLSEESYK	P62259	14-3-3 protein epsilon OS=Mus musculus OX=10090 GN=Ywhae	2	1044.49	2.3339	4.7867e-68	237.73	yes	0.977	1.088	1.164	0.904	0.927	0.94
234	AAFDDAIAELDTLSEESYK	P62259	14-3-3 protein epsilon OS=Mus musculus OX=10090 GN=Ywhae	3	696.66	1.1509	9.5611e-08	74.793	yes	1.021	1.074	1.24	0.948	0.793	0.924
235	AAFDVCK	Q99J85	Neuronal pentraxin receptor OS=Mus musculus OX=10090 GN=Nptxr	2	405.694	3.0373	0.025371	100.19	yes	0.997	0.99	1.044	1.025	0.965	0.979
236	AAFEAHVR	Q8BG89	Protein ZNF365 OS=Mus musculus OX=10090 GN=Znf365	3	300.828	2.0264	0.0037157	84.743	yes	NA	NA	NA	NA	NA	NA
237	AAFECMYTLLDSCLDR	Q6ZQ38	Cullin-associated NEDD8-dissociated protein 1 OS=Mus musculus OX=10090 GN=Cand1	3	655.623	1.2466	7.3011e-07	83.54	yes	NA	NA	NA	NA	NA	NA
238	AAFEGVVR	Q14BI2	Metabotropic glutamate receptor 2 OS=Mus musculus OX=10090 GN=Grm2	2	424.735	2.1921	0.037955	71.501	yes	1.092	1.06	1.069	0.954	0.919	0.905
239	AAFGLSEAGFNTACLTK	Q8K2B3	Succinate dehydrogenase [ubiquinone] flavoprotein subunit, mitochondrial OS=Mus musculus OX=10090 GN=Sdha	2	879.43	2.8633	5.3509e-20	149.52	yes	1.106	1.065	1.046	0.976	0.99	0.817
240	AAFGLSEAGFNTACLTK	Q8K2B3	Succinate dehydrogenase [ubiquinone] flavoprotein subunit, mitochondrial OS=Mus musculus OX=10090 GN=Sdha	4	440.219	2.774	1.26e-16	131.86	yes	1.039	1.049	1.205	0.98	1.025	0.702
241	AAFGLSEAGFNTACLTK	Q8K2B3	Succinate dehydrogenase [ubiquinone] flavoprotein subunit, mitochondrial OS=Mus musculus OX=10090 GN=Sdha	3	586.622	2.5691	5.0229e-05	65.477	yes	1.067	1.476	0.844	0.927	0.908	0.776
242	AAFGLSEAGFNTACLTK	Q8K2B3	Succinate dehydrogenase [ubiquinone] flavoprotein subunit, mitochondrial OS=Mus musculus OX=10090 GN=Sdha	3	586.95	2.0943	3.5586e-16	128.64	yes	NA	NA	NA	NA	NA	NA
243	AAFGLSEAGFNTACLTK	Q8K2B3	Succinate dehydrogenase [ubiquinone] flavoprotein subunit, mitochondrial OS=Mus musculus OX=10090 GN=Sdha	3	586.95	2.2609	0.011018	41.088	yes	1.005	1.182	0.996	0.97	0.933	0.913
244	AAFGNIK	Q6ZQ18	Protein EFR3 homolog B OS=Mus musculus OX=10090 GN=Efr3b	2	360.706	3.6294	0.039927	86.086	yes	NA	NA	NA	NA	NA	NA
245	AAFIDNMNQYTR	Q71RI9	Kynurenine--oxoglutarate transaminase 3 OS=Mus musculus OX=10090 GN=Kyat3	2	722.338		9.2994e-07	109.6	yes	NA	NA	NA	NA	NA	NA
246	AAFIDNMNQYTR	Q71RI9	Kynurenine--oxoglutarate transaminase 3 OS=Mus musculus OX=10090 GN=Kyat3	3	481.894		0.0012881	69.641	yes	NA	NA	NA	NA	NA	NA
247	AAFLSSLTDVR	Q3UVL4	Vacuolar protein sorting-associated protein 51 homolog OS=Mus musculus OX=10090 GN=Vps51	2	590.322	1.9142	4.6212e-06	143.24	yes	1.06	1.018	1.046	1.002	0.963	0.911
248	AAFLSSLTDVR	Q3UVL4	Vacuolar protein sorting-associated protein 51 homolog OS=Mus musculus OX=10090 GN=Vps51	3	393.884		0.00018557	83.081	yes	NA	NA	NA	NA	NA	NA
249	AAFQSLLDAR	Q63829	COMM domain-containing protein 3 OS=Mus musculus OX=10090 GN=Commd3	2	546.296	2.0076	0.00010937	131.02	yes	NA	NA	NA	NA	NA	NA
250	AAFSKDESK	P13595	Neural cell adhesion molecule 1 OS=Mus musculus OX=10090 GN=Ncam1	3	328.166	2.6827	0.0040393	77.744	yes	NA	NA	NA	NA	NA	NA
251	AAFSKDESKEPIVEVR	P13595	Neural cell adhesion molecule 1 OS=Mus musculus OX=10090 GN=Ncam1	4	451.991	2.3064	2.5792e-13	123.59	yes	1.085	1.029	1.036	1.043	0.908	0.899
252	AAFTAFEEVQLPR	Q9D8X2	Coiled-coil domain-containing protein 124 OS=Mus musculus OX=10090 GN=Ccdc124	2	739.886	1.4161	4.1048e-05	101.43	yes	1.075	1.028	1.165	0.948	0.87	0.914
253	AAFTAFEEVQLPR	Q9D8X2	Coiled-coil domain-containing protein 124 OS=Mus musculus OX=10090 GN=Ccdc124	3	493.593	1.6115	8.0604e-11	148.18	yes	0.923	1.021	0.958	1.153	0.886	1.059
254	AAFTAGR	Q8BGB7	Enolase-phosphatase E1 OS=Mus musculus OX=10090 GN=Enoph1	2	347.188	3.1612	0.011118	138.24	yes	1.104	1.098	1.059	0.983	0.883	0.873
255	AAFVLPEFTR	Q64674	Spermidine synthase OS=Mus musculus OX=10090 GN=Srm	2	575.816	2.1316	0.045431	56.043	yes	NA	NA	NA	NA	NA	NA
256	AAGAAAIITEPEHTK	Q8BK67	Protein RCC2 OS=Mus musculus OX=10090 GN=Rcc2	3	493.932	3.071	6.2369e-19	156.81	yes	1.124	1.105	1.108	0.859	0.979	0.826
257	AAGAAPLK	O88737	Protein bassoon OS=Mus musculus OX=10090 GN=Bsn	2	349.713	3.301	0.013368	91.626	yes	1.03	1.012	1.077	1.062	0.879	0.94
258	AAGAAPLK	O88737	Protein bassoon OS=Mus musculus OX=10090 GN=Bsn	3	233.478		0.030559	51.787	yes	NA	NA	NA	NA	NA	NA
259	AAGAAQLTVNSEK	Q9JME5	AP-3 complex subunit beta-2 OS=Mus musculus OX=10090 GN=Ap3b2	2	630.333	2.5053	2.0979e-10	153.09	yes	1.071	1.054	1.103	1.017	0.902	0.854
260	AAGAAQLTVNSEK	Q9JME5	AP-3 complex subunit beta-2 OS=Mus musculus OX=10090 GN=Ap3b2	3	420.558	2.7475	2.1886e-06	109.72	yes	NA	NA	NA	NA	NA	NA
261	AAGAAQLTVNSEK	Q9JME5	AP-3 complex subunit beta-2 OS=Mus musculus OX=10090 GN=Ap3b2	3	420.886	3.6505	7.7583e-07	116.24	yes	1.091	1.016	1.128	0.996	0.869	0.9
262	AAGAAQLTVNSEK	Q9JME5	AP-3 complex subunit beta-2 OS=Mus musculus OX=10090 GN=Ap3b2	2	630.825	3.372	2.6499e-09	141.54	yes	1.098	1.104	1.125	1.007	0.859	0.808
263	AAGAEEYAQQEVVK	P16330	2',3'-cyclic-nucleotide 3'-phosphodiesterase OS=Mus musculus OX=10090 GN=Cnp	3	498.575	2.8244	0.057268	50.305	yes	NA	NA	NA	NA	NA	NA
264	AAGAEEYAQQEVVK	P16330	2',3'-cyclic-nucleotide 3'-phosphodiesterase OS=Mus musculus OX=10090 GN=Cnp	2	746.868	2.4801	4.9603e-08	119.54	yes	0.93	1.011	1.299	1.029	0.92	0.811
265	AAGAEEYAQQEVVKR	P16330	2',3'-cyclic-nucleotide 3'-phosphodiesterase OS=Mus musculus OX=10090 GN=Cnp	3	550.281	2.2073	2.3454e-05	76.211	yes	1.255	1.088	1.098	0.928	0.792	0.839
266	AAGAEEYAQQEVVKR	P16330	2',3'-cyclic-nucleotide 3'-phosphodiesterase OS=Mus musculus OX=10090 GN=Cnp	2	824.918	2.8198	3.1495e-41	222.88	yes	1.195	1.114	1.094	0.875	0.901	0.822
267	AAGAPQVNSK	Q6R891	Neurabin-2 OS=Mus musculus OX=10090 GN=Ppp1r9b	2	472.246	2.4671	0.0011238	105.46	yes	NA	NA	NA	NA	NA	NA
268	AAGAQIQGMK	Q61941	NAD(P) transhydrogenase, mitochondrial OS=Mus musculus OX=10090 GN=Nnt	3	330.839	2.3349	0.024692	45.022	yes	NA	NA	NA	NA	NA	NA
269	AAGAQIQGMK	Q61941	NAD(P) transhydrogenase, mitochondrial OS=Mus musculus OX=10090 GN=Nnt	2	487.758	2.6276	0.000155	140.45	yes	NA	NA	NA	NA	NA	NA
270	AAGCASPR	P97445	Voltage-dependent P/Q-type calcium channel subunit alpha-1A OS=Mus musculus OX=10090 GN=Cacna1a	2	395.187	1.9672	0.0052059	110.12	yes	1.128	1.031	1.131	0.973	0.879	0.858
271	AAGCDFNNVVK	P52760	2-iminobutanoate/2-iminopropanoate deaminase OS=Mus musculus OX=10090 GN=Rida	2	597.782	2.2234	2.51e-10	172.17	yes	1.079	1.127	1.036	0.952	0.891	0.916
272	AAGCDFNNVVK	P52760	2-iminobutanoate/2-iminopropanoate deaminase OS=Mus musculus OX=10090 GN=Rida	3	398.857	2.3163	0.00012697	94.692	yes	1.1	1.005	1.098	0.962	0.864	0.971
273	AAGCDFNNVVK	P52760	2-iminobutanoate/2-iminopropanoate deaminase OS=Mus musculus OX=10090 GN=Rida	2	598.274	3.0193	1.7181e-05	142.08	yes	1.161	1.095	1.034	0.957	0.906	0.847
274	AAGCDFNNVVK	P52760	2-iminobutanoate/2-iminopropanoate deaminase OS=Mus musculus OX=10090 GN=Rida	3	399.185	3.4644	0.0016058	73.499	yes	NA	NA	NA	NA	NA	NA
275	AAGCDFNNVVK	P52760	2-iminobutanoate/2-iminopropanoate deaminase OS=Mus musculus OX=10090 GN=Rida	2	598.274	2.792	1.5116e-05	133.05	yes	NA	NA	NA	NA	NA	NA
276	AAGCDFNNVVK	P52760	2-iminobutanoate/2-iminopropanoate deaminase OS=Mus musculus OX=10090 GN=Rida	2	598.274	2.3053	4.1282e-05	117.79	yes	1.11	1.096	1.097	0.973	0.855	0.869
277	AAGDETGAK	P97351	40S ribosomal protein S3a OS=Mus musculus OX=10090 GN=Rps3a	2	410.196	3.9474	0.0011614	107.79	yes	0.838	0.878	0.835	1.207	1.157	1.085
278	AAGDETGAK	P97351	40S ribosomal protein S3a OS=Mus musculus OX=10090 GN=Rps3a	3	273.8	4.5672	0.060579	38.303	yes	NA	NA	NA	NA	NA	NA
279	AAGEECPMFTPPGGETVEQVK	Q8BZA9	Fructose-2,6-bisphosphatase TIGAR OS=Mus musculus OX=10090 GN=Tigar	3	745.342	2.3955	0.00091985	42.639	yes	1.121	1.106	1.138	0.96	0.811	0.864
280	AAGESNLKR	Q9CZS1	Aldehyde dehydrogenase X, mitochondrial OS=Mus musculus OX=10090 GN=Aldh1b1	3	315.842	3.023	0.00073971	95.608	yes	0.966	1.003	1.023	1.023	0.978	1.007
281	AAGESNLKR	Q9CZS1	Aldehyde dehydrogenase X, mitochondrial OS=Mus musculus OX=10090 GN=Aldh1b1	2	473.259	2.5345	0.016357	70.552	yes	1.002	1.07	1.059	0.988	0.961	0.92
282	AAGEVMEPANLLAEEKDEDLLFE	P57746	V-type proton ATPase subunit D OS=Mus musculus OX=10090 GN=Atp6v1d	3	850.404	1.7122	1.7149e-10	76.015	yes	1.182	0.965	1.298	0.948	0.849	0.758
283	AAGEVMEPANLLAEEKDEDLLFE	P57746	V-type proton ATPase subunit D OS=Mus musculus OX=10090 GN=Atp6v1d	3	850.404	2.1553	0.00051238	49.66	yes	1.2	1.052	1.062	1.051	0.825	0.81
284	AAGEVMEPANLLAEEKDEDLLFE	P57746	V-type proton ATPase subunit D OS=Mus musculus OX=10090 GN=Atp6v1d	4	638.055	2.0175	5.967e-05	50.776	yes	1.034	0.952	1.173	0.904	0.939	0.999
285	AAGEVMEPANLLAEEKDEDLLFE	P57746	V-type proton ATPase subunit D OS=Mus musculus OX=10090 GN=Atp6v1d	3	845.072	1.8277	2.9757e-35	138.46	yes	0.924	1.108	1.093	0.965	0.921	0.988
286	AAGEVMEPANLLAEEKDEDLLFE	P57746	V-type proton ATPase subunit D OS=Mus musculus OX=10090 GN=Atp6v1d	4	634.056	1.647	0.0019513	39.549	yes	1.091	0.992	1.238	1.002	0.888	0.789
287	AAGFKDPLLASGTDGVGTK	Q64737	Trifunctional purine biosynthetic protein adenosine-3 OS=Mus musculus OX=10090 GN=Gart	3	602.32	2.3508	1.7811e-24	147.25	yes	1.13	1.092	1.135	0.897	0.858	0.889
288	AAGGAASPGPGGGAR	Q8R554	OTU domain-containing protein 7A OS=Mus musculus OX=10090 GN=Otud7a	2	577.289		7.1959e-06	89.992	yes	NA	NA	NA	NA	NA	NA
289	AAGGAVSTPAPGK	E9Q5C9	Nucleolar and coiled-body phosphoprotein 1 OS=Mus musculus OX=10090 GN=Nolc1	3	361.865	3.369	0.0072546	49.448	yes	0.997	1.138	1.07	0.977	0.876	0.942
290	AAGGGNYK	Q91VR5	ATP-dependent RNA helicase DDX1 OS=Mus musculus OX=10090 GN=Ddx1	2	369.674	3.6596	0.069979	82.671	yes	NA	NA	NA	NA	NA	NA
291	AAGGLLPGGK	Q8C079	Striatin-interacting protein 1 OS=Mus musculus OX=10090 GN=Strip1	2	420.751	3.4156	0.0082936	74.376	yes	NA	NA	NA	NA	NA	NA
292	AAGGNLLILR	Q6NS60	F-box only protein 41 OS=Mus musculus OX=10090 GN=Fbxo41	2	499.311	2.7076	0.028597	60.717	yes	1.009	1.114	1.03	0.996	0.974	0.877
293	AAGGSAPAAESCPSAPAGASTPTGVDDLSK	Q5SP85	Coiled-coil domain-containing protein 85A OS=Mus musculus OX=10090 GN=Ccdc85a	4	675.816	2.2136	0.03219	22.984	yes	NA	NA	NA	NA	NA	NA
294	AAGHHSLFR	Q8R2H9	Phosphoethanolamine/phosphocholine phosphatase OS=Mus musculus OX=10090 GN=Phospho1	3	332.511	3.5399	0.0012162	86.67	yes	NA	NA	NA	NA	NA	NA
295	AAGHHSLFR	Q8R2H9	Phosphoethanolamine/phosphocholine phosphatase OS=Mus musculus OX=10090 GN=Phospho1	2	498.262	3.0636	0.012155	76.345	yes	1.171	1.13	1.109	0.849	0.931	0.809
296	AAGHLLK	Q9DCS2	Methyltransferase-like 26 OS=Mus musculus OX=10090 GN=Mettl26	3	237.15	3.1053	0.020041	67.741	yes	NA	NA	NA	NA	NA	NA
297	AAGHLVR	Q99LB7	Sarcosine dehydrogenase, mitochondrial OS=Mus musculus OX=10090 GN=Sardh	2	362.217	2.8207	0.03379	91.093	yes	NA	NA	NA	NA	NA	NA
298	AAGHTGPLHK	P09470	Angiotensin-converting enzyme OS=Mus musculus OX=10090 GN=Ace	3	330.182	3.8783	0.0012293	79.148	yes	NA	NA	NA	NA	NA	NA
299	AAGLCCR	P39688	Tyrosine-protein kinase Fyn OS=Mus musculus OX=10090 GN=Fyn	2	404.184	2.7885	0.048235	82.263	yes	NA	NA	NA	NA	NA	NA
300	AAGMLSQLDLFSR	Q61249	Immunoglobulin-binding protein 1 OS=Mus musculus OX=10090 GN=Igbp1	3	470.247	2.5315	4.3346e-10	136.93	yes	NA	NA	NA	NA	NA	NA
301	AAGPCLLAECR	Q3UYG8	O-acetyl-ADP-ribose deacetylase MACROD2 OS=Mus musculus OX=10090 GN=Macrod2	2	609.292		0.010655	63.624	yes	NA	NA	NA	NA	NA	NA
302	AAGPGNLVLPGSLTASLECVK	Q8CCJ4	APC membrane recruitment protein 2 OS=Mus musculus OX=10090 GN=Amer2	3	685.37	2.0368	9.3844e-13	91.589	yes	1.132	0.942	1.271	0.931	0.999	0.726
303	AAGPPTPGLGPVPGPGPGPGPGSVPR	O88737	Protein bassoon OS=Mus musculus OX=10090 GN=Bsn	3	748.403	1.9921	3.1017e-32	118.9	yes	1.076	1.154	1.052	0.931	0.861	0.926
304	AAGQSFSQGTTGR	O35927	Catenin delta-2 OS=Mus musculus OX=10090 GN=Ctnnd2	2	634.305	1.9241	2.716e-42	243.29	yes	0.948	1.018	0.986	1.111	0.96	0.976
305	AAGSLLTDECR	Q922B1	O-acetyl-ADP-ribose deacetylase MACROD1 OS=Mus musculus OX=10090 GN=Macrod1	2	596.785	1.976	0.0078885	69.554	yes	NA	NA	NA	NA	NA	NA
306	AAGSTVR	Q9CQS8	Protein transport protein Sec61 subunit beta OS=Mus musculus OX=10090 GN=Sec61b	2	331.185		0.036901	96.51	yes	NA	NA	NA	NA	NA	NA
307	AAGTDGSDFQHR	Q5XKN4	Protein jagunal homolog 1 OS=Mus musculus OX=10090 GN=Jagn1	3	421.19	2.8984	9.3701e-33	234.65	yes	1.182	1.087	1.118	0.897	0.94	0.776
308	AAGTSGLILK	Q8R071	Inositol-trisphosphate 3-kinase A OS=Mus musculus OX=10090 GN=Itpka	2	465.785	3.132	8.8113e-05	121.9	yes	1.073	1.105	1.026	1.003	0.881	0.912
309	AAGTSGLILK	Q8R071	Inositol-trisphosphate 3-kinase A OS=Mus musculus OX=10090 GN=Itpka	3	310.859	3.4388	0.0044598	62.558	yes	1.028	1.182	1.093	0.823	0.973	0.902
310	AAGVEAAAEVAATEPK	Q9D0E1	Heterogeneous nuclear ribonucleoprotein M OS=Mus musculus OX=10090 GN=Hnrnpm	3	495.591	2.2352	0.021011	37.177	yes	NA	NA	NA	NA	NA	NA
311	AAGVPSASITWR	Q05793	Basement membrane-specific heparan sulfate proteoglycan core protein OS=Mus musculus OX=10090 GN=Hspg2	3	405.888	2.0001	0.0037937	56.654	yes	NA	NA	NA	NA	NA	NA
312	AAGVPSASITWR	Q05793	Basement membrane-specific heparan sulfate proteoglycan core protein OS=Mus musculus OX=10090 GN=Hspg2	2	608.328	1.7012	0.0036926	70.345	yes	NA	NA	NA	NA	NA	NA
313	AAGVSVEPFWPGLFAK	P47955	60S acidic ribosomal protein P1 OS=Mus musculus OX=10090 GN=Rplp1	3	559.3	1.5744	4.384e-16	133.16	yes	1.004	1.014	1.119	1.02	0.872	0.971
314	AAGVSVEPFWPGLFAK	P47955	60S acidic ribosomal protein P1 OS=Mus musculus OX=10090 GN=Rplp1	2	838.446	2.0631	7.3471e-27	173.44	yes	1.033	1.069	1.064	0.873	1.009	0.951
315	AAGVSVEPFWPGLFAK	P47955	60S acidic ribosomal protein P1 OS=Mus musculus OX=10090 GN=Rplp1	4	419.727	2.0077	3.6115e-08	86.944	yes	NA	NA	NA	NA	NA	NA
316	AAGVVLEMIR	Q9WTM5	RuvB-like 2 OS=Mus musculus OX=10090 GN=Ruvbl2	2	529.805	1.9973	8.8958e-05	126.39	yes	NA	NA	NA	NA	NA	NA
317	AAHDLLDIEGEPALDCRPIQETTDSISSR	Q9QXZ0	Microtubule-actin cross-linking factor 1 OS=Mus musculus OX=10090 GN=Macf1	4	803.14	2.0742	3.2707e-05	48.634	yes	0.836	1.29	1.005	1.121	NA	0.749
318	AAHFVFR	P13595	Neural cell adhesion molecule 1 OS=Mus musculus OX=10090 GN=Ncam1	3	283.157	2.8398	0.0038748	111.69	yes	1.037	1.025	1.049	0.973	0.955	0.961
319	AAHFVFR	P13595	Neural cell adhesion molecule 1 OS=Mus musculus OX=10090 GN=Ncam1	2	424.232	2.8496	0.010308	140.72	yes	1.068	1.116	1.115	0.876	0.903	0.922
320	AAHIFNESLVCHQIR	P46735	Unconventional myosin-Ib OS=Mus musculus OX=10090 GN=Myo1b	4	449.482	2.8408	2.2582e-09	113.25	yes	1.105	1.132	1.155	0.937	0.811	0.86
321	AAHLCAEAALR	P50580	Proliferation-associated protein 2G4 OS=Mus musculus OX=10090 GN=Pa2g4	2	591.806	1.7948	0.00040285	99.752	yes	1.065	1.034	1.058	1.025	0.912	0.906
322	AAHLPLLTIEPPSDSSVDLSDR	Q5DU25	IQ motif and SEC7 domain-containing protein 2 OS=Mus musculus OX=10090 GN=Iqsec2	3	778.404		1.3e-09	72.568	yes	NA	NA	NA	NA	NA	NA
323	AAHNLVK	P47857	ATP-dependent 6-phosphofructokinase, muscle type OS=Mus musculus OX=10090 GN=Pfkm	3	251.813	3.8096	0.070199	51.572	yes	NA	NA	NA	NA	NA	NA
324	AAHNLVK	P47857	ATP-dependent 6-phosphofructokinase, muscle type OS=Mus musculus OX=10090 GN=Pfkm	3	251.485	4.2331	0.025036	62.714	yes	NA	NA	NA	NA	NA	NA
325	AAHNLVK	P47857	ATP-dependent 6-phosphofructokinase, muscle type OS=Mus musculus OX=10090 GN=Pfkm	2	376.724	3.8177	0.017932	128.38	yes	1.12	1.073	1.117	0.968	0.872	0.851
326	AAHPDCEDVAK	Q8BNU0	Armadillo repeat-containing protein 6 OS=Mus musculus OX=10090 GN=Armc6	3	404.849	2.4317	2.4094e-06	118.28	yes	1.047	0.989	1.089	1.091	0.901	0.883
327	AAHPDCEDVAK	Q8BNU0	Armadillo repeat-containing protein 6 OS=Mus musculus OX=10090 GN=Armc6	2	606.769	1.9326	4.127e-06	131.83	yes	1.126	0.979	1.036	1.007	0.879	0.972
328	AAHQKPR	O88737	Protein bassoon OS=Mus musculus OX=10090 GN=Bsn	3	269.824	3.9463	0.067549	54.765	yes	0.727	0.702	0.757	1.373	1.143	1.299
329	AAHSEGHITAGLDMK	P80314	T-complex protein 1 subunit beta OS=Mus musculus OX=10090 GN=Cct2	4	385.191	3.0542	1.3202e-09	115.06	yes	NA	NA	NA	NA	NA	NA
330	AAHSYNPK	P59326	YTH domain-containing family protein 1 OS=Mus musculus OX=10090 GN=Ythdf1	3	296.484	3.4728	0.0067847	73.248	yes	NA	NA	NA	NA	NA	NA
331	AAHVFFTDSCPDALFNELVK	O08599	Syntaxin-binding protein 1 OS=Mus musculus OX=10090 GN=Stxbp1	3	761.365	1.8319	2.083e-28	147.09	yes	1.211	0.944	1.195	0.883	0.99	0.778
332	AAHVFFTDSCPDALFNELVK	O08599	Syntaxin-binding protein 1 OS=Mus musculus OX=10090 GN=Stxbp1	4	571.275	1.902	1.2493e-06	69.979	yes	NA	NA	NA	NA	NA	NA
333	AAHVFFTDSCPDALFNELVK	O08599	Syntaxin-binding protein 1 OS=Mus musculus OX=10090 GN=Stxbp1	3	761.365	1.6642	4.2616e-32	153.72	yes	1.077	1.099	1.162	0.889	0.86	0.913
334	AAHVFFTDSCPDALFNELVK	O08599	Syntaxin-binding protein 1 OS=Mus musculus OX=10090 GN=Stxbp1	4	571.275	1.7729	5.3381e-11	85.362	yes	0.994	1.116	1.16	0.884	0.981	0.865
335	AAHVFFTDSCPDALFNELVK	O08599	Syntaxin-binding protein 1 OS=Mus musculus OX=10090 GN=Stxbp1	3	761.365	2.0721	6.3196e-28	141.13	yes	1.147	1.039	1.068	0.996	0.896	0.854
336	AAHVFFTDSCPDALFNELVK	O08599	Syntaxin-binding protein 1 OS=Mus musculus OX=10090 GN=Stxbp1	4	571.275	2.1753	2.5365e-14	99.044	yes	0.983	1.071	1.267	0.912	0.888	0.879
337	AAHVFFTDSCPDALFNELVK	O08599	Syntaxin-binding protein 1 OS=Mus musculus OX=10090 GN=Stxbp1	3	761.365	1.6621	4.8956e-06	65.231	yes	1.118	1.124	1.042	0.807	0.917	0.991
338	AAHVFFTDSCPDALFNELVK	O08599	Syntaxin-binding protein 1 OS=Mus musculus OX=10090 GN=Stxbp1	4	571.029	2.4521	9.038e-33	157.91	yes	1.102	1.103	1.11	1.01	0.834	0.841
339	AAHVFFTDSCPDALFNELVK	O08599	Syntaxin-binding protein 1 OS=Mus musculus OX=10090 GN=Stxbp1	3	761.037	2.9514	2.2456e-39	171.71	yes	0.947	1.193	1.166	0.985	0.769	0.94
340	AAHVFFTDSCPDALFNELVK	O08599	Syntaxin-binding protein 1 OS=Mus musculus OX=10090 GN=Stxbp1	5	457.025	3.0202	2.4025e-21	118.31	yes	NA	NA	NA	NA	NA	NA
341	AAHVFFTDSCPDALFNELVK	O08599	Syntaxin-binding protein 1 OS=Mus musculus OX=10090 GN=Stxbp1	2	1141.05		9.1906e-83	219.23	yes	NA	NA	NA	NA	NA	NA
342	AAIAAAAAAAAAK	Q9CR57	60S ribosomal protein L14 OS=Mus musculus OX=10090 GN=Rpl14	2	521.306	2.7414	3.369e-22	199.08	yes	NA	NA	NA	NA	NA	NA
343	AAIAAAAAAAAAK	Q9CR57	60S ribosomal protein L14 OS=Mus musculus OX=10090 GN=Rpl14	3	347.873	3.029	0.00074157	66.663	yes	1.1	0.978	1.063	1.023	0.924	0.912
344	AAIAQALAGEVSVVPPSR	Q3UKJ7	WD40 repeat-containing protein SMU1 OS=Mus musculus OX=10090 GN=Smu1	3	579.328	1.6524	0.00016951	59.585	yes	NA	NA	NA	NA	NA	NA
345	AAIAQLNGK	Q8C2Q3	RNA-binding protein 14 OS=Mus musculus OX=10090 GN=Rbm14	2	443.753	2.8406	0.0039307	107.57	yes	NA	NA	NA	NA	NA	NA
346	AAICSGK	P16858	Glyceraldehyde-3-phosphate dehydrogenase OS=Mus musculus OX=10090 GN=Gapdh	3	236.123	3.4393	0.0074474	88.734	yes	0.995	1.055	1.038	1.064	0.929	0.919
347	AAICSGK	P16858	Glyceraldehyde-3-phosphate dehydrogenase OS=Mus musculus OX=10090 GN=Gapdh	2	353.681	3.6955	0.025371	100.19	yes	1.109	1.129	1.163	0.914	0.823	0.863
348	AAICSGK	P16858	Glyceraldehyde-3-phosphate dehydrogenase OS=Mus musculus OX=10090 GN=Gapdh	2	353.681	3.0255	0.025371	100.19	yes	1.051	1.052	1.04	1.027	0.95	0.879
349	AAICSGK	P16858	Glyceraldehyde-3-phosphate dehydrogenase OS=Mus musculus OX=10090 GN=Gapdh	3	236.123	3.6294	0.01129	79.454	yes	1.077	1.063	1.086	1.019	0.892	0.862
350	AAICSGK	P16858	Glyceraldehyde-3-phosphate dehydrogenase OS=Mus musculus OX=10090 GN=Gapdh	2	353.681	3.2646	0.025371	100.19	yes	1.109	1.026	1.136	0.948	0.908	0.873
351	AAIDFLSN	Q9CZJ2	Heat shock 70 kDa protein 12B OS=Mus musculus OX=10090 GN=Hspa12b	2	425.719	2.5737	0.00665	104.45	yes	1.043	1.074	0.996	0.964	1.01	0.913
352	AAIDWFDGK	P56959	RNA-binding protein FUS OS=Mus musculus OX=10090 GN=Fus	2	511.751	2.3645	0.003284	94.692	yes	0.983	1.094	1.024	1.061	0.945	0.893
353	AAIDWFDGK	P56959	RNA-binding protein FUS OS=Mus musculus OX=10090 GN=Fus	3	341.503	2.4327	0.0021801	78.516	yes	1.013	1.012	1.073	0.989	1.033	0.88
354	AAIDWFDGKEFSGNPIK	P56959	RNA-binding protein FUS OS=Mus musculus OX=10090 GN=Fus	3	632.316	2.2142	3.8873e-19	139.88	yes	1.052	1.007	1.035	1.02	1.002	0.885
355	AAIDWFDGKEFSGNPIK	P56959	RNA-binding protein FUS OS=Mus musculus OX=10090 GN=Fus	4	474.489	2.3979	5.9469e-13	116.96	yes	1.028	1.049	1.058	1.023	0.954	0.889
356	AAIEHIK	P34928	Apolipoprotein C-I OS=Mus musculus OX=10090 GN=Apoc1	3	261.157	2.6336	0.0079107	86.872	yes	1.002	1.003	1.007	1.037	0.951	0.999
357	AAIEHIK	P34928	Apolipoprotein C-I OS=Mus musculus OX=10090 GN=Apoc1	2	391.232	1.3752	0.024475	101.64	yes	NA	NA	NA	NA	NA	NA
358	AAIEHLHQK	Q80W04	Transmembrane and coiled-coil domains protein 2 OS=Mus musculus OX=10090 GN=Tmcc2	4	262.399	3.0407	0.00011572	147.29	yes	1.112	1.128	1.079	0.914	0.876	0.891
359	AAIEHLHQK	Q80W04	Transmembrane and coiled-coil domains protein 2 OS=Mus musculus OX=10090 GN=Tmcc2	3	349.53	2.7877	0.0097241	60.019	yes	NA	NA	NA	NA	NA	NA
360	AAIENYVLTYK	Q8BYI9	Tenascin-R OS=Mus musculus OX=10090 GN=Tnr	3	429.227	1.9324	0.0090049	57.175	yes	NA	NA	NA	NA	NA	NA
361	AAIENYVLTYK	Q8BYI9	Tenascin-R OS=Mus musculus OX=10090 GN=Tnr	2	643.337		1.3033e-05	113.24	yes	NA	NA	NA	NA	NA	NA
362	AAIENYVLTYK	Q8BYI9	Tenascin-R OS=Mus musculus OX=10090 GN=Tnr	3	429.227	2.3188	0.018704	50.354	yes	NA	NA	NA	NA	NA	NA
363	AAIENYVLTYK	Q8BYI9	Tenascin-R OS=Mus musculus OX=10090 GN=Tnr	3	428.899	2.2317	0.0034977	61.344	yes	NA	NA	NA	NA	NA	NA
364	AAIENYVLTYK	Q8BYI9	Tenascin-R OS=Mus musculus OX=10090 GN=Tnr	2	642.845	2.2183	8.1629e-07	155.86	yes	1.069	1.062	1.114	0.998	0.877	0.879
365	AAIENYVLTYK	Q8BYI9	Tenascin-R OS=Mus musculus OX=10090 GN=Tnr	3	428.899	2.7295	0.0046308	59.198	yes	1.298	1.127	1.035	0.741	0.902	0.898
366	AAIGLVPEVPK	Q8BWQ6	UPF0505 protein C16orf62 homolog OS=Mus musculus OX=10090	3	365.225	3.3863	0.0021206	66.056	yes	1.127	1.086	1.106	0.937	0.862	0.883
367	AAIIADCSTFR	Q80XI3	Eukaryotic translation initiation factor 4 gamma 3 OS=Mus musculus OX=10090 GN=Eif4g3	2	612.806	2.3527	0.0005449	95.618	yes	1.011	1.011	1.083	1.021	0.993	0.88
368	AAIISAEGDSK	P67778	Prohibitin OS=Mus musculus OX=10090 GN=Phb	2	531.277	3.3224	2.7341e-06	147.63	yes	1.033	1.022	1.061	1.035	0.932	0.917
369	AAIISAEGDSK	P67778	Prohibitin OS=Mus musculus OX=10090 GN=Phb	3	354.521	3.8555	5.4508e-07	147.74	yes	1.026	1.044	1.152	0.949	0.96	0.868
370	AAILQTEVDALR	Q6PH08	ERC protein 2 OS=Mus musculus OX=10090 GN=Erc2	2	650.367	1.6897	9.6366e-13	180.61	no	1.042	1.046	0.99	1.112	0.897	0.914
371	AAILQTEVDALR	Q6PH08	ERC protein 2 OS=Mus musculus OX=10090 GN=Erc2	3	433.914	2.1391	2.0109e-07	125.97	no	1.266	1.265	0.968	0.97	0.646	0.885
372	AAIPAGEQAR	Q8BGV8	Mitochondrial dynamics protein MID51 OS=Mus musculus OX=10090 GN=Mief1	2	492.267	2.9653	0.00093459	96.957	yes	1.076	1.111	1.113	0.945	0.89	0.865
373	AAIQDDR	O35066	Kinesin-like protein KIF3C OS=Mus musculus OX=10090 GN=Kif3c	2	394.698	3.0882	0.016462	117.39	yes	1.048	1.058	0.984	1.005	1.004	0.901
374	AAIQDGLLGMFLK	Q8C7X2	ER membrane protein complex subunit 1 OS=Mus musculus OX=10090 GN=Emc1	3	464.923	2.0752	0.0019991	58.32	yes	1.164	1.186	1.153	0.878	0.826	0.794
375	AAIQDGLLGMFLK	Q8C7X2	ER membrane protein complex subunit 1 OS=Mus musculus OX=10090 GN=Emc1	3	464.923		0.004878	49.333	yes	NA	NA	NA	NA	NA	NA
376	AAIQDGLLGMFLK	Q8C7X2	ER membrane protein complex subunit 1 OS=Mus musculus OX=10090 GN=Emc1	2	688.884	2.3469	3.7716e-10	148.52	yes	NA	NA	NA	NA	NA	NA
377	AAIQDGLLGMFLK	Q8C7X2	ER membrane protein complex subunit 1 OS=Mus musculus OX=10090 GN=Emc1	3	459.592	2.376	1.5503e-05	95.273	yes	1.012	1.106	0.995	0.962	0.767	1.158
378	AAIQSQLDGVR	Q6KAR6	Exocyst complex component 3 OS=Mus musculus OX=10090 GN=Exoc3	2	579.317	1.3762	0.00027011	103.76	yes	NA	NA	NA	NA	NA	NA
379	AAITFSTESLSTPAPQVFLQATR	Q8C419	Probable G-protein coupled receptor 158 OS=Mus musculus OX=10090 GN=Gpr158	3	812.764	1.8763	1.0304e-14	88.872	yes	NA	NA	NA	NA	NA	NA
380	AAITHEGR	Q5NCX5	Neuralized-like protein 4 OS=Mus musculus OX=10090 GN=Neurl4	3	285.487	3.3341	0.005347	78.192	yes	NA	NA	NA	NA	NA	NA
381	AAIVCYDLTDSSSFER	P35290	Ras-related protein Rab-24 OS=Mus musculus OX=10090 GN=Rab24	2	917.42	2.9235	1.2202e-12	118.21	yes	1.133	1.159	0.982	1.034	0.84	0.851
382	AAIVEEQR	Q9D8L5	Coiled-coil domain-containing protein 91 OS=Mus musculus OX=10090 GN=Ccdc91	2	458.248	2.4708	0.023152	80.787	yes	1.057	1.068	1.181	0.883	0.904	0.908
383	AAIVVHSR	Q91VE0	Long-chain fatty acid transport protein 4 OS=Mus musculus OX=10090 GN=Slc27a4	3	284.84	2.7566	0.00095153	113.7	no	1.18	1.006	1.137	0.861	0.876	0.939
384	AAKDEVSESR	P08551	Neurofilament light polypeptide OS=Mus musculus OX=10090 GN=Nefl	3	364.516	2.387	0.018619	54.27	yes	1.069	1.084	1.052	1.005	0.847	0.943
385	AAKDEVSESR	P08551	Neurofilament light polypeptide OS=Mus musculus OX=10090 GN=Nefl	2	546.27	2.4569	0.00016578	145.23	yes	1.065	1.11	1.082	0.953	0.928	0.861
386	AAKDEVSESR	P08551	Neurofilament light polypeptide OS=Mus musculus OX=10090 GN=Nefl	2	546.27		0.027527	64.64	yes	NA	NA	NA	NA	NA	NA
387	AAKDEVSESR	P08551	Neurofilament light polypeptide OS=Mus musculus OX=10090 GN=Nefl	2	546.27	2.8253	0.0017555	95.477	yes	1.408	1.301	1.358	0.513	0.54	0.88
388	AAKPGANSTTDAVLLNK	P11881	Inositol 1,4,5-trisphosphate receptor type 1 OS=Mus musculus OX=10090 GN=Itpr1	3	557.969		0.00076658	54.073	yes	NA	NA	NA	NA	NA	NA
389	AALAALTK	Q6NZC7	SEC23-interacting protein OS=Mus musculus OX=10090 GN=Sec23ip	2	379.742		0.0097643	111.95	yes	NA	NA	NA	NA	NA	NA
390	AALAGGTTMIIDHVVPEPESSLTEAYEK	Q62188	Dihydropyrimidinase-related protein 3 OS=Mus musculus OX=10090 GN=Dpysl3	4	737.117	2.5934	2.8437e-18	86.508	yes	1.004	1.301	1.151	0.852	0.825	0.867
391	AALAGGTTMIIDHVVPEPESSLTEAYEK	Q62188	Dihydropyrimidinase-related protein 3 OS=Mus musculus OX=10090 GN=Dpysl3	4	737.117	2.3827	9.3804e-25	105.24	yes	1.158	1.045	1.077	0.92	0.953	0.848
392	AALAGGTTMIIDHVVPEPESSLTEAYEK	Q62188	Dihydropyrimidinase-related protein 3 OS=Mus musculus OX=10090 GN=Dpysl3	4	733.118	1.9019	9.5066e-43	129.66	yes	1.069	1.005	1.023	1.006	0.901	0.997
393	AALAGGTTMIIDHVVPEPESSLTEAYEK	Q62188	Dihydropyrimidinase-related protein 3 OS=Mus musculus OX=10090 GN=Dpysl3	3	977.155	2.2452	1.5048e-58	157.9	yes	0.999	1.2	1.064	1.033	0.814	0.89
394	AALAGGTTMIIDHVVPEPESSLTEAYEK	Q62188	Dihydropyrimidinase-related protein 3 OS=Mus musculus OX=10090 GN=Dpysl3	5	586.696	2.021	1.6578e-18	90.1	yes	NA	NA	NA	NA	NA	NA
395	AALAGGTTMIIDHVVPEPGSSLLTSFEK	P97427	Dihydropyrimidinase-related protein 1 OS=Mus musculus OX=10090 GN=Crmp1	3	953.16	2.4905	2.2853e-30	114.01	yes	1.264	1.125	1.235	0.778	0.876	0.721
396	AALAGGTTMIIDHVVPEPGSSLLTSFEK	P97427	Dihydropyrimidinase-related protein 1 OS=Mus musculus OX=10090 GN=Crmp1	4	715.122	2.2917	4.1911e-24	100.62	yes	1.023	1.237	1.104	1.036	0.788	0.812
397	AALAGGTTMIIDHVVPEPGSSLLTSFEK	P97427	Dihydropyrimidinase-related protein 1 OS=Mus musculus OX=10090 GN=Crmp1	4	715.122	2.0929	1.5791e-13	75.404	yes	NA	NA	NA	NA	NA	NA
398	AALAGGTTMIIDHVVPEPGSSLLTSFEK	P97427	Dihydropyrimidinase-related protein 1 OS=Mus musculus OX=10090 GN=Crmp1	3	953.16	2.5632	6.3809e-19	93.949	yes	0.976	1.081	1.007	0.987	0.933	1.016
399	AALAGGTTMIIDHVVPEPGSSLLTSFEK	P97427	Dihydropyrimidinase-related protein 1 OS=Mus musculus OX=10090 GN=Crmp1	5	569.1	2.2734	2.3604e-18	87.72	yes	NA	NA	NA	NA	NA	NA
400	AALAGGTTMIIDHVVPEPGSSLLTSFEK	P97427	Dihydropyrimidinase-related protein 1 OS=Mus musculus OX=10090 GN=Crmp1	4	711.123	2.2162	1.2123e-10	72.935	yes	1.068	0.963	1.116	0.967	0.929	0.958
401	AALAGGTTMIIDHVVPEPGSSLLTSFEK	P97427	Dihydropyrimidinase-related protein 1 OS=Mus musculus OX=10090 GN=Crmp1	3	947.828	2.6535	4.3782e-51	149.07	yes	1.06	1.019	1.159	0.945	0.939	0.879
402	AALAGGTTMIIDHVVPEPGTSLLAAFDQWR	O08553	Dihydropyrimidinase-related protein 2 OS=Mus musculus OX=10090 GN=Dpysl2	4	785.158	2.029	4.95e-05	42.885	yes	NA	NA	NA	NA	NA	NA
403	AALAGGTTMIIDHVVPEPGTSLLAAFDQWR	O08553	Dihydropyrimidinase-related protein 2 OS=Mus musculus OX=10090 GN=Dpysl2	4	789.156	2.0044	8.9525e-10	65.248	yes	1.349	0.579	NA	0.93	0.909	1.233
404	AALAGYPR	Q61205	Platelet-activating factor acetylhydrolase IB subunit gamma OS=Mus musculus OX=10090 GN=Pafah1b3	2	409.73	3.1214	0.028859	76.134	yes	1.096	1.059	1.055	0.939	0.903	0.949
405	AALAIQGK	Q6W8Q3	Purkinje cell protein 4-like protein 1 OS=Mus musculus OX=10090 GN=Pcp4l1	2	386.24	3.3896	0.0047487	125.25	yes	0.98	0.95	0.961	1.072	1.035	1.003
406	AALAQAADCEVEQWNSDDPIPR	Q91Z53	Glyoxylate reductase/hydroxypyruvate reductase OS=Mus musculus OX=10090 GN=Grhpr	3	819.376	1.9395	1.4865e-33	142.23	yes	1.043	1.053	1.184	0.918	0.953	0.85
407	AALCHFCIDMLNAK	Q9DB05	Alpha-soluble NSF attachment protein OS=Mus musculus OX=10090 GN=Napa	4	420.698	2.2601	0.0013864	57.175	yes	NA	NA	NA	NA	NA	NA
408	AALCHFCIDMLNAK	Q9DB05	Alpha-soluble NSF attachment protein OS=Mus musculus OX=10090 GN=Napa	3	560.595		4.1872e-05	81.565	yes	NA	NA	NA	NA	NA	NA
409	AALCHFCIDMLNAK	Q9DB05	Alpha-soluble NSF attachment protein OS=Mus musculus OX=10090 GN=Napa	3	555.263	2.1279	6.8558e-12	138.42	yes	1.095	0.91	0.999	1.017	0.955	1.024
410	AALCHFCIDMLNAK	Q9DB05	Alpha-soluble NSF attachment protein OS=Mus musculus OX=10090 GN=Napa	4	416.699	2.4464	4.4655e-07	105.46	yes	0.968	1.075	1.001	1.095	0.894	0.967
411	AALCHFIVDELNAK	P28663	Beta-soluble NSF attachment protein OS=Mus musculus OX=10090 GN=Napb	3	534.605	2.1081	3.5095e-06	98.902	yes	1.064	1.025	1.211	1.144	0.815	0.742
412	AALCHFIVDELNAK	P28663	Beta-soluble NSF attachment protein OS=Mus musculus OX=10090 GN=Napb	4	401.205	2.4607	0.00052754	63.473	yes	1.005	1.051	1.114	1.017	0.911	0.903
413	AALCHFIVDELNAK	P28663	Beta-soluble NSF attachment protein OS=Mus musculus OX=10090 GN=Napb	4	401.205	2.3858	0.0020005	55.261	yes	1.16	1.035	1.109	0.865	1.03	0.802
414	AALCHFIVDELNAK	P28663	Beta-soluble NSF attachment protein OS=Mus musculus OX=10090 GN=Napb	3	534.605	2.1039	1.0785e-08	122.39	yes	0.988	1.163	1.064	0.909	1.015	0.861
415	AALCHFIVDELNAK	P28663	Beta-soluble NSF attachment protein OS=Mus musculus OX=10090 GN=Napb	3	534.277	2.0812	7.354e-26	196.15	yes	1.04	0.987	1.028	1.001	0.988	0.956
416	AALCHFIVDELNAK	P28663	Beta-soluble NSF attachment protein OS=Mus musculus OX=10090 GN=Napb	4	400.959	2.7302	5.9381e-08	114.86	yes	1.026	0.903	1	1.04	1.083	0.948
417	AALCHFIVDELNAK	P28663	Beta-soluble NSF attachment protein OS=Mus musculus OX=10090 GN=Napb	2	800.911	2.7336	1.7581e-17	174.39	yes	1.113	1.09	1.103	0.969	0.907	0.818
418	AALCTELK	Q3UNZ8	Quinone oxidoreductase-like protein 2 OS=Mus musculus OX=10090 GN=Cryzl2	2	453.242	2.8515	0.005264	109.71	yes	1.123	1.081	1.056	0.953	0.93	0.856
419	AALDAGVFQSVWVSTDHDEIENVAK	Q99KK2	N-acylneuraminate cytidylyltransferase OS=Mus musculus OX=10090 GN=Cmas	4	676.083	1.9343	3.5826e-25	115.01	yes	1.185	0.994	1.075	0.916	0.947	0.883
420	AALDCCVVDVQEYSADPHAIAGALK	Q5SSM3	Rho GTPase-activating protein 44 OS=Mus musculus OX=10090 GN=Arhgap44	4	669.072	1.8933	8.7513e-07	55.208	yes	NA	NA	NA	NA	NA	NA
421	AALDGTPGMIGYGMAK	Q8BVI4	Dihydropteridine reductase OS=Mus musculus OX=10090 GN=Qdpr	3	528.918	2.3251	8.3547e-09	94.09	yes	NA	NA	NA	NA	NA	NA
422	AALDGTPGMIGYGMAK	Q8BVI4	Dihydropteridine reductase OS=Mus musculus OX=10090 GN=Qdpr	2	784.876	2.4921	0.0007778	61.657	yes	NA	NA	NA	NA	NA	NA
423	AALDGTPGMIGYGMAK	Q8BVI4	Dihydropteridine reductase OS=Mus musculus OX=10090 GN=Qdpr	3	523.586	2.5126	1.7755e-13	119.87	yes	1.125	1.088	1.189	0.871	0.866	0.861
424	AALDGTPGMIGYGMAK	Q8BVI4	Dihydropteridine reductase OS=Mus musculus OX=10090 GN=Qdpr	3	523.586	2.439	1.8928e-11	111.12	yes	1.173	1.018	1.238	0.88	0.871	0.819
425	AALDGTPGMIGYGMAK	Q8BVI4	Dihydropteridine reductase OS=Mus musculus OX=10090 GN=Qdpr	2	784.876		0.00015947	75.764	yes	NA	NA	NA	NA	NA	NA
426	AALDGTPGMIGYGMAK	Q8BVI4	Dihydropteridine reductase OS=Mus musculus OX=10090 GN=Qdpr	2	776.879	2.4856	4.3591e-30	184	yes	1.068	1.074	1.074	0.96	0.949	0.874
427	AALDGTPGMIGYGMAK	Q8BVI4	Dihydropteridine reductase OS=Mus musculus OX=10090 GN=Qdpr	3	518.255	2.1625	3.1385e-08	89.624	yes	0.988	1.002	1.182	0.961	1.046	0.822
428	AALDLKDPNRPR	Q9JJC6	RILP-like protein 1 OS=Mus musculus OX=10090 GN=Rilpl1	4	342.195	2.5277	0.022602	49.025	yes	NA	NA	NA	NA	NA	NA
429	AALEAIDELDLFGAHGGR	Q8BWJ3	Phosphorylase b kinase regulatory subunit alpha, liver isoform OS=Mus musculus OX=10090 GN=Phka2	3	618.983	1.7875	3.1393e-07	78.078	yes	NA	NA	NA	NA	NA	NA
430	AALEALDELDLFGVK	P18826	Phosphorylase b kinase regulatory subunit alpha, skeletal muscle isoform OS=Mus musculus OX=10090 GN=Phka1	3	535.291	2.9303	6.9089e-12	127.71	yes	1.018	1.171	1.134	0.914	0.939	0.824
431	AALEALDELDLFGVK	P18826	Phosphorylase b kinase regulatory subunit alpha, skeletal muscle isoform OS=Mus musculus OX=10090 GN=Phka1	3	535.291	1.757	1.142e-05	79.875	yes	NA	NA	NA	NA	NA	NA
432	AALEALGSCLNNK	Q9CZN7	Serine hydroxymethyltransferase, mitochondrial OS=Mus musculus OX=10090 GN=Shmt2	2	680.848		0.031347	49.483	yes	NA	NA	NA	NA	NA	NA
433	AALEAQNALHNIK	Q9Z0H4	CUGBP Elav-like family member 2 OS=Mus musculus OX=10090 GN=Celf2	3	465.253	2.5737	1.5457e-07	122.39	yes	NA	NA	NA	NA	NA	NA
434	AALEAQNALHNIK	Q9Z0H4	CUGBP Elav-like family member 2 OS=Mus musculus OX=10090 GN=Celf2	3	464.925	2.4661	1.888e-05	94.09	yes	NA	NA	NA	NA	NA	NA
435	AALEAQNALHNIK	Q9Z0H4	CUGBP Elav-like family member 2 OS=Mus musculus OX=10090 GN=Celf2	3	464.925	3.0298	2.2203e-06	109.6	yes	NA	NA	NA	NA	NA	NA
436	AALECLGQAEDLRK	Q64345	Interferon-induced protein with tetratricopeptide repeats 3 OS=Mus musculus OX=10090 GN=Ifit3	3	525.272	2.0047	0.068421	30.874	yes	NA	NA	NA	NA	NA	NA
437	AALEDRDR	Q61595	Kinectin OS=Mus musculus OX=10090 GN=Ktn1	2	473.241		0.040234	76.478	yes	NA	NA	NA	NA	NA	NA
438	AALEELQR	P58854	Gamma-tubulin complex component 3 OS=Mus musculus OX=10090 GN=Tubgcp3	2	465.256	2.2872	0.019276	83.948	yes	1.054	1.049	1.26	0.885	0.951	0.8
439	AALEELVR	Q61035	Histidine--tRNA ligase, cytoplasmic OS=Mus musculus OX=10090 GN=Hars	2	450.761	2.5685	0.0051635	110.41	yes	1.058	1.048	1.057	0.969	0.946	0.923
440	AALEEVYPDLTPEENRR	Q9DBR1	5'-3' exoribonuclease 2 OS=Mus musculus OX=10090 GN=Xrn2	3	668.001	1.6541	2.4054e-10	98.281	yes	NA	NA	NA	NA	NA	NA
441	AALEGFLAALQGDPPQAER	Q03157	Amyloid-like protein 1 OS=Mus musculus OX=10090 GN=Aplp1	3	652.006	1.9156	6.0997e-09	84.249	yes	0.951	1.197	1.064	1.016	0.91	0.861
442	AALEGFLAALQGDPPQAER	Q03157	Amyloid-like protein 1 OS=Mus musculus OX=10090 GN=Aplp1	4	489.256	2.47	0.00018176	52.731	yes	1.062	1.169	1.282	0.806	0.884	0.798
443	AALEGFLAALQGDPPQAER	Q03157	Amyloid-like protein 1 OS=Mus musculus OX=10090 GN=Aplp1	2	977.505	2.2894	0.00046943	58.98	yes	NA	NA	NA	NA	NA	NA
444	AALEGVSR	Q8CH72	E3 ubiquitin-protein ligase TRIM32 OS=Mus musculus OX=10090 GN=Trim32	2	401.725	3.1421	0.039734	70.816	yes	1.067	1.044	1.088	0.966	0.915	0.92
445	AALEQPCEGSLTR	P84086	Complexin-2 OS=Mus musculus OX=10090 GN=Cplx2	2	716.348	1.7653	1.2999e-10	156.2	yes	1.058	1.047	1.085	1.027	0.9	0.884
446	AALEQPCEGSLTR	P84086	Complexin-2 OS=Mus musculus OX=10090 GN=Cplx2	3	477.901	1.9694	0.07173	29.467	yes	NA	NA	NA	NA	NA	NA
447	AALEQPCEGSLTRPK	P84086	Complexin-2 OS=Mus musculus OX=10090 GN=Cplx2	3	552.951	2.3406	4.841e-14	138.81	yes	1.092	1.062	1.051	0.94	0.929	0.926
448	AALEQPCEGSLTRPK	P84086	Complexin-2 OS=Mus musculus OX=10090 GN=Cplx2	4	414.965	2.7302	5.2469e-06	82.925	yes	1.12	1.075	1.131	0.985	0.851	0.838
449	AALEQPCEGSLTRPK	P84086	Complexin-2 OS=Mus musculus OX=10090 GN=Cplx2	2	828.922	2.6217	1.8797e-22	181.75	yes	0.973	1.043	1.105	0.94	0.944	0.995
450	AALESGVSTK	Q9WV34	MAGUK p55 subfamily member 2 OS=Mus musculus OX=10090 GN=Mpp2	2	481.761	3.0529	0.0081835	74.611	yes	NA	NA	NA	NA	NA	NA
451	AALESGVSTK	Q9WV34	MAGUK p55 subfamily member 2 OS=Mus musculus OX=10090 GN=Mpp2	3	321.51	3.3022	0.00032287	93.096	yes	1.081	1.079	1.139	0.916	0.876	0.909
452	AALEYLEDIDLK	Q9CYH2	Redox-regulatory protein FAM213A OS=Mus musculus OX=10090 GN=Fam213a	3	464.913	2.6422	2.7842e-08	132.32	yes	1.13	1.088	0.984	0.918	0.918	0.961
453	AALEYLGSFDHYAT	Q64487	Receptor-type tyrosine-protein phosphatase delta OS=Mus musculus OX=10090 GN=Ptprd	2	779.365	2.1345	0.0071708	59.227	no	NA	NA	NA	NA	NA	NA
454	AALINYTR	Q8BYR5	Calcium-dependent secretion activator 2 OS=Mus musculus OX=10090 GN=Cadps2	2	461.261	2.5626	0.0050209	111.39	yes	NA	NA	NA	NA	NA	NA
455	AALLAELASLEADALR	Q3TW96	UDP-N-acetylhexosamine pyrophosphorylase-like protein 1 OS=Mus musculus OX=10090 GN=Uap1l1	2	813.957	2.1844	0.00019415	71.08	yes	NA	NA	NA	NA	NA	NA
456	AALLEAGMPESTEDK	Q6ZPJ3	(E3-independent) E2 ubiquitin-conjugating enzyme UBE2O OS=Mus musculus OX=10090 GN=Ube2o	3	521.252	2.9628	3.4172e-07	92.939	yes	NA	NA	NA	NA	NA	NA
457	AALLEAGMPESTEDK	Q6ZPJ3	(E3-independent) E2 ubiquitin-conjugating enzyme UBE2O OS=Mus musculus OX=10090 GN=Ube2o	2	781.374	2.6809	2.1022e-08	110.97	yes	1.072	1.082	1.066	1	0.913	0.867
458	AALLGEELASAAGAR	Q8CGU1	Calcium-binding and coiled-coil domain-containing protein 1 OS=Mus musculus OX=10090 GN=Calcoco1	3	467.256	1.9489	0.0012807	56.939	yes	1.082	1.024	1.075	1.059	0.82	0.94
459	AALLGEELASAAGAR	Q8CGU1	Calcium-binding and coiled-coil domain-containing protein 1 OS=Mus musculus OX=10090 GN=Calcoco1	2	700.381	1.4583	2.7438e-06	89.911	yes	NA	NA	NA	NA	NA	NA
460	AALLNQHYQVNFK	Q8CGC7	Bifunctional glutamate/proline--tRNA ligase OS=Mus musculus OX=10090 GN=Eprs	3	515.944		5.9357e-05	86.114	yes	NA	NA	NA	NA	NA	NA
461	AALNALQPPEFR	Q78T54	Vacuolar ATPase assembly integral membrane protein Vma21 OS=Mus musculus OX=10090 GN=Vma21	2	663.862	2.2627	0.00010229	104.24	yes	1.051	1.011	1.129	1.015	0.884	0.91
462	AALNALQPPEFR	Q78T54	Vacuolar ATPase assembly integral membrane protein Vma21 OS=Mus musculus OX=10090 GN=Vma21	3	442.91	2.6933	0.0014603	63.091	yes	1.17	1.078	1.082	0.882	0.842	0.946
463	AALNAVR	P70441	Na(+)/H(+) exchange regulatory cofactor NHE-RF1 OS=Mus musculus OX=10090 GN=Slc9a3r1	2	358.208	3.0293	0.068066	109.11	yes	NA	NA	NA	NA	NA	NA
464	AALNELVECVGCTR	Q6PD28	Serine/threonine-protein phosphatase 2A 56 kDa regulatory subunit beta isoform OS=Mus musculus OX=10090 GN=Ppp2r5b	3	531.257	2.1186	8.153e-06	88.78	yes	NA	NA	NA	NA	NA	NA
465	AALNGADIYAGCCTLK	Q921F4	Heterogeneous nuclear ribonucleoprotein L-like OS=Mus musculus OX=10090 GN=Hnrnpll	3	566.932	1.6118	4.1948e-13	117.48	yes	1.049	1.033	1.145	0.941	0.974	0.857
466	AALNGADIYAGCCTLK	Q921F4	Heterogeneous nuclear ribonucleoprotein L-like OS=Mus musculus OX=10090 GN=Hnrnpll	2	849.895		5.4383e-09	94.203	yes	NA	NA	NA	NA	NA	NA
468	AALPAGEGGSPEGAK	Q7TQF7	Amphiphysin OS=Mus musculus OX=10090 GN=Amph	2	656.331	2.0789	8.3369e-22	176.4	yes	1.107	1.133	1.113	0.855	0.946	0.847
469	AALPAGEGGSPEGAK	Q7TQF7	Amphiphysin OS=Mus musculus OX=10090 GN=Amph	3	437.889	2.2774	3.5537e-09	112.08	yes	1.041	1.118	1.054	0.965	0.894	0.928
470	AALPAGEGGSPEGAK	Q7TQF7	Amphiphysin OS=Mus musculus OX=10090 GN=Amph	3	437.889	2.9551	4.0276e-11	124.51	yes	1.017	1.099	1.089	1.028	0.937	0.83
471	AALPDLTK	Q91YW3	DnaJ homolog subfamily C member 3 OS=Mus musculus OX=10090 GN=Dnajc3	2	414.745	3.1211	0.010622	95.502	yes	NA	NA	NA	NA	NA	NA
472	AALPLTTSDTK	Q7TMY8	E3 ubiquitin-protein ligase HUWE1 OS=Mus musculus OX=10090 GN=Huwe1	2	559.309	2.7238	0.00012931	109.72	yes	1.053	0.98	1.156	0.982	0.927	0.903
473	AALPSHVVTMLDNFPTNLHPMSQLSAAITALNSESNFAR	Q9CZU6	Citrate synthase, mitochondrial OS=Mus musculus OX=10090 GN=Cs	5	840.42	1.9609	1.1529e-21	92.589	yes	NA	NA	NA	NA	NA	NA
474	AALPSHVVTMLDNFPTNLHPMSQLSAAITALNSESNFAR	Q9CZU6	Citrate synthase, mitochondrial OS=Mus musculus OX=10090 GN=Cs	4	1050.27	1.6728	8.1444e-10	55.059	yes	0.608	1.387	1.255	0.836	0.807	1.107
475	AALPSLTNPPSLSPIR	P42859	Huntingtin OS=Mus musculus OX=10090 GN=Htt	3	545.314	2.0573	0.00091564	55.011	yes	NA	NA	NA	NA	NA	NA
476	AALPTPALTPEDK	Q6PB44	Tyrosine-protein phosphatase non-receptor type 23 OS=Mus musculus OX=10090 GN=Ptpn23	3	441.91	2.6172	8.0377e-05	82.069	yes	NA	NA	NA	NA	NA	NA
477	AALQALK	Q9D8B3	Charged multivesicular body protein 4b OS=Mus musculus OX=10090 GN=Chmp4b	2	357.729	3.6612	0.017204	122.79	yes	NA	NA	NA	NA	NA	NA
478	AALQEEEQASK	P28740	Kinesin-like protein KIF2A OS=Mus musculus OX=10090 GN=Kif2a	2	602.296	2.46	4.7336e-08	161.48	yes	1.064	1.077	1.087	0.997	0.885	0.89
479	AALQEEEQASK	P28740	Kinesin-like protein KIF2A OS=Mus musculus OX=10090 GN=Kif2a	3	401.867	2.9947	1.1478e-06	136.81	yes	1.192	1.126	1.183	0.846	0.824	0.829
480	AALQELLSK	P62852	40S ribosomal protein S25 OS=Mus musculus OX=10090 GN=Rps25	2	486.79	2.2058	0.0007933	120.06	yes	0.985	0.961	1.036	1.156	0.976	0.887
481	AALQELLSK	P62852	40S ribosomal protein S25 OS=Mus musculus OX=10090 GN=Rps25	3	324.862	2.6858	0.0018835	80.755	yes	1.046	1.015	1.018	1.027	1.005	0.889
482	AALQENECLLASSTFAQAEVK	Q6PB66	Leucine-rich PPR motif-containing protein, mitochondrial OS=Mus musculus OX=10090 GN=Lrpprc	3	760.711	2.106	1.2696e-25	124.69	yes	1.082	1.042	1.1	0.954	0.953	0.869
483	AALQENECLLASSTFAQAEVK	Q6PB66	Leucine-rich PPR motif-containing protein, mitochondrial OS=Mus musculus OX=10090 GN=Lrpprc	4	570.785	2.1847	8.1486e-10	80.236	yes	NA	NA	NA	NA	NA	NA
484	AALQTIGEDQGQNPYTELLVLEAHR	Q3UDP0	WD repeat-containing protein 41 OS=Mus musculus OX=10090 GN=Wdr41	4	692.357	2.1769	1.4283e-24	107.75	yes	1.004	0.981	1.148	1.246	0.694	0.927
485	AALQTIGEDQGQNPYTELLVLEAHR	Q3UDP0	WD repeat-containing protein 41 OS=Mus musculus OX=10090 GN=Wdr41	3	922.807	2.6824	1.313e-35	129.29	yes	0.88	1.176	1.09	0.859	0.636	1.36
486	AALQVEEESWNAYPYTR	O35954	Membrane-associated phosphatidylinositol transfer protein 1 OS=Mus musculus OX=10090 GN=Pitpnm1	3	676.322	2.2857	4.2954e-12	113.28	yes	NA	NA	NA	NA	NA	NA
487	AALSEMVEYITHNR	Q60996	Serine/threonine-protein phosphatase 2A 56 kDa regulatory subunit gamma isoform OS=Mus musculus OX=10090 GN=Ppp2r5c	3	545.272	2.0706	6.1429e-14	147.73	yes	1.139	1.067	1.081	0.974	0.802	0.938
488	AALSGANVLTLIEK	Q91ZX7	Prolow-density lipoprotein receptor-related protein 1 OS=Mus musculus OX=10090 GN=Lrp1	2	700.411	1.1587	4.8087e-25	193.47	yes	0.973	1.109	1.15	1.057	0.854	0.857
489	AALSGANVLTLIEK	Q91ZX7	Prolow-density lipoprotein receptor-related protein 1 OS=Mus musculus OX=10090 GN=Lrp1	3	467.277	1.0963	4.9178e-09	124.07	yes	0.945	1.125	1.24	0.844	0.942	0.903
490	AALSHGSHQQR	Q99J85	Neuronal pentraxin receptor OS=Mus musculus OX=10090 GN=Nptxr	3	397.871	2.8015	0.022427	44.639	yes	NA	NA	NA	NA	NA	NA
491	AALSHGSHQQR	Q99J85	Neuronal pentraxin receptor OS=Mus musculus OX=10090 GN=Nptxr	4	298.655	3.2297	2.1852e-08	160.33	yes	0.965	0.858	1.029	1.068	1.108	0.972
492	AALSHGSHQQR	Q99J85	Neuronal pentraxin receptor OS=Mus musculus OX=10090 GN=Nptxr	2	596.303	2.5655	2.3938e-40	252.51	yes	0.981	0.918	1.011	1.055	1.001	1.035
493	AALSLPANVEDVCPNIPSLEK	E9Q401	Ryanodine receptor 2 OS=Mus musculus OX=10090 GN=Ryr2	3	746.388	2.6323	1.9223e-16	102.07	yes	0.842	0.999	1.198	1.349	0.74	0.871
494	AALSLPANVEDVCPNIPSLEK	E9Q401	Ryanodine receptor 2 OS=Mus musculus OX=10090 GN=Ryr2	4	560.043	2.5045	0.00030779	48.5	yes	1.197	1.09	0.999	0.971	0.889	0.854
495	AALSSFQK	P61202	COP9 signalosome complex subunit 2 OS=Mus musculus OX=10090 GN=Cops2	2	426.235	2.4691	0.005264	109.71	yes	1.042	1.058	1.054	1.039	0.94	0.866
496	AALSVDEVEK	Q6NZJ6	Eukaryotic translation initiation factor 4 gamma 1 OS=Mus musculus OX=10090 GN=Eif4g1	2	530.78	2.9118	8.923e-05	127.83	yes	1.092	1.055	1.093	0.934	0.921	0.905
497	AALSVDEVEKK	Q6NZJ6	Eukaryotic translation initiation factor 4 gamma 1 OS=Mus musculus OX=10090 GN=Eif4g1	3	396.887		3.9076e-07	125.54	yes	NA	NA	NA	NA	NA	NA
498	AALTIIR	Q5SYD0	Unconventional myosin-Id OS=Mus musculus OX=10090 GN=Myo1d	2	379.25	2.5202	0.055613	79.451	yes	1.055	1.091	1.045	0.953	0.961	0.894
499	AALTLTPSAVNK	Q9D924	Iron-sulfur cluster assembly 1 homolog, mitochondrial OS=Mus musculus OX=10090 GN=Isca1	2	593.346	1.9373	1.7549e-06	123.95	yes	NA	NA	NA	NA	NA	NA
500	AALTSAR	Q8BG32	26S proteasome non-ATPase regulatory subunit 11 OS=Mus musculus OX=10090 GN=Psmd11	2	345.201	3.1018	0.011056	138.33	yes	1.076	1.076	1.066	0.955	0.908	0.918
501	AALYAAPYK	Q9JL62	Glycolipid transfer protein OS=Mus musculus OX=10090 GN=Gltp	3	323.18	3.1299	0.017349	52.716	yes	NA	NA	NA	NA	NA	NA
502	AALYIIGDK	Q6ZPE2	Myotubularin-related protein 5 OS=Mus musculus OX=10090 GN=Sbf1	3	321.855	3.2198	0.021763	50.805	yes	1.097	1.053	1.102	0.91	0.919	0.919
503	AALYVVAIEDR	Q6PAK3	Protein arginine N-methyltransferase 8 OS=Mus musculus OX=10090 GN=Prmt8	3	407.228	1.4857	0.0013958	70.942	yes	NA	NA	NA	NA	NA	NA
504	AAMEALVVEVSK	O70133	ATP-dependent RNA helicase A OS=Mus musculus OX=10090 GN=Dhx9	3	416.229	2.8551	0.00023462	80.69	yes	0.899	1.092	0.957	1.071	0.964	1.017
505	AAMEALVVEVSK	O70133	ATP-dependent RNA helicase A OS=Mus musculus OX=10090 GN=Dhx9	2	623.839	2.774	6.8196e-08	148.62	yes	1	1.076	1.068	1.017	0.899	0.939
506	AAMFPETLDEGMQIPSTQFDAAHPTNVQR	Q02248	Catenin beta-1 OS=Mus musculus OX=10090 GN=Ctnnb1	4	805.377	1.5327	2.5499e-05	48.18	yes	NA	NA	NA	NA	NA	NA
507	AAMFPETLDEGMQIPSTQFDAAHPTNVQR	Q02248	Catenin beta-1 OS=Mus musculus OX=10090 GN=Ctnnb1	4	805.377	2.3308	8.5297e-06	50.986	yes	1.233	1.038	1.119	0.987	0.876	0.747
508	AAMFPETLDEGMQIPSTQFDAAHPTNVQR	Q02248	Catenin beta-1 OS=Mus musculus OX=10090 GN=Ctnnb1	4	801.379	2.0548	5.6025e-19	94.275	yes	1.032	1.1	1.032	0.959	0.894	0.983
509	AAMGEEYK	P32921	Tryptophan--tRNA ligase, cytoplasmic OS=Mus musculus OX=10090 GN=Wars	2	457.7	2.5705	0.02968	66.299	yes	1.192	1.132	1.231	0.83	0.812	0.802
510	AAMGEEYK	P32921	Tryptophan--tRNA ligase, cytoplasmic OS=Mus musculus OX=10090 GN=Wars	3	305.469	3.3073	0.010932	62.659	yes	NA	NA	NA	NA	NA	NA
511	AAMGEEYK	P32921	Tryptophan--tRNA ligase, cytoplasmic OS=Mus musculus OX=10090 GN=Wars	2	457.7	3.037	0.015243	78.113	yes	1.116	1.121	1.063	0.934	0.913	0.853
512	AAMGEEYK	P32921	Tryptophan--tRNA ligase, cytoplasmic OS=Mus musculus OX=10090 GN=Wars	3	305.469	3.6154	0.011062	62.546	yes	NA	NA	NA	NA	NA	NA
513	AAMGEEYK	P32921	Tryptophan--tRNA ligase, cytoplasmic OS=Mus musculus OX=10090 GN=Wars	2	449.702	2.0149	0.0045373	122.52	yes	1.107	1.084	1.052	0.947	0.918	0.892
514	AAMGELYER	P19246	Neurofilament heavy polypeptide OS=Mus musculus OX=10090 GN=Nefh	2	528.245	2.3403	0.012952	68.76	yes	1.187	1.206	1.264	0.803	0.758	0.782
515	AAMGELYER	P19246	Neurofilament heavy polypeptide OS=Mus musculus OX=10090 GN=Nefh	2	528.245	2.2479	0.00053664	113.1	yes	1.152	1.075	1.163	0.908	0.833	0.869
516	AAMGELYER	P19246	Neurofilament heavy polypeptide OS=Mus musculus OX=10090 GN=Nefh	2	520.247	2.0469	1.3887e-05	170.69	yes	1.13	1.142	1.167	0.877	0.848	0.836
517	AAMIWIVGEYAER	Q9DBG3	AP-2 complex subunit beta OS=Mus musculus OX=10090 GN=Ap2b1	3	508.922	1.9645	0.0019991	58.32	no	0.99	1.003	1.182	1.036	0.886	0.903
518	AAMIWIVGEYAER	Q9DBG3	AP-2 complex subunit beta OS=Mus musculus OX=10090 GN=Ap2b1	2	762.879	1.7117	7.6685e-05	91.245	no	1.238	1.194	1.242	0.805	0.777	0.744
519	AAMIWIVGEYAER	Q9DBG3	AP-2 complex subunit beta OS=Mus musculus OX=10090 GN=Ap2b1	3	508.922	2.5704	0.00038044	70.563	no	NA	NA	NA	NA	NA	NA
520	AAMIWIVGEYAER	Q9DBG3	AP-2 complex subunit beta OS=Mus musculus OX=10090 GN=Ap2b1	2	762.879	2.2035	0.013129	51.726	no	1.02	1.069	1.11	0.991	0.981	0.83
521	AAMIWIVGEYAER	Q9DBG3	AP-2 complex subunit beta OS=Mus musculus OX=10090 GN=Ap2b1	3	503.59	2.3694	4.9105e-07	116.24	no	0.739	0.935	1.156	1.143	1.103	0.925
522	AAMIWIVGEYAER	Q9DBG3	AP-2 complex subunit beta OS=Mus musculus OX=10090 GN=Ap2b1	2	754.882	2.0282	3.3163e-36	227.93	no	1.038	1.03	1.142	1.014	0.932	0.844
523	AAMLAER	Q8BZ98	Dynamin-3 OS=Mus musculus OX=10090 GN=Dnm3	2	389.2	2.7318	0.047487	71.296	yes	1.127	1.007	1.031	1.008	0.936	0.891
524	AAMLAER	Q8BZ98	Dynamin-3 OS=Mus musculus OX=10090 GN=Dnm3	2	381.202	2.4321	0.032801	91.9	yes	1.033	1.037	1.027	1	0.954	0.949
525	AAMLGQEDPPQHGLPR	P19096	Fatty acid synthase OS=Mus musculus OX=10090 GN=Fasn	3	578.286	2.2155	4.6001e-10	99.927	yes	1.024	1.116	1.134	0.954	0.834	0.937
526	AAMLGQEDPPQHGLPR	P19096	Fatty acid synthase OS=Mus musculus OX=10090 GN=Fasn	3	578.286	2.2384	6.423e-10	97.093	yes	1.047	1.005	1.103	0.99	0.998	0.858
527	AAMLGQEDPPQHGLPR	P19096	Fatty acid synthase OS=Mus musculus OX=10090 GN=Fasn	3	572.954	2.3636	7.4121e-10	97.203	yes	1.102	1.061	1.013	1.05	0.835	0.939
528	AAMQFGDTEIK	Q9CZJ2	Heat shock 70 kDa protein 12B OS=Mus musculus OX=10090 GN=Hspa12b	2	605.792		5.6677e-05	98.902	yes	NA	NA	NA	NA	NA	NA
529	AAMSGQGIDR	Q8BGD5	Carnitine O-palmitoyltransferase 1, brain isoform OS=Mus musculus OX=10090 GN=Cpt1c	2	511.24	1.9466	0.038903	51.531	yes	1.181	1.296	1.146	0.786	0.775	0.816
530	AAMVVSEEDHLK	E9Q401	Ryanodine receptor 2 OS=Mus musculus OX=10090 GN=Ryr2	3	443.555	2.3221	2.0056e-27	218.15	yes	NA	NA	NA	NA	NA	NA
531	AANAASGAGGSSAAAGSR	Q4VAA2	Protein CDV3 OS=Mus musculus OX=10090 GN=Cdv3	2	717.34	2.257	1.1087e-22	144.5	yes	1.037	1.027	1.121	0.931	0.966	0.919
532	AANAASGAGGSSAAAGSR	Q4VAA2	Protein CDV3 OS=Mus musculus OX=10090 GN=Cdv3	3	478.562	2.6856	3.6014e-23	141.18	yes	0.802	0.92	1.43	0.922	0.834	1.091
533	AANAASGAGGSSAAAGSR	Q4VAA2	Protein CDV3 OS=Mus musculus OX=10090 GN=Cdv3	2	717.832	2.2405	5.3279e-06	77.899	yes	1.275	1.01	1.082	0.858	0.877	0.897
534	AANAASGAGGSSAAAGSR	Q4VAA2	Protein CDV3 OS=Mus musculus OX=10090 GN=Cdv3	3	478.89	2.4788	4.5503e-12	97.384	yes	1.083	1.339	0.884	1.059	0.732	0.903
535	AANAASGAGGSSAAAGSR	Q4VAA2	Protein CDV3 OS=Mus musculus OX=10090 GN=Cdv3	3	478.89	3.112	2.579e-17	126.14	yes	1.075	1.036	1.099	1.005	0.946	0.838
536	AANAASGAGGSSAAAGSR	Q4VAA2	Protein CDV3 OS=Mus musculus OX=10090 GN=Cdv3	2	717.832	2.8034	6.0954e-36	183.24	yes	0.94	1.155	1.186	0.942	0.882	0.895
537	AANAITK	Q9JHJ0	Tropomodulin-3 OS=Mus musculus OX=10090 GN=Tmod3	2	344.703	4.1393	0.032858	91.853	yes	1.067	1.062	1.167	0.984	0.898	0.822
538	AANEAGYFNEEMAPIEVK	Q8BWT1	3-ketoacyl-CoA thiolase, mitochondrial OS=Mus musculus OX=10090 GN=Acaa2	3	666.975	1.8317	9.8108e-05	60.938	yes	NA	NA	NA	NA	NA	NA
539	AANEAGYFNEEMAPIEVK	Q8BWT1	3-ketoacyl-CoA thiolase, mitochondrial OS=Mus musculus OX=10090 GN=Acaa2	3	666.975	2.489	6.9659e-15	110.74	yes	1.112	1.022	1.082	0.912	0.925	0.947
540	AANEAGYFNEEMAPIEVK	Q8BWT1	3-ketoacyl-CoA thiolase, mitochondrial OS=Mus musculus OX=10090 GN=Acaa2	4	496.485	2.5107	1.1982e-05	67.719	yes	NA	NA	NA	NA	NA	NA
541	AANEVSSADVK	Q8BLK3	Limbic system-associated membrane protein OS=Mus musculus OX=10090 GN=Lsamp	2	546.264	2.566	1.8402e-05	136.24	yes	1.036	1.086	1.037	1.01	0.945	0.887
542	AANEVSSADVK	Q8BLK3	Limbic system-associated membrane protein OS=Mus musculus OX=10090 GN=Lsamp	3	364.512	3.0524	0.018901	50.286	yes	NA	NA	NA	NA	NA	NA
543	AANEVSSADVK	Q8BLK3	Limbic system-associated membrane protein OS=Mus musculus OX=10090 GN=Lsamp	3	364.184	3.2472	1.1306e-06	136.53	yes	NA	NA	NA	NA	NA	NA
544	AANFENHSGR	Q64727	Vinculin OS=Mus musculus OX=10090 GN=Vcl	3	368.172	3.6876	1.8668e-05	117.14	yes	1.244	1.05	1.087	0.908	0.839	0.872
545	AANFENHSGR	Q64727	Vinculin OS=Mus musculus OX=10090 GN=Vcl	2	551.755	3.1129	8.7998e-05	121.29	yes	1.177	1.037	1.092	0.907	0.927	0.859
546	AANFVHMDTAQK	P08414	Calcium/calmodulin-dependent protein kinase type IV OS=Mus musculus OX=10090 GN=Camk4	3	444.884	2.5368	1.0954e-05	109	yes	1.077	1.111	1.059	0.948	0.914	0.891
547	AANGVVLATEK	P49722	Proteasome subunit alpha type-2 OS=Mus musculus OX=10090 GN=Psma2	3	358.205	2.8393	0.063462	34.264	yes	1.084	1.026	1.064	1.097	0.779	0.95
548	AANGVVLATEK	P49722	Proteasome subunit alpha type-2 OS=Mus musculus OX=10090 GN=Psma2	2	537.295	2.0629	1.6105e-05	142.83	yes	1.037	1.107	1.104	0.941	0.932	0.879
549	AANGVVLATEK	P49722	Proteasome subunit alpha type-2 OS=Mus musculus OX=10090 GN=Psma2	2	537.295	2.152	6.2966e-08	167.71	yes	1.081	1.105	1.112	0.956	0.862	0.885
550	AANILVGENLICK	Q04736	Tyrosine-protein kinase Yes OS=Mus musculus OX=10090 GN=Yes1	3	472.262	2.9381	0.00014779	76.728	yes	NA	NA	NA	NA	NA	NA
551	AANILVGENLVCK	P05480	Neuronal proto-oncogene tyrosine-protein kinase Src OS=Mus musculus OX=10090 GN=Src	3	467.59	2.9193	4.6736e-05	84.734	yes	NA	NA	NA	NA	NA	NA
552	AANILVGENLVCK	P05480	Neuronal proto-oncogene tyrosine-protein kinase Src OS=Mus musculus OX=10090 GN=Src	2	700.882	3.1816	8.9905e-06	111.12	yes	NA	NA	NA	NA	NA	NA
553	AANMIPAHDSPLAALAFDASGTK	Q80W47	WD repeat domain phosphoinositide-interacting protein 2 OS=Mus musculus OX=10090 GN=Wipi2	4	568.037	2.6245	3.8215e-15	92.565	yes	NA	NA	NA	NA	NA	NA
554	AANNGALPPDLSYIVR	Q9D0M3	Cytochrome c1, heme protein, mitochondrial OS=Mus musculus OX=10090 GN=Cyc1	3	557.962	1.8929	0.00037193	62.055	yes	0.962	1.063	1.24	1.177	0.963	0.595
555	AANNGALPPDLSYIVR	Q9D0M3	Cytochrome c1, heme protein, mitochondrial OS=Mus musculus OX=10090 GN=Cyc1	2	836.439	2.0991	3.9829e-24	163.84	yes	1.228	1.13	1.017	0.853	0.858	0.914
556	AANNGALPPDLSYIVR	Q9D0M3	Cytochrome c1, heme protein, mitochondrial OS=Mus musculus OX=10090 GN=Cyc1	3	557.962	1.9874	0.0046742	49.223	yes	NA	NA	NA	NA	NA	NA
557	AANNGALPPDLSYIVR	Q9D0M3	Cytochrome c1, heme protein, mitochondrial OS=Mus musculus OX=10090 GN=Cyc1	3	557.962	1.8882	7.8466e-05	70.197	yes	1.118	0.854	1.338	1.079	0.802	0.809
558	AANNGALPPDLSYIVR	Q9D0M3	Cytochrome c1, heme protein, mitochondrial OS=Mus musculus OX=10090 GN=Cyc1	2	836.439	1.8344	6.8629e-18	144.41	yes	1.126	1.006	1.094	0.984	0.852	0.939
559	AANNGALPPDLSYIVR	Q9D0M3	Cytochrome c1, heme protein, mitochondrial OS=Mus musculus OX=10090 GN=Cyc1	2	836.439		0.025549	40.493	yes	NA	NA	NA	NA	NA	NA
560	AANNGALPPDLSYIVR	Q9D0M3	Cytochrome c1, heme protein, mitochondrial OS=Mus musculus OX=10090 GN=Cyc1	2	836.439	2.0964	1.0281e-05	83.751	yes	1.028	1.081	1.181	0.922	0.882	0.906
561	AANNGALPPDLSYIVR	Q9D0M3	Cytochrome c1, heme protein, mitochondrial OS=Mus musculus OX=10090 GN=Cyc1	2	836.439		0.006106	48.899	yes	NA	NA	NA	NA	NA	NA
562	AANNGALPPDLSYIVR	Q9D0M3	Cytochrome c1, heme protein, mitochondrial OS=Mus musculus OX=10090 GN=Cyc1	3	557.634	2.0203	0.00054837	58.814	yes	1.012	1.109	1.068	1.137	0.769	0.905
563	AANNGALPPDLSYIVR	Q9D0M3	Cytochrome c1, heme protein, mitochondrial OS=Mus musculus OX=10090 GN=Cyc1	3	558.29	2.2751	0.0044948	48.899	yes	1.01	1.025	1.045	1.033	0.854	1.032
564	AANNGALPPDLSYIVR	Q9D0M3	Cytochrome c1, heme protein, mitochondrial OS=Mus musculus OX=10090 GN=Cyc1	3	558.29	2.4538	0.012192	41.088	yes	NA	NA	NA	NA	NA	NA
565	AANNGALPPDLSYIVR	Q9D0M3	Cytochrome c1, heme protein, mitochondrial OS=Mus musculus OX=10090 GN=Cyc1	2	836.931		0.028024	42.947	yes	NA	NA	NA	NA	NA	NA
566	AANPGCFLEDFVR	Q80UJ7	Rab3 GTPase-activating protein catalytic subunit OS=Mus musculus OX=10090 GN=Rab3gap1	3	499.238	2.0512	0.0003361	71.976	yes	1.086	1.042	1.095	0.868	1.077	0.832
567	AANPGCFLEDFVR	Q80UJ7	Rab3 GTPase-activating protein catalytic subunit OS=Mus musculus OX=10090 GN=Rab3gap1	2	748.354	1.89	0.072264	43.03	yes	0.966	1.018	1.044	0.989	1.024	0.959
568	AANQGNSQPQQK	Q9EQZ6	Rap guanine nucleotide exchange factor 4 OS=Mus musculus OX=10090 GN=Rapgef4	3	424.209	3.1756	8.143e-05	91.313	yes	NA	NA	NA	NA	NA	NA
569	AANSLEAFIFETQDK	Q9JKR6	Hypoxia up-regulated protein 1 OS=Mus musculus OX=10090 GN=Hyou1	3	561.946	1.9864	6.5295e-11	122.12	yes	1.155	1.163	1.098	0.885	0.849	0.849
570	AANSLEAFIFETQDK	Q9JKR6	Hypoxia up-regulated protein 1 OS=Mus musculus OX=10090 GN=Hyou1	2	842.415	2.174	2.9765e-15	142.39	yes	1.135	1.013	1.066	1.016	0.924	0.845
571	AANSLEAFIFETQDK	Q9JKR6	Hypoxia up-regulated protein 1 OS=Mus musculus OX=10090 GN=Hyou1	3	562.274	3.1177	9.1166e-09	108.63	yes	1.008	0.958	1.143	1.021	0.977	0.894
572	AANVLLSEQGDVK	Q9Z2W1	Serine/threonine-protein kinase 25 OS=Mus musculus OX=10090 GN=Stk25	3	448.577	2.8751	3.2091e-05	89.46	no	0.981	1.083	1.21	0.959	1.008	0.758
573	AAPAAAAAMAPPGPR	Q8BMF4	Dihydrolipoyllysine-residue acetyltransferase component of pyruvate dehydrogenase complex, mitochondrial OS=Mus musculus OX=10090 GN=Dlat	2	668.346	1.7919	1.5632e-06	90.005	yes	NA	NA	NA	NA	NA	NA
574	AAPAAAAAMAPPGPR	Q8BMF4	Dihydrolipoyllysine-residue acetyltransferase component of pyruvate dehydrogenase complex, mitochondrial OS=Mus musculus OX=10090 GN=Dlat	3	445.899	2.2533	2.756e-08	104.59	yes	1.02	1.045	1.136	0.944	0.939	0.916
575	AAPAAAAAMAPPGPR	Q8BMF4	Dihydrolipoyllysine-residue acetyltransferase component of pyruvate dehydrogenase complex, mitochondrial OS=Mus musculus OX=10090 GN=Dlat	2	668.346		0.00024655	85.417	yes	NA	NA	NA	NA	NA	NA
576	AAPAAAAAMAPPGPR	Q8BMF4	Dihydrolipoyllysine-residue acetyltransferase component of pyruvate dehydrogenase complex, mitochondrial OS=Mus musculus OX=10090 GN=Dlat	2	668.346	1.667	5.0124e-09	114.87	yes	1.087	1.254	1.182	0.868	0.828	0.782
577	AAPAAAAAMAPPGPR	Q8BMF4	Dihydrolipoyllysine-residue acetyltransferase component of pyruvate dehydrogenase complex, mitochondrial OS=Mus musculus OX=10090 GN=Dlat	2	660.348	2.2803	4.784e-18	154.28	yes	1.095	1.074	1.131	0.946	0.84	0.913
578	AAPAAAAAMAPPGPR	Q8BMF4	Dihydrolipoyllysine-residue acetyltransferase component of pyruvate dehydrogenase complex, mitochondrial OS=Mus musculus OX=10090 GN=Dlat	3	440.568	2.6458	3.216e-08	104.59	yes	1.051	0.871	1.177	1.038	0.96	0.903
579	AAPAAYDASDTHLQILGK	O35969	Guanidinoacetate N-methyltransferase OS=Mus musculus OX=10090 GN=Gamt	3	614.651	2.1374	1.9441e-17	125.73	yes	NA	NA	NA	NA	NA	NA
580	AAPAAYDASDTHLQILGKPVMER	O35969	Guanidinoacetate N-methyltransferase OS=Mus musculus OX=10090 GN=Gamt	4	618.315	1.3701	1.0646e-08	69.255	yes	NA	NA	NA	NA	NA	NA
581	AAPALTPPDR	P63318	Protein kinase C gamma type OS=Mus musculus OX=10090 GN=Prkcg	2	504.777	2.1475	0.0073996	76.282	yes	NA	NA	NA	NA	NA	NA
582	AAPCIYWLPLTESQIVQK	Q9JIX8	Apoptotic chromatin condensation inducer in the nucleus OS=Mus musculus OX=10090 GN=Acin1	3	706.375	1.9224	9.3988e-13	103.6	yes	1.188	0.779	0.971	1.187	0.897	0.977
583	AAPCIYWLPLTESQIVQK	Q9JIX8	Apoptotic chromatin condensation inducer in the nucleus OS=Mus musculus OX=10090 GN=Acin1	4	530.033	2.0123	2.6524e-07	77.746	yes	NA	NA	NA	NA	NA	NA
584	AAPDITGHK	P97300	Neuroplastin OS=Mus musculus OX=10090 GN=Nptn	3	303.831	3.5629	0.020036	51.445	yes	NA	NA	NA	NA	NA	NA
585	AAPDITGHK	P97300	Neuroplastin OS=Mus musculus OX=10090 GN=Nptn	3	303.831	3.329	0.00015171	117.31	yes	1.162	1.056	1.061	0.969	0.827	0.924
586	AAPDITGHK	P97300	Neuroplastin OS=Mus musculus OX=10090 GN=Nptn	2	455.243	2.9281	0.0011614	107.79	yes	1.118	1.021	1.202	0.911	0.864	0.884
587	AAPDITGHK	P97300	Neuroplastin OS=Mus musculus OX=10090 GN=Nptn	3	303.831	3.1684	0.00025587	138.98	yes	1.138	1.078	1.081	0.938	0.891	0.874
588	AAPDITGHK	P97300	Neuroplastin OS=Mus musculus OX=10090 GN=Nptn	2	455.243	2.7672	0.0012346	138.08	yes	1.113	1.121	1.047	0.968	0.901	0.849
589	AAPDITGHKR	P97300	Neuroplastin OS=Mus musculus OX=10090 GN=Nptn	4	267.15	3.307	0.00013694	97.965	yes	1.099	1.073	1.15	0.926	0.881	0.872
590	AAPDITGHKR	P97300	Neuroplastin OS=Mus musculus OX=10090 GN=Nptn	3	355.865	3.0756	0.0040405	66.603	yes	NA	NA	NA	NA	NA	NA
591	AAPDITGHKR	P97300	Neuroplastin OS=Mus musculus OX=10090 GN=Nptn	2	533.294	2.3962	0.0010517	94.66	yes	NA	NA	NA	NA	NA	NA
592	AAPEATLCLR	Q32NY4	Metal transporter CNNM3 OS=Mus musculus OX=10090 GN=Cnnm3	2	551.29		0.0003013	115.06	yes	NA	NA	NA	NA	NA	NA
593	AAPEINNIIEEATDFIK	Q9DB70	FUN14 domain-containing protein 1 OS=Mus musculus OX=10090 GN=Fundc1	3	629.995	2.1464	1.2917e-06	78.441	yes	1.056	1.082	1	0.96	0.845	1.056
594	AAPFTLEYR	Q9D819	Inorganic pyrophosphatase OS=Mus musculus OX=10090 GN=Ppa1	2	534.28	2.8716	0.010738	78.516	yes	NA	NA	NA	NA	NA	NA
595	AAPGFPR	Q61361	Brevican core protein OS=Mus musculus OX=10090 GN=Bcan	2	358.198	2.9234	0.024581	101.47	yes	NA	NA	NA	NA	NA	NA
596	AAPGGASPTIFSR	Q9D0S9	Histidine triad nucleotide-binding protein 2, mitochondrial OS=Mus musculus OX=10090 GN=Hint2	2	616.325	2.1121	3.0033e-14	173.19	yes	1.017	1.038	1.123	1.016	0.877	0.929
597	AAPGGASPTIFSR	Q9D0S9	Histidine triad nucleotide-binding protein 2, mitochondrial OS=Mus musculus OX=10090 GN=Hint2	3	411.219	2.4414	3.5969e-05	88.101	yes	NA	NA	NA	NA	NA	NA
598	AAPGGASPTIFSR	Q9D0S9	Histidine triad nucleotide-binding protein 2, mitochondrial OS=Mus musculus OX=10090 GN=Hint2	2	616.325	2.2012	3.3515e-27	210.93	yes	1.065	1.081	1.141	0.994	0.887	0.831
599	AAPGGASPTIFSR	Q9D0S9	Histidine triad nucleotide-binding protein 2, mitochondrial OS=Mus musculus OX=10090 GN=Hint2	3	411.219	2.3933	8.2274e-05	81.918	yes	1.071	1.061	1.089	0.879	0.987	0.913
600	AAPGQQLPESLR	Q8R2H9	Phosphoethanolamine/phosphocholine phosphatase OS=Mus musculus OX=10090 GN=Phospho1	2	633.844	2.7222	0.058155	47.915	yes	NA	NA	NA	NA	NA	NA
[truncated: 90,337 more rows]

## Sheet: Protein_diff
Protein accession	Protein description	epilepsy/control Ratio	Regulated Type	epilepsy/control P value	Gene name	MW [kDa]	Score	Coverage [%]	Peptides	PSMs	Unique peptides	Subcellular localization	Biological Process	Cellular Component	Molecular Function	KEGG KO No.	KEGG Gene	KEGG pathway	IPR ID	Domain description
[truncated: 140 more rows]
