# Supplementary material for: Combined transcriptomics and proteomics forecast analysis for potential biomarker in the acute phase of temporal lobe epilepsy
Source: Front Neurosci. 2023 Mar 30;17:1145805. doi: 10.3389/fnins.2023.1145805 (PMC10097945; doi:10.3389/fnins.2023.1145805)
Supplement: Supplementary file 3 [file Data_Sheet_3.XLSX]

## Sheet: Sheet1
Gene	Module	MM_R	MM_pvalue
Abca5	blue	0.886551	2.14163e-06
Abcb10	blue	-0.925055	1.07197e-07
Abcb1a	blue	-0.90947	4.22135e-07
Abcb7	lightcyan	0.944312	1.22307e-08
Abcb9	lightcyan	0.914379	2.81973e-07
Abcc8	lightcyan	0.960477	9.79851e-10
Abcc9	blue	0.821077	5.3466e-05
Abcd2	lightcyan	0.908457	4.57492e-07
Abcf3	blue	0.917127	2.22583e-07
Abcg4	lightcyan	0.957597	1.64654e-09
Abhd17c	blue	-0.904821	6.06137e-07
Abhd18	lightcyan	0.942592	1.52869e-08
Abhd2	lightcyan	-0.897577	1.02824e-06
Abhd4	blue	0.844545	2.00197e-05
Abhd6	lightcyan	0.931722	5.43557e-08
Abhd8	lightcyan	0.872918	4.81431e-06
Abi1	lightcyan	0.877237	3.76326e-06
Ablim2	lightcyan	0.856781	1.1237e-05
Ablim3	lightcyan	0.918277	2.01117e-07
Abt1	blue	0.976647	1.98478e-11
Abtb1	lightcyan	0.975988	2.44061e-11
Acan	lightcyan	-0.971088	9.68762e-11
Acbd4	lightcyan	0.84744	1.75418e-05
Acd	blue	0.965646	3.4761e-10
Ache	lightcyan	0.905283	5.85203e-07
Ackr4	blue	0.887793	1.97935e-06
Acot9	lightcyan	-0.872883	4.82358e-06
Acox3	lightcyan	0.821816	5.19513e-05
Acrbp	lightcyan	0.868987	5.97858e-06
Acsl4	lightcyan	-0.921424	1.51219e-07
Actr3b	lightcyan	0.896503	1.10829e-06
Acvr1b	blue	-0.89416	1.30176e-06
Acvr2a	lightcyan	0.884601	2.41951e-06
Acvrl1	lightcyan	-0.970168	1.2222e-10
Acyp1	lightcyan	0.862372	8.47873e-06
Acyp2	lightcyan	0.831644	3.49901e-05
Ada	lightcyan	-0.810095	8.07855e-05
Adam10	blue	-0.851595	1.44426e-05
Adam15	blue	0.877998	3.60006e-06
Adam17	lightcyan	-0.855323	1.20702e-05
Adam19	lightcyan	-0.802142	0.000107206
Adam22	lightcyan	0.942836	1.48178e-08
Adam23	lightcyan	0.916712	2.30806e-07
Adam34	blue	0.806809	9.09436e-05
Adam8	lightcyan	-0.946898	8.62698e-09
Adamts1	blue	0.939417	2.26776e-08
Adamts5	lightcyan	-0.874481	4.40825e-06
Adamts9	blue	0.976542	2.05186e-11
Adamtsl3	lightcyan	-0.843096	2.13679e-05
Adamtsl4	lightcyan	-0.838661	2.59797e-05
Adarb2	lightcyan	0.872655	4.88572e-06
Adck1	blue	-0.879638	3.26869e-06
Adcy3	lightcyan	0.867212	6.57784e-06
Adcy4	lightcyan	-0.969705	1.36998e-10
Adcy8	lightcyan	-0.863523	7.98886e-06
Adcy9	lightcyan	0.986169	4.01388e-13
Adcyap1r1	lightcyan	0.910931	3.75293e-07
Add3	lightcyan	0.886375	2.16558e-06
Adgrb2	lightcyan	0.872435	4.94598e-06
Adgrb3	blue	-0.968951	1.64364e-10
Adgre5	lightcyan	-0.896195	1.13226e-06
Adgrf5	blue	0.954831	2.62382e-09
Adgrl1	lightcyan	0.870922	5.37858e-06
Adgrl2	lightcyan	0.915843	2.48842e-07
Adgrl4	blue	0.930106	6.44749e-08
Adipor2	blue	0.899741	8.81728e-07
Adm	blue	0.897521	1.03226e-06
Adpgk	lightcyan	-0.935959	3.40398e-08
Adra2a	blue	0.923522	1.24206e-07
Adrb1	blue	0.881695	2.8901e-06
Adrbk1	lightcyan	0.886941	2.0895e-06
Adrbk2	lightcyan	0.855417	1.20148e-05
Adss	lightcyan	0.970253	1.19642e-10
Afap1l1	lightcyan	-0.90255	7.18478e-07
Aff1	blue	0.908082	4.71218e-07
Ago1	lightcyan	0.949292	6.14702e-09
Ago2	lightcyan	-0.952158	4.00692e-09
Ago4	blue	-0.896887	1.07907e-06
Agpat9	lightcyan	-0.882919	2.68322e-06
Agrn	lightcyan	0.915986	2.45794e-07
Agtpbp1	lightcyan	0.87007	5.63621e-06
Ahcyl2	lightcyan	0.87684	3.85087e-06
Ahnak	blue	0.862508	8.41964e-06
Ahnak2	lightcyan	-0.910908	3.75978e-07
Aim1l	lightcyan	-0.820979	5.36697e-05
Aip	lightcyan	0.94463	1.17272e-08
Ajap1	lightcyan	0.918578	1.95808e-07
Akain1	lightcyan	0.834478	3.10774e-05
Akap1	lightcyan	0.86366	7.93209e-06
Akap11	lightcyan	0.931827	5.37494e-08
Akap12	blue	0.949375	6.0734e-09
Akap13	lightcyan	-0.939744	2.17973e-08
Akap6	lightcyan	0.931531	5.54745e-08
Akap7	blue	-0.878234	3.55074e-06
Akirin1	lightcyan	-0.855885	1.1743e-05
Alas2	blue	0.841587	2.28515e-05
Alb	lightcyan	-0.806052	9.34301e-05
Aldh1a3	blue	0.973131	5.62574e-11
Aldh5a1	lightcyan	0.96853	1.81622e-10
Aldh8a1	blue	0.846708	1.81421e-05
Alg1	lightcyan	0.925287	1.04806e-07
Alg13	blue	0.830108	3.72806e-05
Alg2	lightcyan	0.908472	4.56963e-07
Alg6	lightcyan	0.870815	5.41032e-06
Alkbh5	lightcyan	-0.8426	2.1846e-05
Alkbh6	lightcyan	0.883307	2.62026e-06
Alkbh7	lightcyan	0.862575	8.39032e-06
Alox12b	lightcyan	0.890259	1.68792e-06
Aloxe3	lightcyan	-0.951427	4.47981e-09
Als2	lightcyan	0.877357	3.73726e-06
Amacr	lightcyan	0.908808	4.4499e-07
Amer3	blue	-0.943883	1.29396e-08
Amigo1	blue	-0.929249	7.04651e-08
Amotl2	lightcyan	-0.843299	2.11746e-05
Anapc1	blue	-0.92852	7.5937e-08
Angpt2	lightcyan	-0.901342	7.85233e-07
Angptl6	lightcyan	0.95694	1.8444e-09
Ank	lightcyan	0.954651	2.70153e-09
Ankdd1b	lightcyan	0.850632	1.51158e-05
Ankmy2	lightcyan	0.948228	7.16077e-09
Ankrd13a	blue	0.964292	4.62763e-10
Ankrd13b	lightcyan	0.85767	1.07532e-05
Ankrd13c	blue	0.96645	2.9177e-10
Ankrd13d	lightcyan	0.912822	3.21303e-07
Ankrd24	lightcyan	0.958034	1.52539e-09
Ankrd28	blue	0.829587	3.80848e-05
Ankrd33b	blue	0.980273	5.65848e-12
Ankrd34a	blue	-0.941903	1.66842e-08
Ankrd34b	lightcyan	0.97343	5.17655e-11
Ankrd37	blue	-0.839371	2.51894e-05
Ankrd46	lightcyan	0.985396	6.02082e-13
Ankrd54	lightcyan	-0.937706	2.78076e-08
Ankrd6	blue	-0.848246	1.69002e-05
Anks1b	lightcyan	0.974618	3.68566e-11
Ano4	lightcyan	0.911777	3.50233e-07
Ano8	lightcyan	0.907853	4.79774e-07
Anxa2	lightcyan	-0.964971	4.01449e-10
Anxa3	blue	0.803866	0.000100936
Anxa5	lightcyan	-0.921319	1.52695e-07
Anxa6	lightcyan	0.869797	5.72082e-06
Ap1s2	blue	0.901011	8.04387e-07
Ap5s1	blue	-0.912402	3.32677e-07
Apaf1	blue	-0.952687	3.69201e-09
Apbb1	lightcyan	0.944341	1.21842e-08
Apc2	lightcyan	0.822958	4.96791e-05
Apcdd1	lightcyan	0.901578	7.71789e-07
Apoa1bp	lightcyan	0.829068	3.89008e-05
Apol8	lightcyan	0.926129	9.64979e-08
Apold1	blue	0.923148	1.28699e-07
Arap3	lightcyan	-0.883758	2.5487e-06
Arc	blue	0.96705	2.55276e-10
Areg	blue	0.953754	3.12116e-09
Arel1	lightcyan	0.900033	8.63417e-07
Arf2	lightcyan	-0.802713	0.000105094
Arf5	lightcyan	0.851252	1.46794e-05
Arf6	blue	0.898274	9.78909e-07
Arfgef3	lightcyan	0.846182	1.85843e-05
Arglu1	lightcyan	0.848964	1.63454e-05
Arhgap12	lightcyan	0.907871	4.79082e-07
Arhgap15	lightcyan	0.939394	2.27421e-08
Arhgap20	lightcyan	0.981719	3.21071e-12
Arhgap24	blue	-0.87012	5.62077e-06
Arhgap31	blue	0.960245	1.02314e-09
Arhgap39	blue	-0.843412	2.10676e-05
Arhgap44	lightcyan	0.817087	6.23095e-05
Arhgef10	blue	0.859946	9.59503e-06
Arhgef10l	lightcyan	0.841037	2.34146e-05
Arhgef17	lightcyan	0.940314	2.03314e-08
Arhgef2	blue	-0.958577	1.38564e-09
Arhgef25	lightcyan	0.92848	7.62401e-08
Arhgef28	lightcyan	0.849544	1.59089e-05
Arhgef6	lightcyan	0.917286	2.19503e-07
Arhgef9	lightcyan	0.84264	2.18075e-05
Arid1b	lightcyan	0.856479	1.14056e-05
Arid5a	blue	0.976904	1.82823e-11
Arid5b	blue	0.909164	4.32582e-07
Arih2	blue	0.971776	8.10303e-11
Arl13b	blue	0.910581	3.86072e-07
Arl15	lightcyan	0.962848	6.20386e-10
Arl4d	blue	0.92322	1.27816e-07
Arl5b	blue	0.915913	2.47339e-07
Arl6	blue	0.87635	3.96146e-06
Armc1	lightcyan	0.927802	8.16707e-08
Armc6	lightcyan	0.858957	1.00846e-05
Armc8	lightcyan	0.944024	1.27017e-08
Armt1	lightcyan	0.830056	3.736e-05
Arntl2	blue	-0.833196	3.27982e-05
Arpp19	blue	0.945019	1.11356e-08
Arpp21	blue	0.947284	8.17668e-09
Arrb2	lightcyan	0.923404	1.25612e-07
Arrdc2	blue	0.848696	1.65507e-05
Arrdc3	blue	0.941729	1.70546e-08
Arsb	lightcyan	0.967748	2.17828e-10
Arx	lightcyan	0.946845	8.68992e-09
Asap1	lightcyan	0.854582	1.25129e-05
Asap3	lightcyan	-0.87809	3.58072e-06
Asb11	blue	0.914964	2.68299e-07
Asb13	lightcyan	0.955424	2.38017e-09
Asb2	blue	-0.843961	2.05542e-05
Asb3	lightcyan	0.953134	3.44238e-09
Asb5	lightcyan	-0.862322	8.50063e-06
Asb8	blue	-0.969038	1.6098e-10
Ascc3	lightcyan	-0.825997	4.40414e-05
Ascl3	lightcyan	-0.84863	1.66012e-05
Asic5	lightcyan	-0.822098	5.13819e-05
Asphd2	lightcyan	0.960922	9.01283e-10
Astx3	lightcyan	-0.817736	6.07924e-05
Atad1	blue	-0.851687	1.43794e-05
Atcay	lightcyan	0.972137	7.36551e-11
Atf3	blue	0.969596	1.40699e-10
Atf4	blue	0.829373	3.84198e-05
Atf5	lightcyan	-0.81665	6.33506e-05
Atf7ip	blue	-0.835918	2.92343e-05
Atg10	lightcyan	0.91712	2.22727e-07
Atg14	lightcyan	0.837777	2.69942e-05
Atg2a	lightcyan	0.80665	9.14626e-05
Atg9a	lightcyan	0.84792	1.71575e-05
Atp13a2	lightcyan	0.946933	8.58536e-09
Atp13a3	lightcyan	-0.961119	8.68114e-10
Atp13a5	lightcyan	0.980759	4.69907e-12
Atp1a3	lightcyan	0.835443	2.98314e-05
Atp1b1	lightcyan	0.922204	1.40644e-07
Atp2b2	lightcyan	0.979207	8.37109e-12
Atp5sl	lightcyan	0.953351	3.32709e-09
Atp6v1c1	blue	-0.890731	1.63657e-06
Atp6v1d	lightcyan	0.900637	8.2653e-07
Atp7a	lightcyan	-0.841423	2.30184e-05
Atp8b1	lightcyan	-0.865539	7.18909e-06
Atpaf1	lightcyan	0.889591	1.76295e-06
Atr	blue	-0.855814	1.17838e-05
Atraid	lightcyan	0.936102	3.34902e-08
Atrn	lightcyan	0.86535	7.26111e-06
Atrx	lightcyan	0.810708	7.90011e-05
Atxn3	blue	-0.96446	4.46892e-10
Atxn7	blue	0.928467	7.63466e-08
Atxn7l1	lightcyan	0.890457	1.66614e-06
Auh	blue	0.964731	4.22294e-10
Auts2	lightcyan	0.943554	1.35055e-08
Avpi1	lightcyan	-0.950754	4.95724e-09
Avpr1a	lightcyan	-0.854145	1.27809e-05
B3galnt1	blue	-0.886637	2.13011e-06
B3galt4	blue	-0.912081	3.416e-07
B3galt5	lightcyan	0.843948	2.05656e-05
B3galt6	blue	-0.941603	1.73276e-08
B3gnt5	lightcyan	-0.97765	1.43241e-11
B4galnt1	lightcyan	0.891093	1.59806e-06
B4galt1	lightcyan	-0.912932	3.18379e-07
B4galt2	lightcyan	0.941362	1.78582e-08
B4galt4	blue	-0.97726	1.62863e-11
B4gat1	lightcyan	0.991419	1.13585e-14
Baalc	lightcyan	-0.852296	1.39683e-05
Baat	lightcyan	-0.899532	8.95076e-07
Babam1	lightcyan	0.926276	9.51119e-08
Bach1	lightcyan	-0.975494	2.83956e-11
Bach2	blue	0.925141	1.06303e-07
Bag3	blue	0.962159	7.10619e-10
Bag4	blue	-0.845775	1.89329e-05
Bag5	blue	-0.823394	4.88351e-05
Batf3	blue	-0.872716	4.869e-06
Baz1a	lightcyan	-0.948178	7.21161e-09
Baz1b	blue	-0.843972	2.05442e-05
Bbs4	lightcyan	0.950656	5.02969e-09
Bbs7	lightcyan	0.833862	3.18942e-05
Bcas1	blue	0.855996	1.16791e-05
Bckdhb	lightcyan	0.930654	6.08788e-08
Bcl10	lightcyan	-0.944978	1.11978e-08
Bcl11a	lightcyan	0.98165	3.30101e-12
Bcl2a1d	lightcyan	-0.878359	3.52481e-06
Bcl2l10	lightcyan	-0.847658	1.73662e-05
Bcl2l11	blue	0.937981	2.69199e-08
Bcl3	lightcyan	-0.936108	3.34652e-08
Bcl6	blue	0.919721	1.76708e-07
Bcl7a	lightcyan	0.939573	2.22558e-08
Bclaf1	lightcyan	0.801094	0.000111176
Bdh2	blue	0.842109	2.23284e-05
Bdnf	blue	0.954874	2.60533e-09
Bend3	lightcyan	-0.891187	1.58813e-06
Bend6	lightcyan	0.974406	3.92099e-11
Bhlha9	lightcyan	0.878627	3.46979e-06
Bhlhe22	lightcyan	0.837958	2.67834e-05
Bicd1	lightcyan	0.95985	1.10046e-09
Bicd2	lightcyan	-0.834146	3.15158e-05
Birc3	blue	0.886924	2.09174e-06
Bivm	blue	-0.909954	4.06081e-07
Blnk	lightcyan	-0.966923	2.6264e-10
Bloc1s3	blue	-0.902779	7.06407e-07
Blvrb	blue	0.955197	2.47101e-09
Bmp2	lightcyan	-0.828693	3.95001e-05
Bmp2k	blue	0.826015	4.40096e-05
Bmyc	lightcyan	0.94413	1.2527e-08
Borcs5	lightcyan	0.968557	1.80476e-10
Borcs7	lightcyan	0.933784	4.3452e-08
Brcc3	blue	-0.847745	1.72965e-05
Bre	lightcyan	0.919399	1.81915e-07
Brf2	lightcyan	0.933429	4.51816e-08
Bri3bp	lightcyan	0.96529	3.7522e-10
Brinp1	blue	0.960132	1.0447e-09
Brinp2	lightcyan	0.934899	3.83802e-08
Brip1	lightcyan	-0.81023	8.03904e-05
Brix1	lightcyan	-0.93975	2.17825e-08
Brms1l	lightcyan	0.96605	3.1849e-10
Bscl2	lightcyan	0.915171	2.63615e-07
Btaf1	blue	0.980959	4.34785e-12
Btbd11	lightcyan	0.906624	5.27969e-07
Btbd2	lightcyan	0.936198	3.31247e-08
Btbd6	lightcyan	0.955574	2.32201e-09
Btf3	blue	0.848733	1.65223e-05
Btf3l4	lightcyan	0.945006	1.11554e-08
Btg1	blue	0.928909	7.29728e-08
Btg2	blue	0.976601	2.01411e-11
Btk	lightcyan	-0.845145	1.94835e-05
Bub1b	blue	0.809942	8.12362e-05
Bud31	blue	0.804953	9.71452e-05
Bves	blue	0.97273	6.27844e-11
C1d	blue	-0.853323	1.32976e-05
C1galt1	lightcyan	-0.954869	2.60769e-09
C1ql2	blue	-0.894469	1.27476e-06
C1qtnf4	lightcyan	0.925626	1.01392e-07
C2cd4b	lightcyan	-0.851712	1.43625e-05
C2cd5	lightcyan	0.931722	5.43572e-08
C3ar1	lightcyan	-0.953982	3.0097e-09
C5ar1	blue	0.923091	1.29395e-07
Cables2	lightcyan	0.95623	2.08079e-09
Cacna1b	lightcyan	0.903411	6.73948e-07
Cacna1d	lightcyan	0.946746	8.8102e-09
Cacna1e	lightcyan	0.85442	1.26118e-05
Cacna1h	lightcyan	0.957637	1.6352e-09
Cacna2d3	lightcyan	0.942577	1.53162e-08
Cacnb3	lightcyan	0.903854	6.51959e-07
Cacnb4	lightcyan	0.814954	6.75231e-05
Cadps	lightcyan	0.987657	1.71665e-13
Calb1	lightcyan	0.871268	5.27695e-06
Calca	lightcyan	-0.923249	1.27475e-07
Calcoco1	lightcyan	0.912861	3.20246e-07
Calhm2	lightcyan	0.832368	3.39534e-05
Caln1	lightcyan	0.95126	4.59435e-09
Calu	blue	0.894287	1.29061e-06
Caly	lightcyan	0.963898	5.01901e-10
Camk1d	lightcyan	0.906188	5.46007e-07
Camk1g	lightcyan	0.846106	1.86488e-05
Camk2b	lightcyan	0.972053	7.53227e-11
Camk2g	lightcyan	0.897974	9.99906e-07
Camsap3	blue	-0.813856	7.03468e-05
Camta2	lightcyan	0.897223	1.05407e-06
Cand1	lightcyan	0.928046	7.96833e-08
Cap2	lightcyan	0.908788	4.45678e-07
Capn1	lightcyan	0.96952	1.43304e-10
Capn10	lightcyan	0.83469	3.07999e-05
Capn3	lightcyan	0.928237	7.81514e-08
Capn7	blue	-0.976957	1.79734e-11
Capza1	lightcyan	-0.885381	2.30489e-06
Capza2	lightcyan	0.959876	1.09529e-09
Car10	lightcyan	-0.835545	2.97026e-05
Car7	lightcyan	0.969566	1.41714e-10
Card19	lightcyan	-0.909327	4.26997e-07
Carf	lightcyan	0.868651	6.08808e-06
Carhsp1	blue	0.914487	2.79408e-07
Carnmt1	lightcyan	-0.847012	1.78905e-05
Cars	lightcyan	-0.93434	4.08581e-08
Cartpt	lightcyan	-0.963954	4.96175e-10
Casd1	lightcyan	0.888896	1.84407e-06
Casp3	blue	0.832099	3.43349e-05
Casp9	lightcyan	0.884363	2.45528e-06
Cast	lightcyan	-0.828568	3.97026e-05
Cbfa2t2	blue	-0.839477	2.50736e-05
Cbr1	lightcyan	0.915278	2.61218e-07
Cbr4	lightcyan	0.918682	1.94009e-07
Cbx5	lightcyan	0.813794	7.05103e-05
Cbx6	lightcyan	0.915603	2.5404e-07
Cby1	lightcyan	0.950693	5.00206e-09
Cc2d2a	lightcyan	0.902303	7.31714e-07
Ccar2	lightcyan	0.910777	3.80004e-07
Ccdc106	lightcyan	0.979249	8.24685e-12
Ccdc112	blue	-0.946303	9.36317e-09
Ccdc120	lightcyan	0.909974	4.05436e-07
Ccdc126	blue	-0.917493	2.1556e-07
Ccdc138	blue	0.917499	2.15431e-07
Ccdc142	blue	-0.883376	2.60914e-06
Ccdc149	lightcyan	0.945937	9.84149e-09
Ccdc160	lightcyan	0.857918	1.06216e-05
Ccdc166	lightcyan	0.92189	1.44819e-07
Ccdc169	lightcyan	-0.888762	1.86001e-06
Ccdc174	blue	0.933548	4.4595e-08
Ccdc28a	lightcyan	0.970731	1.06121e-10
Ccdc28b	lightcyan	0.911433	3.60232e-07
Ccdc32	lightcyan	0.961053	8.79096e-10
Ccdc39	lightcyan	0.830235	3.70869e-05
Ccdc53	blue	-0.87237	4.964e-06
Ccdc59	lightcyan	-0.886484	2.15067e-06
Ccdc6	lightcyan	-0.88178	2.8754e-06
Ccdc71	blue	-0.888196	1.92891e-06
Ccdc85a	lightcyan	0.972619	6.47047e-11
Ccdc86	lightcyan	-0.964963	4.02182e-10
Ccdc88a	lightcyan	0.905586	5.71845e-07
Ccdc9	blue	0.903318	6.78641e-07
Ccl11	blue	0.961804	7.61337e-10
Ccl2	blue	0.874253	4.46568e-06
Ccl3	blue	0.913893	2.93784e-07
Ccl4	blue	0.957857	1.57364e-09
Ccl6	lightcyan	-0.969886	1.3103e-10
Ccl7	blue	0.81524	6.68034e-05
Ccl9	lightcyan	-0.950962	4.80471e-09
Ccnd3	blue	0.871696	5.15349e-06
Ccne1	lightcyan	0.852655	1.37311e-05
Ccne2	blue	-0.927923	8.06794e-08
Ccnh	blue	-0.956414	2.01722e-09
Ccnjl	lightcyan	0.870728	5.43642e-06
Ccnk	blue	0.958232	1.47305e-09
Ccnl1	blue	0.960346	1.00407e-09
Ccnl2	blue	0.814449	6.88108e-05
Ccnt1	blue	0.949302	6.13786e-09
Ccnyl1	blue	0.968848	1.68444e-10
Ccpg1	lightcyan	0.866281	6.9124e-06
Ccsap	blue	-0.961646	7.84901e-10
Ccser1	lightcyan	0.884611	2.4179e-06
Cd14	blue	0.955434	2.37649e-09
Cd164l2	lightcyan	-0.872303	4.98235e-06
Cd200	lightcyan	0.879758	3.24553e-06
Cd244	lightcyan	-0.934554	3.98926e-08
Cd24a	lightcyan	-0.966921	2.62754e-10
Cd300lb	blue	0.825861	4.4281e-05
Cd47	lightcyan	0.856726	1.12671e-05
Cd53	lightcyan	-0.905666	5.68323e-07
Cd68	lightcyan	-0.877097	3.7939e-06
Cd86	blue	0.970179	1.21879e-10
Cd9	lightcyan	-0.906189	5.45995e-07
Cd93	blue	0.910323	3.94213e-07
Cda	blue	0.920685	1.61868e-07
Cdc14b	blue	0.848415	1.6768e-05
Cdc23	blue	-0.862862	8.26702e-06
Cdc25b	lightcyan	0.895304	1.20396e-06
Cdc40	lightcyan	0.854838	1.23586e-05
Cdc42ep3	blue	0.887627	2.0004e-06
Cdc42se2	lightcyan	0.946803	8.74132e-09
Cdc5l	blue	-0.93266	4.91349e-08
Cdc6	lightcyan	-0.834664	3.0834e-05
Cdc7	blue	-0.90757	4.90534e-07
Cdca4	lightcyan	-0.905895	5.5847e-07
Cdh15	blue	-0.80903	8.39666e-05
Cdh4	lightcyan	-0.891366	1.56954e-06
Cdh5	blue	0.894062	1.3105e-06
Cdh7	lightcyan	0.906174	5.46616e-07
Cdh8	lightcyan	0.968495	1.83105e-10
Cdhr1	lightcyan	0.886699	2.12174e-06
Cdk10	lightcyan	0.861071	9.06283e-06
Cdk11b	blue	0.986176	3.99839e-13
Cdk19	lightcyan	0.906535	5.31592e-07
Cdk2ap1	blue	0.89305	1.40303e-06
Cdk5	lightcyan	0.868251	6.2212e-06
Cdk6	lightcyan	-0.924125	1.17254e-07
Cdkl1	lightcyan	0.877936	3.61315e-06
Cdkl2	lightcyan	0.837579	2.72251e-05
Cdkn1a	blue	0.942299	1.58684e-08
Cdkn2d	lightcyan	0.921828	1.45653e-07
Cdo1	lightcyan	-0.88609	2.20473e-06
Cdr2	lightcyan	-0.857756	1.07072e-05
Cdyl	lightcyan	-0.95539	2.39359e-09
Ceacam2	lightcyan	-0.834575	3.09503e-05
Cebpb	blue	0.826348	4.34254e-05
Cebpd	blue	0.823957	4.7762e-05
Cecr6	blue	-0.908837	4.43958e-07
Celf1	lightcyan	0.856823	1.12138e-05
Celf3	lightcyan	0.860897	9.1432e-06
Celf5	lightcyan	0.967835	2.13518e-10
Celsr2	lightcyan	0.821201	5.32092e-05
Cend1	lightcyan	0.980838	4.55779e-12
Cenpa	blue	0.848755	1.65051e-05
Cenpc1	blue	-0.815381	6.64512e-05
Cenpl	blue	0.957619	1.64029e-09
Cenpp	lightcyan	0.82667	4.28679e-05
Cenpq	blue	0.931094	5.81155e-08
Cenpv	blue	-0.929553	6.82843e-08
Cenpw	lightcyan	0.955665	2.28697e-09
Cep131	lightcyan	0.802628	0.000105405
Cep19	lightcyan	0.947206	8.2665e-09
Cep68	blue	-0.939103	2.35529e-08
Cep70	lightcyan	0.94415	1.24935e-08
Cep78	blue	-0.818535	5.89672e-05
Cep83os	lightcyan	0.964405	4.51973e-10
Cep97	lightcyan	0.890385	1.67411e-06
Cers1	lightcyan	0.9581	1.50788e-09
Cfap20	lightcyan	0.887962	1.95808e-06
Cfap97	lightcyan	0.826187	4.37064e-05
Cgref1	lightcyan	-0.9808	4.62554e-12
Ch25h	lightcyan	-0.952574	3.75735e-09
Chac1	lightcyan	-0.947615	7.80679e-09
Chac2	blue	-0.965033	3.96274e-10
Champ1	blue	-0.816606	6.34563e-05
Chchd6	lightcyan	0.846344	1.84478e-05
Chd1	blue	0.927817	8.1544e-08
Chd6	lightcyan	0.873928	4.54855e-06
Chd7	blue	0.884498	2.43486e-06
Chek1	blue	0.965892	3.29649e-10
Chga	lightcyan	-0.955168	2.48268e-09
Chic2	lightcyan	-0.814726	6.81015e-05
Chid1	blue	-0.883274	2.62563e-06
Chl1	lightcyan	0.909563	4.19034e-07
Chm	lightcyan	0.945222	1.08383e-08
Chml	lightcyan	-0.978569	1.04813e-11
Chmp2a	lightcyan	-0.920843	1.59531e-07
Chrac1	blue	-0.886675	2.12491e-06
Chrd	lightcyan	0.955221	2.46109e-09
Chrm1	blue	-0.87986	3.22584e-06
Chrna5	blue	-0.85981	9.66089e-06
Chst12	lightcyan	0.981482	3.53291e-12
Chst15	blue	-0.954771	2.64958e-09
Chuk	blue	0.885201	2.33091e-06
Ciao1	lightcyan	0.912585	3.27658e-07
Ciapin1	blue	0.984308	1.02906e-12
Cir1	lightcyan	0.80818	8.65816e-05
Cirbp	lightcyan	0.859082	1.00215e-05
Cirh1a	lightcyan	-0.907612	4.88895e-07
Cisd1	lightcyan	0.95336	3.32234e-09
Cited1	blue	0.813492	7.13062e-05
Cited2	blue	0.964897	4.07757e-10
Ckmt1	lightcyan	0.815913	6.5135e-05
Clcn2	lightcyan	0.929701	6.72462e-08
Clcn5	blue	0.901303	7.87437e-07
Cldn22	lightcyan	0.898405	9.69904e-07
Cldn23	blue	0.955985	2.16822e-09
Cldnd1	blue	0.910703	3.82272e-07
Clec4d	lightcyan	-0.893392	1.37118e-06
Clec5a	lightcyan	-0.829448	3.83028e-05
Clec7a	blue	0.826199	4.3687e-05
Clgn	lightcyan	0.804612	9.83204e-05
Clic1	lightcyan	-0.896945	1.07472e-06
Clic4	blue	0.95138	4.51179e-09
Clic5	blue	0.952433	3.84035e-09
Clip4	lightcyan	0.961308	8.37431e-10
Cln8	blue	0.896465	1.11122e-06
Clock	blue	-0.87718	3.77586e-06
Clstn1	lightcyan	0.834831	3.06166e-05
Cltb	lightcyan	-0.98358	1.44239e-12
Clvs1	lightcyan	-0.906543	5.31291e-07
Clvs2	blue	-0.890959	1.61222e-06
Cmas	lightcyan	0.952082	4.05361e-09
Cmc1	lightcyan	0.917602	2.13499e-07
Cmklr1	lightcyan	-0.811092	7.78995e-05
Cmpk2	lightcyan	0.878274	3.54233e-06
Cmtr1	lightcyan	0.947391	8.05567e-09
Cnbd2	lightcyan	0.843308	2.11659e-05
Cnksr3	blue	0.824093	4.7506e-05
Cnnm3	lightcyan	0.915363	2.59306e-07
Cnot8	blue	-0.963389	5.56571e-10
Cnr1	lightcyan	0.848303	1.68554e-05
Cntln	lightcyan	0.937884	2.7231e-08
Cntn1	lightcyan	0.879648	3.26688e-06
Cntn3	lightcyan	-0.9622	7.04845e-10
Cntn4	lightcyan	0.962351	6.84343e-10
Cntnap1	lightcyan	0.803945	0.000100657
Cntnap5a	blue	-0.881968	2.84287e-06
Cog1	lightcyan	0.835603	2.96297e-05
Coil	blue	-0.963712	5.21311e-10
Col18a1	lightcyan	-0.916636	2.3234e-07
Col4a1	lightcyan	-0.950783	4.93564e-09
Col4a2	lightcyan	-0.971194	9.42767e-11
Copg2	lightcyan	0.905159	5.90772e-07
Coprs	lightcyan	0.866894	6.69038e-06
Cops6	lightcyan	0.849438	1.59874e-05
Coq10b	blue	0.988396	1.08275e-13
Coq8a	lightcyan	0.909606	4.17575e-07
Coq9	blue	-0.807437	8.89249e-05
Coro2b	lightcyan	0.911045	3.71829e-07
Coro7	lightcyan	0.970688	1.07275e-10
Cox15	blue	-0.964626	4.31661e-10
Cp	lightcyan	-0.831555	3.51193e-05
Cpeb1	lightcyan	0.936867	3.06662e-08
Cpeb1os1	lightcyan	0.85725	1.09796e-05
Cpeb3	blue	0.943551	1.35104e-08
Cplx2	lightcyan	0.93629	3.27742e-08
Cpm	blue	0.82163	5.23292e-05
Cpn1	lightcyan	-0.864954	7.41378e-06
Cpne9	lightcyan	0.91974	1.76408e-07
Cpox	lightcyan	0.909045	4.36683e-07
Cptp	blue	-0.973403	5.21526e-11
Cpxm2	lightcyan	-0.850101	1.54988e-05
Crbn	lightcyan	0.94825	7.13813e-09
Creb3l2	lightcyan	-0.923009	1.30396e-07
Crebl2	lightcyan	0.914279	2.84362e-07
Crebrf	lightcyan	0.918262	2.01384e-07
Creg2	lightcyan	0.892301	1.47508e-06
Crem	blue	0.980013	6.23746e-12
Crh	blue	0.95052	5.13293e-09
Crispld1	lightcyan	0.931915	5.32456e-08
Crispld2	lightcyan	-0.936479	3.20722e-08
Crls1	lightcyan	0.957812	1.58598e-09
Crmp1	lightcyan	0.959806	1.10951e-09
Crocc	lightcyan	0.82673	4.27647e-05
Crtc1	lightcyan	0.938054	2.66914e-08
Cry1	blue	0.935989	3.39265e-08
Crybg3	blue	0.949661	5.82547e-09
Csde1	blue	0.801449	0.000109818
Csf1	lightcyan	-0.920535	1.64103e-07
Csf2rb2	lightcyan	-0.870525	5.49721e-06
Csnk1d	blue	0.853526	1.31685e-05
Csnk2a2	lightcyan	-0.937044	3.0043e-08
Csrnp1	blue	0.951937	4.145e-09
Csrnp2	lightcyan	-0.801798	0.000108494
Cstad	blue	-0.88617	2.19372e-06
Cstb	lightcyan	-0.97899	9.04314e-12
Cstf3	blue	0.822458	5.06635e-05
Ctbp2	lightcyan	-0.82455	4.66537e-05
Ctc1	lightcyan	0.887876	1.96882e-06
Ctdspl2	blue	-0.863171	8.13592e-06
Ctgf	lightcyan	-0.912304	3.35372e-07
Cth	blue	0.871929	5.08714e-06
Ctif	lightcyan	0.800111	0.000115012
Ctla2a	lightcyan	-0.924612	1.11891e-07
Ctla2b	lightcyan	-0.959541	1.16456e-09
Ctnna1	blue	0.920403	1.66088e-07
Ctnnd1	blue	0.894726	1.25261e-06
Ctps	blue	0.803054	0.00010385
Ctsl	lightcyan	-0.957683	1.62219e-09
Cwc25	blue	0.91135	3.62701e-07
Cwh43	lightcyan	-0.865533	7.19125e-06
Cxcl1	blue	0.964427	4.49911e-10
Cxcl2	blue	0.923276	1.27146e-07
Cxx1b	lightcyan	0.815375	6.64667e-05
Cxx1c	lightcyan	0.952282	3.93063e-09
Cxxc4	lightcyan	0.875613	4.13273e-06
Cyb561d1	blue	-0.909891	4.08165e-07
Cyb561d2	lightcyan	0.921946	1.44062e-07
Cyb5d2	lightcyan	0.827893	4.0805e-05
Cyfip2	blue	0.805483	9.5339e-05
Cyld	lightcyan	0.967077	2.53747e-10
Cym	lightcyan	-0.86856	6.11835e-06
Cyp11a1	lightcyan	0.931001	5.86894e-08
Cyp1b1	blue	0.830499	3.66854e-05
Cyp26b1	lightcyan	0.825565	4.48088e-05
Cyp2c44	lightcyan	-0.800609	0.000113056
Cyp2s1	lightcyan	0.923881	1.20032e-07
Cyp4x1	lightcyan	0.857228	1.09912e-05
Cyp51	blue	0.975268	3.04029e-11
Cyp7b1	lightcyan	0.926518	9.28633e-08
Cyr61	blue	0.961933	7.42615e-10
Cys1	lightcyan	0.852164	1.4057e-05
Cystm1	blue	0.965463	3.61576e-10
Cyth2	lightcyan	0.840965	2.34883e-05
Cyyr1	lightcyan	-0.930254	6.3487e-08
Dab2	lightcyan	-0.956199	2.09144e-09
Dab2ip	lightcyan	0.920452	1.65346e-07
Dact2	blue	-0.827279	4.18291e-05
Dad1	blue	0.958839	1.32231e-09
Dagla	lightcyan	0.976515	2.07005e-11
Dalrd3	lightcyan	0.926928	8.9156e-08
Dap3	lightcyan	0.95724	1.75151e-09
Dapk1	lightcyan	0.954152	2.92846e-09
Dars2	lightcyan	0.908649	4.50603e-07
Dazap1	lightcyan	-0.805602	9.49359e-05
Dazl	lightcyan	0.944206	1.24026e-08
Dbn1	lightcyan	0.880166	3.16766e-06
Dbndd1	lightcyan	0.917563	2.14237e-07
Dbndd2	blue	0.874625	4.37245e-06
Dbp	lightcyan	0.961039	8.81404e-10
Dcaf10	blue	0.888602	1.87935e-06
Dcaf12l1	lightcyan	0.8356	2.96335e-05
Dcaf17	blue	-0.811105	7.78609e-05
Dcaf4	lightcyan	0.946009	9.7456e-09
Dcaf5	blue	-0.902398	7.2661e-07
Dcaf6	lightcyan	0.833523	3.23517e-05
Dcaf8	lightcyan	0.924427	1.13905e-07
Dcakd	blue	-0.821813	5.19567e-05
Dcbld1	blue	-0.815487	6.61867e-05
Dcc	lightcyan	0.906792	5.21122e-07
Dck	lightcyan	0.939838	2.15505e-08
Dclk1	blue	0.920923	1.58374e-07
Dclk3	lightcyan	0.968594	1.78885e-10
Dct	lightcyan	-0.854715	1.24328e-05
Dctn1	lightcyan	0.952378	3.87312e-09
Dctn5	lightcyan	0.92508	1.06931e-07
Dctn6	lightcyan	0.902418	7.25518e-07
Dcun1d1	lightcyan	0.850309	1.53478e-05
Dcun1d2	lightcyan	0.83705	2.78526e-05
Dcun1d3	blue	0.935716	3.49974e-08
Dcx	lightcyan	0.845347	1.93056e-05
Dda1	blue	0.880352	3.13274e-06
Ddah1	blue	0.898616	9.5551e-07
Ddb2	lightcyan	0.919719	1.76737e-07
Ddhd2	blue	-0.86101	9.09072e-06
Ddx25	lightcyan	0.952321	3.90713e-09
Ddx3y	blue	0.93771	2.7794e-08
Ddx50	lightcyan	-0.916953	2.25997e-07
Ddx55	blue	-0.818416	5.92372e-05
Deaf1	lightcyan	0.91218	3.38807e-07
Deb1	blue	0.977724	1.3971e-11
Decr2	lightcyan	0.976492	2.08498e-11
Def6	lightcyan	-0.822531	5.05192e-05
Degs1	lightcyan	-0.848369	1.6804e-05
Dennd1a	lightcyan	0.804885	9.73762e-05
Dennd4b	lightcyan	0.808954	8.41997e-05
Dennd6a	lightcyan	0.949801	5.70739e-09
Depdc5	lightcyan	0.928108	7.91813e-08
Dgat2	lightcyan	0.873108	4.76315e-06
Dgka	lightcyan	0.864699	7.51344e-06
Dgkb	lightcyan	0.814683	6.82111e-05
Dgkh	lightcyan	0.90822	4.66134e-07
Dgkz	lightcyan	0.963272	5.69834e-10
Dguok	lightcyan	0.927763	8.19918e-08
Dhodh	lightcyan	0.932017	5.26682e-08
Dhrs3	blue	0.946171	9.53295e-09
Dhrsx	lightcyan	-0.837062	2.78374e-05
Dhtkd1	lightcyan	0.838145	2.65673e-05
Dhx29	blue	-0.884202	2.47995e-06
Dhx33	blue	-0.897867	1.00744e-06
Dhx37	lightcyan	-0.824043	4.76011e-05
Diablo	lightcyan	-0.826642	4.29172e-05
Diaph3	lightcyan	-0.918607	1.95301e-07
Dicer1	lightcyan	-0.842066	2.23711e-05
Diras1	lightcyan	0.908895	4.41926e-07
Dis3	lightcyan	-0.857737	1.07175e-05
Disp2	lightcyan	0.907243	5.03212e-07
Dlat	lightcyan	0.940204	2.06076e-08
Dleu7	lightcyan	0.938673	2.47993e-08
Dlg1	lightcyan	-0.89554	1.18459e-06
Dlg4	lightcyan	0.837094	2.7799e-05
Dlgap1	lightcyan	0.984108	1.13052e-12
Dmrtc1a	lightcyan	0.958691	1.35787e-09
Dmxl1	blue	0.973894	4.54237e-11
Dmxl2	lightcyan	0.946093	9.63509e-09
Dnah1	lightcyan	0.80575	9.44387e-05
Dnajb4	blue	0.888759	1.86038e-06
Dnajb9	lightcyan	-0.872151	5.02481e-06
Dnajc1	lightcyan	-0.865049	7.37669e-06
Dnajc14	blue	-0.917838	2.09099e-07
Dnajc16	lightcyan	0.888077	1.94374e-06
Dnajc28	blue	-0.861213	8.99723e-06
Dnajc30	lightcyan	0.927824	8.14871e-08
Dnd1	lightcyan	-0.897396	1.04139e-06
Dnmt3a	lightcyan	-0.915287	2.61017e-07
Dnttip2	blue	0.959002	1.28408e-09
Dock9	lightcyan	0.926077	9.6997e-08
Dok3	lightcyan	-0.819352	5.71513e-05
Dok5	blue	0.87588	4.0701e-06
Dot1l	lightcyan	-0.971042	9.80248e-11
Dpf1	lightcyan	0.968812	1.69894e-10
Dph6	lightcyan	0.85295	1.35383e-05
Dpm1	lightcyan	0.880712	3.06618e-06
Dpp6	lightcyan	0.839152	2.54315e-05
Dpp8	lightcyan	0.845367	1.92877e-05
Dpysl3	lightcyan	-0.931382	5.6362e-08
Dpysl4	lightcyan	0.940968	1.87563e-08
Dsc1	lightcyan	-0.965977	3.23597e-10
Dsp	lightcyan	0.909315	4.27394e-07
Dst	blue	0.888188	1.92988e-06
Dtd1	lightcyan	0.950852	4.88452e-09
Dtwd1	blue	-0.9516	4.3636e-09
Dus3l	lightcyan	0.949133	6.28995e-09
Dusp1	blue	0.993229	1.93218e-15
Dusp11	lightcyan	-0.89204	1.50099e-06
Dusp16	blue	0.979773	6.81798e-12
Dusp18	blue	-0.846547	1.82764e-05
Dusp4	blue	0.884864	2.38033e-06
Dusp5	blue	0.990205	3.05354e-14
Dusp6	blue	0.919828	1.75005e-07
Dusp7	blue	-0.935127	3.74084e-08
Dxo	blue	0.923486	1.24631e-07
Dync1i1	lightcyan	0.940656	1.9493e-08
Dync1li1	lightcyan	0.834346	3.12506e-05
Dync2h1	lightcyan	0.870958	5.3679e-06
Dync2li1	blue	-0.814915	6.76222e-05
Dzank1	lightcyan	0.928674	7.47523e-08
Dzip1	lightcyan	0.953215	3.39897e-09
E2f3	blue	-0.926079	9.69745e-08
Eaf1	lightcyan	-0.982728	2.10328e-12
Eaf2	lightcyan	-0.93574	3.49008e-08
Ebag9	lightcyan	0.975956	2.46536e-11
Eci2	lightcyan	-0.879588	3.27836e-06
Ecsit	lightcyan	0.818769	5.84416e-05
Edem2	blue	-0.877069	3.80007e-06
Edem3	lightcyan	-0.837122	2.77655e-05
Edn1	blue	0.939914	2.13525e-08
Eef1a2	lightcyan	0.826793	4.26567e-05
Eef1akmt1	blue	-0.884617	2.41697e-06
Eefsec	lightcyan	0.848066	1.70414e-05
Efhd2	lightcyan	-0.961295	8.39621e-10
Egr1	blue	0.980502	5.18646e-12
Egr2	blue	0.970401	1.15316e-10
Egr4	blue	0.948603	6.78737e-09
Ehbp1	blue	-0.85875	1.01897e-05
Ehd1	blue	-0.936352	3.25432e-08
Ehd2	lightcyan	-0.95616	2.1055e-09
Ehd3	blue	-0.940945	1.88088e-08
Ehd4	lightcyan	-0.903958	6.46925e-07
Ehmt2	lightcyan	0.869841	5.70696e-06
Eif1a	lightcyan	-0.911497	3.58371e-07
Eif2b2	lightcyan	-0.820428	5.48277e-05
Eif2s2	lightcyan	-0.956131	2.11547e-09
Eif2s3y	lightcyan	0.878303	3.53629e-06
Eif3b	lightcyan	-0.909738	4.13181e-07
Eif3j2	lightcyan	-0.987152	2.31523e-13
Eif4e2	lightcyan	-0.936604	3.16134e-08
Elac1	blue	-0.964831	4.13478e-10
Elk1	lightcyan	0.954255	2.88062e-09
Ell2	blue	0.952733	3.66551e-09
Elmo2	blue	-0.821998	5.15835e-05
Elovl1	lightcyan	-0.968636	1.77129e-10
Elovl5	blue	0.943532	1.35437e-08
Emc9	lightcyan	0.956554	1.96971e-09
Emd	blue	0.989512	5.08732e-14
Eml2	lightcyan	0.85082	1.49823e-05
Eml6	lightcyan	0.971055	9.77026e-11
Emp1	lightcyan	-0.957396	1.70518e-09
Enc1	lightcyan	0.8088	8.46698e-05
Endou	lightcyan	-0.924819	1.09678e-07
Eng	lightcyan	-0.95366	3.16801e-09
Eno2	lightcyan	0.886305	2.17513e-06
Enox2	lightcyan	0.897025	1.06871e-06
Enpep	blue	0.860874	9.1538e-06
Enpp5	lightcyan	0.917065	2.23803e-07
Ensa	lightcyan	0.899378	9.04955e-07
Entpd1	blue	0.843774	2.07277e-05
Epb41l4a	lightcyan	-0.837077	2.78198e-05
Epb41l4b	lightcyan	0.884646	2.4127e-06
Epb41l5	blue	0.83499	3.04106e-05
Epha10	blue	0.841995	2.24419e-05
Epha2	lightcyan	-0.850601	1.5138e-05
Epha4	lightcyan	0.817909	6.03949e-05
Ephb1	lightcyan	0.832158	3.42514e-05
Ephb2	lightcyan	0.895596	1.18005e-06
Ephb3	blue	-0.858907	1.01099e-05
Ephb6	lightcyan	0.919007	1.88439e-07
Epn2	lightcyan	0.967412	2.35232e-10
Epor	lightcyan	0.840541	2.39316e-05
Eppk1	lightcyan	-0.807476	8.88e-05
Eprs	blue	0.957799	1.58974e-09
Eps15	lightcyan	0.87163	5.17229e-06
Eps8	lightcyan	-0.977765	1.37811e-11
Eras	blue	0.800737	0.000112557
Erbb2ip	blue	0.970283	1.18776e-10
Erc2	blue	-0.889734	1.74662e-06
Ercc4	blue	-0.93967	2.19943e-08
Ercc5	blue	0.833142	3.28724e-05
Eri2	blue	-0.931771	5.4075e-08
Erich6	blue	0.82391	4.78521e-05
Erlin1	lightcyan	-0.923371	1.26004e-07
Ermn	lightcyan	-0.838407	2.62681e-05
Ermp1	blue	-0.866868	6.6999e-06
Errfi1	blue	0.971379	8.98759e-11
Esam	lightcyan	-0.939101	2.3559e-08
Esm1	lightcyan	-0.866005	7.01416e-06
Espl1	lightcyan	-0.828416	3.99481e-05
Etaa1	blue	-0.915325	2.60154e-07
Etf1	blue	0.874335	4.44487e-06
Ets2	lightcyan	-0.954458	2.7878e-09
Etv3	blue	0.979799	6.75212e-12
Etv6	lightcyan	-0.934463	4.02992e-08
Eva1b	lightcyan	-0.912774	3.22579e-07
Evc2	lightcyan	0.981566	3.41604e-12
Evi2a	blue	0.873707	4.60562e-06
Evl	blue	0.946307	9.3579e-09
Exd2	lightcyan	0.844211	2.03235e-05
Exoc3	lightcyan	0.820222	5.52671e-05
Exoc4	lightcyan	0.890681	1.64195e-06
Exoc8	blue	-0.920692	1.61752e-07
Exph5	blue	-0.850386	1.52924e-05
Extl1	lightcyan	0.940063	2.09674e-08
Extl2	lightcyan	0.97917	8.4809e-12
Eya1	lightcyan	0.849947	1.56112e-05
Ezh2	lightcyan	-0.852204	1.403e-05
Ezr	lightcyan	-0.901355	7.84453e-07
Faah	lightcyan	0.966376	2.96527e-10
Fabp3	lightcyan	0.883292	2.6226e-06
Fabp4	blue	0.808142	8.67022e-05
Fabp5	lightcyan	0.823202	4.92063e-05
Fahd2a	lightcyan	0.880101	3.18003e-06
Fam105a	blue	-0.909016	4.37675e-07
Fam107b	blue	0.952012	4.09744e-09
Fam110b	blue	0.913678	2.99144e-07
Fam120b	blue	-0.920299	1.67677e-07
Fam122a	lightcyan	-0.853869	1.29525e-05
Fam126b	lightcyan	-0.940322	2.03112e-08
Fam129b	lightcyan	-0.974893	3.39911e-11
Fam131a	lightcyan	0.984833	7.98199e-13
Fam131b	lightcyan	0.91565	2.53006e-07
Fam135b	lightcyan	-0.855229	1.21257e-05
Fam13a	lightcyan	0.864151	7.73187e-06
Fam13c	lightcyan	0.89056	1.65498e-06
Fam151b	lightcyan	0.835144	3.02134e-05
Fam155a	lightcyan	0.857698	1.07383e-05
Fam160a2	lightcyan	0.862334	8.495e-06
Fam160b2	lightcyan	0.872742	4.86194e-06
Fam163b	lightcyan	0.906061	5.51385e-07
Fam167a	lightcyan	-0.962062	7.2412e-10
Fam169a	lightcyan	0.967453	2.33016e-10
Fam171a2	lightcyan	0.919393	1.82017e-07
Fam171b	lightcyan	0.941858	1.67786e-08
Fam173a	lightcyan	0.847934	1.71459e-05
Fam183b	lightcyan	0.80685	9.08121e-05
Fam184b	lightcyan	0.863848	7.85486e-06
Fam189b	lightcyan	0.971777	8.10096e-11
Fam193b	lightcyan	0.806052	9.34322e-05
Fam196b	lightcyan	-0.873336	4.70267e-06
Fam19a1	lightcyan	0.970611	1.09386e-10
Fam19a5	lightcyan	0.82639	4.33535e-05
Fam21	lightcyan	0.927076	8.78484e-08
Fam210a	lightcyan	0.868367	6.18248e-06
Fam212a	blue	-0.913444	3.05051e-07
Fam212b	blue	-0.889954	1.72178e-06
Fam217b	lightcyan	0.984872	7.83281e-13
Fam3c	lightcyan	0.899818	8.76848e-07
Fam43a	blue	0.84719	1.77454e-05
Fam43b	blue	-0.874603	4.37788e-06
Fam46a	blue	0.960551	9.66249e-10
Fam46c	lightcyan	-0.825226	4.54185e-05
Fam49a	lightcyan	0.868912	6.00285e-06
Fam49b	lightcyan	0.954468	2.78299e-09
Fam57a	lightcyan	-0.873634	4.62445e-06
Fam57b	lightcyan	0.895282	1.20579e-06
Fam69b	lightcyan	0.980729	4.75396e-12
Fam73b	lightcyan	0.91479	2.72309e-07
Fam76a	lightcyan	0.807531	8.86265e-05
Fam76b	blue	-0.894941	1.23433e-06
Fam84a	blue	-0.864964	7.40973e-06
Fam92a	blue	-0.933584	4.44219e-08
Fam98a	lightcyan	-0.979097	8.70567e-12
Fam98c	lightcyan	0.857907	1.06275e-05
Fancg	blue	-0.861519	8.85759e-06
Fancl	blue	-0.853238	1.33522e-05
Far2	blue	-0.867233	6.57051e-06
Fas	blue	0.845944	1.87877e-05
Fbl	blue	0.934871	3.85012e-08
Fbll1	lightcyan	0.800674	0.0001128
Fbn1	lightcyan	-0.943487	1.36244e-08
Fbxl15	lightcyan	0.963653	5.27597e-10
Fbxl16	lightcyan	0.891679	1.53733e-06
Fbxl17	lightcyan	0.922074	1.42359e-07
Fbxl19	lightcyan	0.833613	3.22296e-05
Fbxl20	lightcyan	0.939368	2.28122e-08
Fbxl4	lightcyan	0.867043	6.63773e-06
Fbxl5	lightcyan	0.918323	2.00308e-07
Fbxo10	lightcyan	0.897169	1.05807e-06
Fbxo11	blue	-0.893936	1.32168e-06
Fbxo16	blue	-0.844583	1.99853e-05
Fbxo21	lightcyan	0.972691	6.34578e-11
Fbxo25	lightcyan	0.936149	3.33104e-08
Fbxo27	lightcyan	0.906024	5.52951e-07
Fbxo3	lightcyan	0.947732	7.68004e-09
Fbxo30	lightcyan	-0.918219	2.02156e-07
Fbxo31	lightcyan	0.99296	2.58588e-15
Fbxo32	lightcyan	0.880816	3.04711e-06
Fbxo33	blue	0.98536	6.13272e-13
Fbxo34	blue	-0.917795	2.09891e-07
Fbxo41	lightcyan	0.986035	4.31166e-13
Fbxo9	lightcyan	0.94375	1.31649e-08
Fbxw5	lightcyan	0.866494	6.83439e-06
Fcgr3	blue	0.864051	7.77223e-06
Fcho1	lightcyan	0.879526	3.29054e-06
Fem1b	blue	0.875426	4.17727e-06
Fermt2	blue	0.926414	9.38261e-08
Fez1	lightcyan	0.895882	1.15702e-06
Fgd5	blue	0.844133	2.03953e-05
Fgd6	blue	0.879215	3.35159e-06
Fgf11	lightcyan	0.894549	1.26782e-06
Fgf12	lightcyan	0.943087	1.43476e-08
Fgf3	lightcyan	-0.932978	4.74657e-08
Fgfbp3	blue	0.868656	6.08676e-06
Fgfr1	blue	0.87078	5.42071e-06
Fgfr1op	blue	0.872708	4.87121e-06
Fgfr1op2	lightcyan	0.911035	3.72135e-07
Fgfr2	blue	0.807827	8.76874e-05
Fgfr3	lightcyan	0.886972	2.08545e-06
Fgl2	blue	0.940539	1.97762e-08
Fhad1	lightcyan	-0.851983	1.41783e-05
Fhdc1	lightcyan	-0.957122	1.78777e-09
Fig4	lightcyan	0.954897	2.59571e-09
Filip1	lightcyan	0.809105	8.37394e-05
Filip1l	blue	0.870339	5.55383e-06
Fjx1	lightcyan	0.910741	3.81113e-07
Fkbp3	lightcyan	0.832076	3.43681e-05
Fkrp	blue	-0.880594	3.08777e-06
Flad1	lightcyan	0.927943	8.05191e-08
Flnb	blue	0.909324	4.27099e-07
Flt1	blue	0.932198	5.16525e-08
Flt3	lightcyan	0.822978	4.96416e-05
Flt4	blue	0.868543	6.12384e-06
Flywch1	lightcyan	0.897671	1.02147e-06
Flywch2	lightcyan	0.8836	2.57361e-06
Fmnl2	lightcyan	-0.938482	2.53697e-08
Fn3k	lightcyan	0.872793	4.84793e-06
Fndc10	lightcyan	0.963315	5.65003e-10
Fndc3a	lightcyan	-0.887483	2.01877e-06
Fndc3b	lightcyan	-0.969849	1.32249e-10
Fndc4	blue	0.882475	2.75676e-06
Fndc9	lightcyan	-0.978275	1.16002e-11
Fntb	lightcyan	0.889526	1.77043e-06
Focad	lightcyan	0.955488	2.3553e-09
Fopnl	lightcyan	0.863255	8.10075e-06
Fos	blue	0.969736	1.35949e-10
Fosb	blue	0.97637	2.16656e-11
Fosl1	lightcyan	-0.981248	3.87916e-12
Fosl2	blue	0.984402	9.83612e-13
Foxn2	blue	-0.912429	3.31915e-07
Foxn3	blue	0.817843	6.05461e-05
Foxo1	blue	0.929031	7.20674e-08
Foxo3	lightcyan	0.873659	4.61808e-06
Foxp1	blue	0.888339	1.91129e-06
Foxp4	lightcyan	0.823918	4.78364e-05
Foxred2	lightcyan	0.871337	5.25684e-06
Fpr2	lightcyan	-0.902472	7.22624e-07
Fra10ac1	blue	-0.935903	3.42606e-08
Frmd5	blue	0.946874	8.65552e-09
Frmd6	blue	0.978276	1.15954e-11
Frmpd1	lightcyan	0.812725	7.33588e-05
Frrs1	lightcyan	-0.82948	3.8252e-05
Fry	lightcyan	0.902132	7.41006e-07
Fsd1	lightcyan	0.922451	1.37427e-07
Fst	blue	0.944847	1.13942e-08
Fstl1	lightcyan	-0.859034	1.00456e-05
Ftx	lightcyan	0.898967	9.31942e-07
Fubp1	lightcyan	-0.834452	3.11106e-05
Fuk	lightcyan	0.89411	1.30623e-06
Fundc2	lightcyan	0.969387	1.48002e-10
Furin	lightcyan	-0.957959	1.54563e-09
Fut8	lightcyan	0.875148	4.24409e-06
Fyco1	lightcyan	0.85336	1.32745e-05
Fyn	lightcyan	-0.854044	1.28434e-05
Fzd1	blue	0.944854	1.13841e-08
Fzd3	lightcyan	-0.965578	3.52788e-10
Fzd5	blue	0.837449	2.73786e-05
Fzr1	lightcyan	0.932476	5.01266e-08
G0s2	lightcyan	0.932195	5.16681e-08
G3bp2	lightcyan	0.903929	6.48303e-07
G6pc3	lightcyan	0.826659	4.28867e-05
Gab3	lightcyan	0.812292	7.4541e-05
Gabarapl1	lightcyan	0.951147	4.67324e-09
Gabarapl2	lightcyan	0.858643	1.02441e-05
Gabpa	lightcyan	-0.942254	1.59588e-08
Gabra5	lightcyan	0.920762	1.60718e-07
Gabrb1	lightcyan	0.929877	6.60302e-08
Gabrb2	lightcyan	0.833342	3.25984e-05
Gabrg2	lightcyan	0.88538	2.30502e-06
Gabrg3	blue	-0.848888	1.6403e-05
Gadd45a	lightcyan	-0.960981	8.9125e-10
Gadd45b	blue	0.960731	9.34293e-10
Gadd45g	blue	0.976377	2.16213e-11
Galk2	lightcyan	0.873761	4.59164e-06
Galnt13	lightcyan	0.897383	1.04232e-06
Galnt18	lightcyan	0.949915	5.6124e-09
Galnt4	lightcyan	-0.862978	8.2176e-06
Galnt7	lightcyan	-0.901474	7.77686e-07
Galntl6	lightcyan	0.906911	5.16342e-07
Galt	lightcyan	0.852304	1.39629e-05
Gareml	lightcyan	0.895482	1.18932e-06
Gas2	blue	-0.817004	6.25056e-05
Gas5	lightcyan	-0.940985	1.87166e-08
Gas7	lightcyan	0.92395	1.19236e-07
Gata2	blue	0.846151	1.86107e-05
Gba2	lightcyan	0.90964	4.16454e-07
Gcc2	lightcyan	0.830786	3.6255e-05
Gcg	lightcyan	-0.929937	6.56203e-08
Gch1	blue	0.929379	6.95244e-08
Gclm	lightcyan	-0.899754	8.80899e-07
Gcnt2	lightcyan	-0.888861	1.84828e-06
Gdap1	lightcyan	0.964046	4.86801e-10
Gdf15	lightcyan	-0.915599	2.5411e-07
Gdnf	lightcyan	-0.953111	3.45512e-09
Gdpd1	lightcyan	0.911279	3.64808e-07
Gdpd5	lightcyan	-0.916607	2.32913e-07
Gem	blue	0.994881	2.38085e-16
Gemin8	lightcyan	0.903612	6.63891e-07
Gfpt2	lightcyan	-0.913944	2.92512e-07
Gfra1	lightcyan	-0.924689	1.11063e-07
Gfra2	lightcyan	0.884711	2.40295e-06
Gfra4	lightcyan	0.920286	1.67879e-07
Ggt1	blue	0.825984	4.40642e-05
Ggt7	lightcyan	0.953597	3.19968e-09
Ggta1	lightcyan	-0.936192	3.31452e-08
Ghsr	blue	0.985128	6.89629e-13
Gid8	blue	-0.833927	3.18071e-05
Gigyf1	lightcyan	0.80305	0.000103865
Gimap6	blue	0.90788	4.78746e-07
Gimap9	lightcyan	-0.887977	1.95618e-06
Gin1	blue	-0.909025	4.37373e-07
Ginm1	lightcyan	-0.915885	2.47932e-07
Gipr	lightcyan	-0.824699	4.63799e-05
Gjb2	blue	0.917518	2.15073e-07
Gjc1	blue	0.842267	2.21728e-05
Gkn3	blue	-0.883263	2.62731e-06
Gla	blue	0.950642	5.04037e-09
Glo1	lightcyan	0.925974	9.7981e-08
Glra2	lightcyan	-0.938764	2.45303e-08
Glra3	lightcyan	0.856699	1.12825e-05
Glrb	lightcyan	0.917855	2.08778e-07
Glt8d2	lightcyan	0.908496	4.56108e-07
Gltp	blue	0.874727	4.34723e-06
Gltscr1l	blue	-0.91291	3.18957e-07
Gltscr2	blue	0.986493	3.36324e-13
Gm10199	blue	-0.834902	3.05249e-05
Gm10374	blue	-0.842725	2.17247e-05
Gm10501	lightcyan	0.925935	9.83595e-08
Gm10651	blue	0.963408	5.54478e-10
Gm10699	lightcyan	0.942708	1.50633e-08
Gm10700	lightcyan	0.819633	5.65359e-05
Gm11175	lightcyan	0.935756	3.48382e-08
Gm11517	lightcyan	-0.930677	6.0728e-08
Gm13363	blue	0.978811	9.63218e-12
Gm13889	blue	0.955665	2.28689e-09
Gm14057	lightcyan	-0.847255	1.76919e-05
Gm14285	lightcyan	0.882674	2.72355e-06
Gm15210	blue	0.913992	2.91341e-07
Gm15247	blue	0.955281	2.4371e-09
Gm15496	lightcyan	0.817737	6.07899e-05
Gm15682	blue	0.911048	3.71728e-07
Gm15708	blue	0.830529	3.66397e-05
Gm15776	lightcyan	-0.960631	9.51926e-10
Gm16835	lightcyan	0.915821	2.49305e-07
Gm17491	blue	0.916043	2.44587e-07
Gm1862	lightcyan	-0.963826	5.09331e-10
Gm1976	lightcyan	0.919748	1.7627e-07
Gm19773	lightcyan	-0.909125	4.33906e-07
Gm19966	blue	0.877696	3.66413e-06
Gm20186	blue	0.925645	1.01198e-07
Gm20300	lightcyan	0.822562	5.04568e-05
Gm2136	lightcyan	0.894719	1.2532e-06
Gm2137	lightcyan	0.93557	3.55824e-08
Gm21685	lightcyan	0.895283	1.20573e-06
Gm22	lightcyan	-0.829811	3.77374e-05
Gm2590	blue	0.900875	8.1241e-07
Gm26588	lightcyan	0.92485	1.09343e-07
Gm2808	blue	0.968168	1.97702e-10
Gm3055	blue	-0.91205	3.4247e-07
Gm31718	lightcyan	-0.827408	4.16123e-05
Gm33298	blue	0.905457	5.77497e-07
Gm34303	lightcyan	-0.870497	5.50589e-06
Gm3448	lightcyan	-0.838189	2.65172e-05
Gm35744	lightcyan	0.935707	3.50317e-08
Gm35792	blue	0.801648	0.000109062
Gm36365	lightcyan	0.88701	2.08042e-06
Gm36457	lightcyan	0.823351	4.89178e-05
Gm3715	lightcyan	-0.830429	3.67909e-05
Gm38519	lightcyan	0.857042	1.10929e-05
Gm38524	lightcyan	-0.951961	4.12946e-09
Gm38532	lightcyan	-0.804104	0.000100094
Gm38654	blue	0.924269	1.15653e-07
Gm3873	lightcyan	0.973673	4.83528e-11
Gm4070	lightcyan	-0.840968	2.34861e-05
Gm4199	lightcyan	0.937723	2.77499e-08
Gm44505	blue	0.825804	4.43817e-05
Gm4724	lightcyan	0.818573	5.88824e-05
Gm4988	lightcyan	0.916388	2.37398e-07
Gm5085	lightcyan	0.834713	3.07696e-05
Gm5148	lightcyan	0.901725	7.63531e-07
Gm527	blue	-0.818204	5.97184e-05
Gm5451	blue	0.94261	1.52528e-08
Gm5471	lightcyan	-0.945808	1.00155e-08
Gm5512	lightcyan	0.941215	1.81874e-08
Gm5553	lightcyan	-0.833316	3.26342e-05
Gm561	lightcyan	0.905783	5.63276e-07
Gm5879	lightcyan	-0.962966	6.05871e-10
Gm6314	lightcyan	0.974517	3.79618e-11
Gm6682	lightcyan	-0.832129	3.42925e-05
Gm7008	lightcyan	0.952455	3.82709e-09
Gm715	lightcyan	0.955294	2.43171e-09
Gm7334	blue	0.920071	1.71193e-07
Gm7420	blue	-0.8606	9.28241e-06
Gm8203	blue	0.939793	2.16673e-08
Gm8894	blue	0.846548	1.82763e-05
Gm9866	lightcyan	0.928268	7.79066e-08
Gm9958	lightcyan	-0.825787	4.44118e-05
Gm996	lightcyan	0.917129	2.22554e-07
Gmcl1	lightcyan	0.870732	5.43525e-06
Gmeb2	lightcyan	-0.884879	2.37801e-06
Gmppa	lightcyan	0.926773	9.05361e-08
Gmppb	blue	0.977174	1.67498e-11
Gmpr	lightcyan	0.933721	4.37556e-08
Gnai3	lightcyan	-0.92582	9.94834e-08
Gne	lightcyan	-0.813359	7.16567e-05
Gng10	lightcyan	0.878313	3.53437e-06
Gnl3	lightcyan	-0.912206	3.38095e-07
Gnpda2	lightcyan	0.818789	5.83971e-05
Gnptab	lightcyan	0.866646	6.77941e-06
Golga3	blue	-0.88015	3.17083e-06
Golm1	lightcyan	0.966299	3.01599e-10
Golt1b	blue	0.809469	8.26425e-05
Gopc	blue	-0.952994	3.51924e-09
Got2	blue	-0.838317	2.63704e-05
Gpam	lightcyan	0.914876	2.70323e-07
Gpc1	lightcyan	0.955718	2.26696e-09
Gpc4	lightcyan	-0.950757	4.95471e-09
Gpd1l	lightcyan	0.967938	2.085e-10
Gphn	lightcyan	0.928705	7.45138e-08
Gpr12	lightcyan	0.982203	2.62861e-12
Gpr135	blue	-0.873036	4.78256e-06
Gpr155	lightcyan	0.952973	3.53074e-09
Gpr160	lightcyan	-0.883552	2.58123e-06
Gpr173	blue	-0.815194	6.69187e-05
Gpr176	lightcyan	0.882683	2.72204e-06
Gpr183	lightcyan	-0.809199	8.34551e-05
Gpr19	blue	0.949107	6.31334e-09
Gpr25	lightcyan	0.818822	5.83245e-05
Gpr27	blue	-0.835029	3.03604e-05
Gpr3	blue	0.962811	6.24961e-10
Gpr35	lightcyan	-0.955144	2.49278e-09
Gpr4	blue	0.958598	1.38058e-09
Gpr6	blue	0.892916	1.41576e-06
Gpr61	blue	-0.960053	1.06018e-09
Gpr68	blue	-0.869595	5.78413e-06
Gpr83	lightcyan	0.935072	3.76442e-08
Gpr84	blue	0.873219	4.73371e-06
Gprc5a	blue	0.935878	3.43572e-08
Gprin1	blue	-0.94444	1.20252e-08
Gpsm2	lightcyan	0.816961	6.26077e-05
Gpx3	lightcyan	-0.826731	4.27633e-05
Gpx8	lightcyan	-0.819518	5.67871e-05
Gramd1b	blue	0.891346	1.57154e-06
Grb2	lightcyan	-0.939723	2.18522e-08
Grcc10	lightcyan	0.934641	3.9509e-08
Grem2	lightcyan	-0.982017	2.84082e-12
Grhl1	lightcyan	0.944103	1.25712e-08
Gria1	lightcyan	0.920081	1.71035e-07
Gria2	lightcyan	0.913205	3.11205e-07
Gria4	lightcyan	0.949629	5.85298e-09
Grid1	lightcyan	0.894986	1.2305e-06
Grik2	lightcyan	0.929154	7.1158e-08
Grik4	lightcyan	0.912421	3.32147e-07
Grina	lightcyan	0.940661	1.94824e-08
Grk5	lightcyan	-0.960453	9.84153e-10
Grk6	lightcyan	0.900374	8.42444e-07
Grm2	blue	-0.909651	4.16085e-07
Grm5	lightcyan	0.929954	6.55033e-08
Grrp1	blue	0.90959	4.18105e-07
Gse1	blue	-0.893898	1.32513e-06
Gskip	blue	-0.876755	3.86988e-06
Gstm4	lightcyan	0.885426	2.29839e-06
Gstz1	lightcyan	0.886735	2.11697e-06
Gt(ROSA)26Sor	lightcyan	-0.836299	2.87629e-05
Gtf2e2	lightcyan	-0.877733	3.65615e-06
Gtf2h2	blue	-0.819713	5.63615e-05
Gtf3c3	lightcyan	0.849559	1.58972e-05
Gtpbp1	lightcyan	0.861042	9.07591e-06
Gtpbp4	lightcyan	-0.985845	4.76963e-13
Gtpbp8	lightcyan	0.874526	4.397e-06
Gucy1a2	lightcyan	0.82312	4.93639e-05
Gucy1b3	lightcyan	0.98581	4.86008e-13
Guf1	blue	-0.925408	1.03577e-07
Gxylt1	blue	0.888589	1.88088e-06
Gzmm	lightcyan	-0.828652	3.95669e-05
H1fx	lightcyan	0.899878	8.73079e-07
H6pd	lightcyan	-0.873123	4.75913e-06
Hace1	lightcyan	0.956563	1.96692e-09
Haghl	lightcyan	0.967754	2.17538e-10
Hap1	lightcyan	0.907993	4.74549e-07
Hapln2	lightcyan	-0.811082	7.79279e-05
Haus2	blue	-0.834904	3.05221e-05
Haus8	lightcyan	-0.90238	7.27556e-07
Hax1	lightcyan	-0.967498	2.30669e-10
Hba-a2	blue	0.806205	9.29239e-05
Hbegf	lightcyan	-0.964098	4.81625e-10
Hbp1	lightcyan	0.84489	1.97099e-05
Hcar2	blue	0.930172	6.4031e-08
Hcfc1	blue	-0.874948	4.29285e-06
Hcfc2	blue	-0.96933	1.50075e-10
Hdac11	lightcyan	0.828056	4.05354e-05
Heatr5b	blue	-0.945777	1.00576e-08
Hebp1	lightcyan	0.944143	1.25051e-08
Heca	blue	0.896973	1.07262e-06
Hectd2	lightcyan	-0.854153	1.27761e-05
Hectd3	lightcyan	0.890627	1.64774e-06
Heg1	blue	0.870329	5.55662e-06
Herc1	lightcyan	0.807247	8.95302e-05
Herc3	blue	0.965221	3.80726e-10
Herc4	blue	0.83693	2.79956e-05
Hes5	lightcyan	0.961985	7.35056e-10
Hexim1	lightcyan	0.891453	1.56053e-06
Hexim2	lightcyan	0.915329	2.60078e-07
Hgf	blue	0.841234	2.32116e-05
Hhipl2	lightcyan	-0.860357	9.3975e-06
Higd1b	blue	-0.879521	3.29138e-06
Higd2a	lightcyan	0.907066	5.10186e-07
Hipk2	blue	0.92673	9.09262e-08
Hist1h1c	lightcyan	-0.825436	4.50391e-05
Hist1h2br	blue	0.923932	1.19444e-07
Hist1h3d	blue	0.918884	1.90524e-07
Hist1h3f	blue	0.953109	3.45598e-09
Hist1h3i	blue	0.953896	3.05119e-09
Hist1h4m	blue	0.979672	7.07432e-12
Hist2h3b	blue	0.850581	1.51524e-05
Hivep2	lightcyan	0.950645	5.03789e-09
Hlcs	blue	-0.880762	3.05687e-06
Hltf	blue	-0.888972	1.83503e-06
Hlx	lightcyan	-0.850016	1.55605e-05
Hmbs	blue	-0.822311	5.09563e-05
Hmg20a	blue	-0.870534	5.49454e-06
Hmgb2	blue	0.947635	7.78584e-09
Hmgcll1	blue	-0.887471	2.02035e-06
Hmgcr	blue	0.883405	2.60456e-06
Hmgcs1	blue	0.830077	3.73277e-05
Hmgn1	lightcyan	-0.959174	1.24488e-09
Hmgxb4	blue	-0.913366	3.07063e-07
Hmox1	blue	0.874119	4.49957e-06
Hmox2	lightcyan	0.979098	8.70277e-12
Hnmt	lightcyan	0.943126	1.42742e-08
Hnrnpa2b1	blue	0.962656	6.44495e-10
Hnrnph3	blue	0.926911	8.93071e-08
Hnrnpr	lightcyan	0.883235	2.6318e-06
Homez	blue	-0.933836	4.32021e-08
Hook1	blue	-0.900732	8.20863e-07
Hpdl	blue	-0.906509	5.32666e-07
Hprt	lightcyan	0.885718	2.25678e-06
Hpx	lightcyan	-0.860839	9.17044e-06
Hrasls	lightcyan	0.959452	1.18379e-09
Hrct1	lightcyan	-0.812413	7.42086e-05
Hs3st2	lightcyan	-0.820898	5.38392e-05
Hsbp1	lightcyan	0.893129	1.39566e-06
Hsd17b12	blue	0.941352	1.78803e-08
Hsd17b7	blue	0.871488	5.21321e-06
Hsd3b7	lightcyan	-0.896544	1.10518e-06
Hsdl1	lightcyan	0.907277	5.01882e-07
Hsf2bp	lightcyan	-0.819046	5.78255e-05
Hsp90aa1	lightcyan	-0.83481	3.06441e-05
Hspa12b	lightcyan	-0.812267	7.46083e-05
Hspa14	blue	0.907054	5.10636e-07
Hspa1a	blue	0.938078	2.66141e-08
Hspa1b	lightcyan	-0.915309	2.60518e-07
Hspa4	blue	0.893553	1.35639e-06
Hspa5	lightcyan	-0.919034	1.8798e-07
Hspa8	blue	0.953118	3.4511e-09
Hspa9	lightcyan	-0.874617	4.37429e-06
Hspb1	lightcyan	-0.961774	7.65735e-10
Hspb3	blue	0.859418	9.85388e-06
Hspb8	lightcyan	-0.878849	3.42481e-06
Hspd1	lightcyan	-0.848056	1.70495e-05
Hspe1	lightcyan	-0.931854	5.35964e-08
Hsph1	lightcyan	-0.97481	3.48406e-11
Htatsf1	lightcyan	0.829797	3.77592e-05
Htr1a	lightcyan	0.97059	1.09951e-10
Htr1d	lightcyan	-0.845898	1.88268e-05
Htr1f	lightcyan	0.820786	5.40729e-05
Htr5a	lightcyan	0.812641	7.3588e-05
Htr5b	lightcyan	0.915492	2.56474e-07
Htr6	lightcyan	0.856659	1.13047e-05
Htra4	lightcyan	0.91469	2.74635e-07
Iars2	lightcyan	0.824118	4.74591e-05
Ica1	blue	-0.874221	4.47366e-06
Icam1	blue	0.960142	1.0428e-09
Icam5	lightcyan	0.975891	2.51522e-11
Id1	blue	0.816948	6.26402e-05
Id3	lightcyan	-0.942311	1.58455e-08
Idh3a	lightcyan	0.954857	2.61261e-09
Idh3b	lightcyan	0.916972	2.25632e-07
Idi1	blue	0.923165	1.28487e-07
Ier2	blue	0.976718	1.94045e-11
Ier3	blue	0.896843	1.08239e-06
Ier5	blue	0.931296	5.68802e-08
Iffo1	lightcyan	0.878815	3.43153e-06
Ifit1bl1	lightcyan	0.876629	3.8983e-06
Ifitm2	lightcyan	-0.926581	9.22831e-08
Ifngr2	lightcyan	0.954586	2.73048e-09
Ifrd1	blue	0.969094	1.58841e-10
Ift122	blue	-0.902411	7.25909e-07
Ift140	lightcyan	0.931241	5.72117e-08
Ift80	lightcyan	0.843358	2.1118e-05
Igf1os	lightcyan	-0.869909	5.68589e-06
Igfbp3	lightcyan	-0.929234	7.05737e-08
Igfbp7	lightcyan	-0.944776	1.1503e-08
Igip	lightcyan	0.964329	4.59236e-10
Igsf6	lightcyan	-0.925194	1.05751e-07
Igsf8	lightcyan	0.885808	2.24405e-06
Ikbkap	lightcyan	0.854025	1.28551e-05
Ikbkg	blue	-0.856705	1.12793e-05
Il11	lightcyan	-0.974938	3.35475e-11
Il13ra1	lightcyan	-0.907022	5.11928e-07
Il17d	lightcyan	0.800963	0.000111681
Il17ra	lightcyan	-0.961071	8.76174e-10
Il1r2	lightcyan	-0.873469	4.66753e-06
Il1rapl1	lightcyan	0.952163	4.00384e-09
Il1rn	lightcyan	-0.954035	2.98425e-09
Il34	lightcyan	0.943635	1.33642e-08
Il6	blue	0.954717	2.67297e-09
Immp2l	lightcyan	0.828257	4.02073e-05
Ing2	blue	0.820686	5.42828e-05
Inhba	blue	0.92637	9.42281e-08
Inpp1	lightcyan	0.84378	2.07216e-05
Inpp4b	blue	-0.870169	5.60562e-06
Inpp5e	lightcyan	0.900057	8.61922e-07
Inpp5f	lightcyan	-0.802967	0.000104165
Inpp5j	lightcyan	0.91627	2.39832e-07
Insm1	blue	-0.832682	3.35113e-05
Ints10	blue	-0.928535	7.58175e-08
Ipp	lightcyan	0.868177	6.24599e-06
Ippk	blue	0.923019	1.30278e-07
Ipw	lightcyan	0.841149	2.32985e-05
Iqgap1	lightcyan	-0.8657	7.128e-06
Iqgap2	lightcyan	0.900285	8.47846e-07
Iqsec1	lightcyan	0.905125	5.92295e-07
Iqsec3	lightcyan	0.823168	4.92709e-05
Irak2	blue	0.855868	1.17526e-05
Irak3	lightcyan	-0.887466	2.02099e-06
Irf2bp1	blue	-0.842716	2.17337e-05
Irf8	lightcyan	-0.87942	3.31113e-06
Irx3	lightcyan	-0.840077	2.44239e-05
Isca1	lightcyan	0.822263	5.10514e-05
Isg20l2	lightcyan	-0.835792	2.93923e-05
Ispd	blue	-0.901609	7.70041e-07
Itga1	lightcyan	-0.818335	5.94199e-05
Itga5	lightcyan	-0.9668	2.69984e-10
Itgb1	lightcyan	-0.87928	3.33865e-06
Itm2a	lightcyan	0.936152	3.32981e-08
Itpkb	blue	0.826226	4.36395e-05
Itpkc	lightcyan	-0.929174	7.10126e-08
Itprip	blue	0.937647	2.80002e-08
Ivns1abp	blue	0.914151	2.87452e-07
Jak2	lightcyan	-0.899687	8.85181e-07
Jakmip1	lightcyan	0.976073	2.37711e-11
Jarid2	lightcyan	-0.958378	1.43559e-09
Jmjd1c	blue	0.950405	5.22112e-09
Jph4	lightcyan	0.854804	1.23788e-05
Jun	blue	0.958224	1.47524e-09
Junb	blue	0.984696	8.53573e-13
Kalrn	lightcyan	0.903123	6.88595e-07
Kantr	lightcyan	0.944505	1.19237e-08
Kat2a	lightcyan	0.847516	1.74806e-05
Kat8	lightcyan	0.802732	0.000105025
Katnb1	lightcyan	0.862197	8.55505e-06
Kazn	lightcyan	-0.841414	2.30279e-05
Kbtbd4	blue	-0.908646	4.50722e-07
Kbtbd6	blue	-0.831243	3.5577e-05
Kbtbd7	blue	-0.958064	1.51751e-09
Kcna2	lightcyan	0.93459	3.97336e-08
Kcna4	lightcyan	-0.877816	3.63853e-06
Kcnab1	lightcyan	0.984466	9.54139e-13
Kcnb1	lightcyan	0.925022	1.07542e-07
Kcnd2	lightcyan	0.871748	5.1385e-06
Kcne4	blue	0.981104	4.10705e-12
Kcnf1	blue	0.943861	1.29755e-08
Kcng1	lightcyan	0.839554	2.49897e-05
Kcng2	lightcyan	0.914613	2.7643e-07
Kcng4	lightcyan	0.867875	6.34836e-06
Kcnh3	lightcyan	0.853902	1.29318e-05
Kcnh5	lightcyan	0.847987	1.71043e-05
Kcnip1	lightcyan	0.872101	5.03874e-06
Kcnip4	lightcyan	0.980277	5.64971e-12
Kcnj11	blue	-0.869763	5.73145e-06
Kcnj3	lightcyan	0.893207	1.38836e-06
Kcnj8	blue	0.951056	4.73739e-09
Kcnj9	lightcyan	0.934846	3.8611e-08
Kcnk2	lightcyan	0.906928	5.15671e-07
Kcnmb2	blue	-0.832996	3.30741e-05
Kcnn1	lightcyan	0.848582	1.66384e-05
Kcnq1	lightcyan	-0.823241	4.91308e-05
Kcnq2	lightcyan	0.861144	9.02878e-06
Kcnq5	lightcyan	0.937613	2.81134e-08
Kcns3	lightcyan	0.954507	2.76574e-09
Kcnt1	lightcyan	0.802927	0.000104313
Kcnt2	lightcyan	0.973788	4.68019e-11
Kcnu1	lightcyan	0.950349	5.26478e-09
Kcnv1	blue	-0.939854	2.1509e-08
Kctd1	blue	-0.86118	9.01244e-06
Kctd10	lightcyan	-0.928955	7.26257e-08
Kctd15	lightcyan	-0.841487	2.2953e-05
Kctd21	blue	-0.803336	0.00010283
Kctd6	blue	-0.975199	3.1034e-11
Kdm3a	blue	0.874532	4.39564e-06
Kdm4b	lightcyan	0.918012	2.05908e-07
Kdm4c	blue	-0.843224	2.12452e-05
Kdm6b	blue	0.968146	1.98711e-10
Kdsr	lightcyan	0.910682	3.82934e-07
Keap1	blue	-0.893155	1.39323e-06
Kif18a	blue	0.911329	3.63326e-07
Kif1bp	blue	-0.957858	1.57317e-09
Kif3a	lightcyan	0.95394	3.02978e-09
Kif3c	lightcyan	0.965076	3.92628e-10
Kifap3	lightcyan	0.854725	1.24263e-05
Kirrel3	blue	0.903946	6.475e-07
Kitl	blue	0.966961	2.60423e-10
Klc2	lightcyan	0.843765	2.07363e-05
Klf3	lightcyan	0.833578	3.22768e-05
Klf4	blue	0.983011	1.85933e-12
Klf5	blue	0.857048	1.109e-05
Klf6	blue	0.964695	4.25481e-10
Klf7	blue	0.934131	4.18174e-08
Klhdc1	lightcyan	0.953483	3.25839e-09
Klhdc2	lightcyan	0.959512	1.1708e-09
Klhl11	blue	-0.845806	1.8906e-05
Klhl2	lightcyan	0.943367	1.38372e-08
Klhl20	blue	-0.913325	3.08107e-07
Klhl22	blue	-0.930212	6.37666e-08
Klhl23	lightcyan	0.964728	4.22533e-10
Klhl24	lightcyan	0.903702	6.59447e-07
Klhl26	blue	-0.840719	2.3745e-05
Klhl42	blue	-0.887314	2.04062e-06
Klhl8	lightcyan	0.843671	2.08242e-05
Klhl9	lightcyan	0.811831	7.58173e-05
Klre1	blue	0.802735	0.000105013
Kpna3	lightcyan	0.807555	8.85492e-05
Krba1	blue	-0.848783	1.64835e-05
Krt10	lightcyan	0.813216	7.20373e-05
Krt222	lightcyan	0.986013	4.36482e-13
Krt75	lightcyan	-0.901183	7.94393e-07
Ksr1	lightcyan	0.965447	3.62852e-10
Ksr2	lightcyan	0.903119	6.88805e-07
Kti12	lightcyan	-0.966014	3.21016e-10
Ky	lightcyan	0.846908	1.79763e-05
L3mbtl2	lightcyan	0.914545	2.78042e-07
Lama4	lightcyan	-0.879592	3.27768e-06
Lama5	lightcyan	-0.826711	4.27983e-05
Lamp5	lightcyan	0.922789	1.33138e-07
Lamtor3	lightcyan	-0.822613	5.0357e-05
Lancl1	lightcyan	0.95835	1.44267e-09
Lancl2	lightcyan	0.915127	2.646e-07
Lap3	lightcyan	-0.867808	6.37105e-06
Large	lightcyan	0.84403	2.04902e-05
Larp6	lightcyan	0.915769	2.50433e-07
Larp7	lightcyan	-0.90896	4.39636e-07
Lbh	lightcyan	-0.957313	1.72979e-09
Lcmt1	lightcyan	0.903152	6.87085e-07
Lcmt2	blue	0.939855	2.15051e-08
Lcn2	blue	0.87139	5.24156e-06
Lct	blue	-0.91814	2.03585e-07
Ldlr	blue	0.903867	6.51331e-07
Lefty1	lightcyan	0.963916	5.0002e-10
Leprotl1	blue	-0.819665	5.64666e-05
Letm1	lightcyan	0.952721	3.67219e-09
Letmd1	lightcyan	0.822783	5.0023e-05
Lfng	lightcyan	0.885245	2.32451e-06
Lgals3	lightcyan	-0.936678	3.13449e-08
Lgals4	lightcyan	-0.811362	7.71314e-05
Lgr5	blue	0.814016	6.99284e-05
Lhfp	lightcyan	-0.84977	1.57412e-05
Lhfpl5	blue	-0.805253	9.61187e-05
Lhx9	lightcyan	0.958958	1.29443e-09
Lif	lightcyan	-0.939383	2.2773e-08
Lig4	blue	-0.859745	9.69266e-06
Lilrb4a	lightcyan	-0.949171	6.25511e-09
Limd1	lightcyan	-0.900591	8.29282e-07
Limd2	lightcyan	0.972182	7.27747e-11
Lin37	blue	-0.897362	1.04383e-06
Lipg	blue	0.928949	7.26695e-08
Litaf	blue	0.890785	1.63068e-06
Lmbr1	lightcyan	0.972408	6.8494e-11
Lmln	lightcyan	0.816035	6.48367e-05
Lmna	lightcyan	-0.947142	8.33982e-09
Lmo7	blue	0.874974	4.28649e-06
Lncppara	blue	-0.88204	2.83055e-06
Lnpk1	lightcyan	0.875021	4.27508e-06
Lnx1	lightcyan	0.923897	1.19844e-07
Lonrf2	blue	-0.808806	8.46497e-05
Lonrf3	blue	0.980653	4.89553e-12
Lox	lightcyan	-0.895378	1.19786e-06
Lpin3	blue	0.833336	3.26071e-05
Lpp	blue	0.9119	3.46732e-07
Lrfn1	lightcyan	0.865226	7.30862e-06
Lrfn3	blue	-0.841791	2.2646e-05
Lrfn5	blue	-0.854364	1.26464e-05
Lrif1	blue	-0.914126	2.88062e-07
Lrp11	lightcyan	0.982137	2.7021e-12
Lrp3	lightcyan	0.953603	3.19706e-09
Lrpap1	lightcyan	-0.928363	7.71592e-08
Lrrc10b	lightcyan	0.918319	2.0037e-07
Lrrc16a	lightcyan	0.831282	3.5519e-05
Lrrc16b	lightcyan	0.856125	1.16057e-05
Lrrc2	lightcyan	-0.9172	2.21167e-07
Lrrc24	lightcyan	0.855495	1.19689e-05
Lrrc45	lightcyan	0.868196	6.2396e-06
Lrrc49	lightcyan	0.886797	2.10866e-06
Lrrc4b	lightcyan	0.967512	2.29905e-10
Lrrc4c	lightcyan	-0.834317	3.12891e-05
Lrrc57	lightcyan	0.97179	8.07411e-11
Lrrc59	lightcyan	-0.936008	3.38515e-08
Lrrc6	lightcyan	0.922413	1.37921e-07
Lrrc61	lightcyan	0.848541	1.66704e-05
Lrrc8a	lightcyan	-0.879148	3.36495e-06
Lrrc8c	blue	0.834001	3.17088e-05
Lrrc8e	lightcyan	-0.82102	5.35855e-05
Lrrcc1	blue	-0.908365	4.60826e-07
Lrrfip1	lightcyan	-0.942743	1.49953e-08
Lrrk2	lightcyan	-0.908929	4.40729e-07
Lrrn2	blue	-0.93564	3.53002e-08
Lrrn3	blue	-0.881647	2.89854e-06
Lrrtm4	lightcyan	0.869627	5.77409e-06
Lrsam1	lightcyan	0.917401	2.17296e-07
Lsg1	lightcyan	-0.862135	8.58268e-06
Lsm10	blue	-0.883121	2.65024e-06
Lsm8	blue	-0.916838	2.28269e-07
Ltbr	lightcyan	-0.944374	1.21316e-08
Ltk	lightcyan	0.869884	5.69369e-06
Ly6a	blue	0.844048	2.04736e-05
Ly6c2	lightcyan	-0.905112	5.92874e-07
Ly6e	lightcyan	0.933621	4.42377e-08
Ly6h	lightcyan	0.889475	1.77633e-06
Lypd6	lightcyan	0.963373	5.58373e-10
Lypd6b	lightcyan	0.953063	3.48123e-09
Lyplal1	lightcyan	0.859944	9.59564e-06
Lyrm9	lightcyan	0.893931	1.32217e-06
Lysmd1	lightcyan	0.812694	7.34432e-05
Lysmd3	blue	0.932625	4.93205e-08
Lysmd4	blue	-0.93883	2.43383e-08
Lyst	blue	-0.897517	1.03252e-06
Lztfl1	blue	-0.895417	1.19471e-06
Lzts2	blue	0.88086	3.03912e-06
Lzts3	lightcyan	0.963118	5.8777e-10
Madd	lightcyan	0.922824	1.32698e-07
Maf	lightcyan	0.815983	6.49642e-05
Maf1	lightcyan	0.903666	6.61221e-07
Mafb	lightcyan	-0.811424	7.69581e-05
Maff	blue	0.973775	4.69844e-11
Mafk	blue	0.920626	1.62741e-07
Magee1	blue	-0.889998	1.71695e-06
Magef1	blue	-0.946788	8.75856e-09
Magoh	blue	0.97884	9.53368e-12
Magt1	lightcyan	-0.882578	2.73952e-06
Mal2	lightcyan	0.921233	1.53914e-07
Mall	lightcyan	-0.945168	1.09162e-08
Maml1	blue	0.8792	3.35458e-06
Man2b1	lightcyan	0.849694	1.5797e-05
Man2c1	lightcyan	0.891895	1.51545e-06
Manea	blue	-0.920569	1.63589e-07
Maneal	lightcyan	0.86114	9.03071e-06
Mansc1	lightcyan	0.806348	9.24515e-05
Map1lc3a	blue	0.864334	7.6585e-06
Map1s	blue	-0.905458	5.77437e-07
Map2	blue	0.807504	8.87112e-05
Map2k3	lightcyan	-0.991615	9.55126e-15
Map2k3os	lightcyan	-0.911303	3.64099e-07
Map2k5	lightcyan	0.988502	1.01115e-13
Map2k6	blue	0.936141	3.33411e-08
Map3k1	blue	0.919017	1.88276e-07
Map3k14	lightcyan	-0.813633	7.09325e-05
Map3k4	lightcyan	0.950565	5.0984e-09
Map3k5	blue	0.979399	7.81156e-12
Map3k6	blue	0.895339	1.20109e-06
Map3k8	blue	0.949818	5.69303e-09
Map4k4	lightcyan	-0.873177	4.74498e-06
Map6d1	lightcyan	0.862289	8.51473e-06
Mapk1	lightcyan	0.94727	8.19277e-09
Mapk1ip1	lightcyan	0.917022	2.24641e-07
Mapk3	lightcyan	0.80672	9.12348e-05
Mapk4	lightcyan	-0.941707	1.71017e-08
Mapk6	lightcyan	-0.925897	9.87274e-08
Mapk8ip2	lightcyan	0.97566	2.69939e-11
Mapk9	lightcyan	0.83994	2.45707e-05
Mapkapk5	lightcyan	-0.80116	0.000110922
Mapre1	blue	0.900256	8.49649e-07
Mapre2	lightcyan	0.881744	2.88171e-06
Mark3	blue	0.801195	0.000110787
Mark4	lightcyan	0.881553	2.91503e-06
Marveld2	blue	0.849808	1.57131e-05
Mas1	blue	-0.928007	7.99977e-08
Mast2	lightcyan	-0.911333	3.63197e-07
Mast3	lightcyan	0.945197	1.08748e-08
Mat2a	blue	0.844553	2.00123e-05
Mat2b	lightcyan	0.973571	4.9765e-11
Mbd2	lightcyan	-0.971756	8.14548e-11
Mbd4	lightcyan	0.970536	1.11472e-10
Mbd5	blue	-0.851409	1.45702e-05
Mblac2	blue	-0.911903	3.46639e-07
Mbtps2	lightcyan	0.876784	3.86342e-06
Mcam	blue	0.864522	7.58348e-06
Mcat	blue	-0.921776	1.46365e-07
Mcf2	blue	-0.802946	0.000104244
Mcf2l	lightcyan	0.901378	7.83159e-07
Mcl1	blue	0.915611	2.53866e-07
Mcmbp	lightcyan	-0.947921	7.47865e-09
Mcoln1	lightcyan	0.893812	1.33284e-06
Mcph1	blue	-0.888287	1.91776e-06
Mctp1	lightcyan	0.936004	3.38688e-08
Mctp2	blue	0.865515	7.19796e-06
Mdga1	lightcyan	0.84125	2.31956e-05
Mdk	lightcyan	-0.927206	8.67086e-08
Mdm2	lightcyan	-0.871455	5.22273e-06
Mdp1	blue	-0.934007	4.23948e-08
Mecom	lightcyan	-0.904306	6.30184e-07
Med10	lightcyan	-0.939786	2.16859e-08
Med12l	lightcyan	0.938166	2.63388e-08
Med13	blue	0.930234	6.36146e-08
Med16	lightcyan	0.939723	2.18538e-08
Med20	blue	0.949882	5.63973e-09
Med24	lightcyan	0.896828	1.08353e-06
Med27	blue	-0.884457	2.44104e-06
Med29	blue	0.890371	1.67557e-06
Med7	lightcyan	-0.970124	1.23545e-10
Mef2a	lightcyan	0.917004	2.24998e-07
Mef2d	blue	-0.856141	1.15964e-05
Megf8	lightcyan	0.877864	3.62838e-06
Mei4	lightcyan	0.80187	0.000108223
Men1	blue	-0.872125	5.03223e-06
Meox1	lightcyan	-0.90239	7.27039e-07
Mest	blue	0.893146	1.39407e-06
Met	lightcyan	-0.853613	1.31134e-05
Mettl17	blue	-0.895499	1.18794e-06
Mettl2	lightcyan	-0.9138	2.96092e-07
Mettl22	lightcyan	0.807204	8.96686e-05
Mettl8	lightcyan	0.828337	4.00766e-05
Mfsd11	blue	-0.870573	5.4827e-06
Mfsd3	lightcyan	0.84574	1.89633e-05
Mfsd4a	lightcyan	0.888515	1.88987e-06
Mfsd4b4	blue	-0.905135	5.91828e-07
Mfsd6	lightcyan	0.875636	4.12741e-06
Mfsd7b	blue	0.873225	4.73212e-06
Mfsd8	lightcyan	0.839192	2.5387e-05
Mgat4b	lightcyan	0.92873	7.43228e-08
Mgat4c	blue	-0.811211	7.75604e-05
Mgat5b	lightcyan	0.83582	2.93564e-05
Mgst3	lightcyan	0.879206	3.35335e-06
Miat	lightcyan	0.932698	4.89315e-08
Micall1	lightcyan	-0.959425	1.18947e-09
Midn	blue	0.912943	3.18074e-07
Mif4gd	lightcyan	-0.862836	8.27804e-06
Mir124a-1hg	blue	-0.888587	1.88116e-06
Mir155hg	blue	0.876691	3.88429e-06
Mir22hg	lightcyan	-0.93086	5.95669e-08
Mir5130	blue	0.899282	9.11217e-07
Mir92-1	lightcyan	-0.970145	1.2292e-10
Mirg	blue	0.938417	2.55663e-08
Mis18a	blue	-0.908619	4.5167e-07
Mkl2	lightcyan	0.909529	4.20148e-07
Mknk2	blue	0.887293	2.0434e-06
Mkrn2	lightcyan	0.834999	3.03987e-05
Mkx	lightcyan	0.871205	5.29517e-06
Mlc1	blue	0.931792	5.39504e-08
Mlh3	blue	-0.930352	6.28389e-08
Mlip	blue	0.883403	2.60487e-06
Mllt3	blue	-0.884128	2.49119e-06
Mllt4	blue	0.827763	4.10206e-05
Mllt6	lightcyan	0.86073	9.2212e-06
Mmachc	blue	-0.884868	2.37969e-06
Mmp12	lightcyan	-0.914988	2.67761e-07
Mmp17	lightcyan	0.911245	3.65807e-07
Mmrn2	lightcyan	-0.912225	3.3757e-07
Mn1	blue	0.924406	1.14141e-07
Mnat1	lightcyan	0.855969	1.16948e-05
Mob1a	lightcyan	-0.877798	3.64237e-06
Mob1b	lightcyan	-0.825237	4.5398e-05
Mobp	blue	0.86775	6.39096e-06
Morc4	lightcyan	-0.963313	5.65227e-10
Mphosph10	blue	0.82542	4.50683e-05
Mphosph9	blue	-0.940516	1.98332e-08
Mpi	lightcyan	0.887571	2.00751e-06
Mpo	lightcyan	-0.901305	7.87352e-07
Mpp2	lightcyan	0.928547	7.57275e-08
Mpp3	lightcyan	0.88755	2.01028e-06
Mpp7	blue	0.858515	1.03098e-05
Mpped1	lightcyan	0.82477	4.62488e-05
Mpped2	lightcyan	0.984956	7.51307e-13
Mpv17l	lightcyan	0.815945	6.50586e-05
Mpzl3	blue	0.980867	4.50645e-12
Mrm2	blue	-0.86433	7.65986e-06
Mrpl27	blue	-0.917724	2.1121e-07
Mrpl36	blue	-0.882638	2.72956e-06
Mrpl50	blue	-0.912716	3.24123e-07
Mrpl57	lightcyan	0.945862	9.94274e-09
Mrps30	lightcyan	-0.883883	2.52911e-06
Mrps33	lightcyan	0.877057	3.80277e-06
Mrps6	lightcyan	-0.839675	2.48574e-05
Mrps9	lightcyan	0.806697	9.13106e-05
Ms4a6d	lightcyan	-0.913821	2.9557e-07
Msh2	lightcyan	0.923738	1.21681e-07
Msh3	blue	-0.911969	3.44758e-07
Msmo1	blue	0.908452	4.57671e-07
Msn	lightcyan	-0.9232	1.28065e-07
Msrb2	lightcyan	0.895874	1.15768e-06
Mss51	blue	0.80242	0.000106172
Mt1	blue	0.934798	3.88191e-08
Mt2	lightcyan	-0.907257	5.02637e-07
Mtdh	blue	0.931982	5.28628e-08
Mtf1	lightcyan	-0.870271	5.57447e-06
Mtfp1	lightcyan	0.969409	1.47225e-10
Mtg1	lightcyan	0.852378	1.39139e-05
Mthfd2	lightcyan	-0.955961	2.17694e-09
Mtmr10	blue	0.869464	5.82565e-06
Mtmr12	blue	-0.850218	1.54136e-05
Mtmr7	blue	-0.948671	6.72195e-09
Mtus2	lightcyan	0.945137	1.09619e-08
Mtx2	blue	-0.902254	7.34385e-07
Mtx3	lightcyan	0.955063	2.52617e-09
Muc3	lightcyan	-0.959699	1.13152e-09
Mustn1	lightcyan	-0.911842	3.4838e-07
Mvb12b	lightcyan	0.887865	1.97026e-06
Myc	blue	0.909173	4.32267e-07
Mycbp2	lightcyan	0.812987	7.26526e-05
Mycl	blue	-0.846913	1.79723e-05
Myef2	lightcyan	0.842195	2.22441e-05
Myh9	blue	0.823854	4.79574e-05
Myl12a	lightcyan	-0.941502	1.75477e-08
Myl6	blue	0.856208	1.15584e-05
Mylk	lightcyan	-0.876684	3.88584e-06
Myo1b	lightcyan	-0.881216	2.97479e-06
Myo1c	lightcyan	-0.98198	2.88439e-12
Myo1d	blue	0.948398	6.98954e-09
Myo1e	lightcyan	-0.956202	2.09054e-09
Myo5b	lightcyan	0.872558	4.91222e-06
Myo9a	lightcyan	0.893912	1.32386e-06
Mypop	lightcyan	0.867796	6.37545e-06
Myrf	lightcyan	-0.806182	9.29995e-05
Myt1	blue	-0.821614	5.23618e-05
Myt1l	lightcyan	0.960189	1.03384e-09
Mzf1	lightcyan	0.849749	1.57567e-05
Mzt1	lightcyan	0.965757	3.39422e-10
Naa38	lightcyan	0.913463	3.04581e-07
Nabp1	lightcyan	-0.869527	5.80551e-06
Nabp2	lightcyan	0.879423	3.31058e-06
Naf1	lightcyan	-0.967931	2.08861e-10
Nalcn	lightcyan	0.957555	1.65874e-09
Nampt	lightcyan	0.942773	1.4938e-08
Nanp	blue	-0.971252	9.2883e-11
Nap1l1	lightcyan	-0.913581	3.01573e-07
Napb	lightcyan	0.890673	1.64276e-06
Napepld	blue	-0.964246	4.6716e-10
Narf	lightcyan	0.965432	3.63953e-10
Nat14	lightcyan	0.982643	2.18175e-12
Nat8l	lightcyan	0.967247	2.44174e-10
Nav1	lightcyan	0.89986	8.7424e-07
Nbea	lightcyan	0.985992	4.41393e-13
Ncapd2	lightcyan	0.832415	3.38862e-05
Ncf2	blue	0.85958	9.77338e-06
Nck2	lightcyan	0.873129	4.75774e-06
Nckap1	lightcyan	0.929185	7.09344e-08
Nckipsd	lightcyan	0.94699	8.51752e-09
Ncoa1	lightcyan	0.862277	8.52002e-06
Ncor1	lightcyan	0.843264	2.12071e-05
Ndc1	lightcyan	-0.938501	2.53126e-08
Nde1	blue	0.899321	9.0869e-07
Ndel1	blue	0.851626	1.44215e-05
Ndnl2	blue	0.851098	1.47865e-05
Ndrg4	lightcyan	0.974238	4.11583e-11
Ndst4	lightcyan	0.818337	5.94152e-05
Ndufa12	blue	0.860933	9.1266e-06
Ndufa9	blue	-0.834981	3.04226e-05
Ndufaf3	lightcyan	0.952386	3.86823e-09
Ndufs1	lightcyan	0.939779	2.17049e-08
Ndufs3	lightcyan	0.892821	1.4248e-06
Neat1	blue	0.877427	3.72202e-06
Neb	lightcyan	-0.899131	9.21092e-07
Necap1	lightcyan	0.970081	1.24871e-10
Nectin2	lightcyan	-0.82014	5.54409e-05
Nectin4	blue	-0.837982	2.67555e-05
Nedd1	lightcyan	-0.91521	2.62734e-07
Nedd9	lightcyan	-0.970697	1.07019e-10
Nefh	lightcyan	0.801614	0.000109189
Negr1	lightcyan	0.909706	4.14264e-07
Nelfcd	lightcyan	0.889223	1.80556e-06
Nelfe	lightcyan	-0.846957	1.79364e-05
Nell1	lightcyan	0.926186	9.59567e-08
Nes	lightcyan	-0.883017	2.66715e-06
Neurl1b	lightcyan	0.913823	2.95504e-07
Neurod1	blue	-0.823842	4.79795e-05
Neurod2	blue	-0.87918	3.35853e-06
Neurod6	lightcyan	0.987812	1.56195e-13
Nfatc1	lightcyan	-0.979624	7.19973e-12
Nfe2l2	lightcyan	-0.933627	4.421e-08
Nfil3	blue	0.976229	2.26467e-11
Nfix	lightcyan	0.919585	1.78887e-07
Nfkb1	blue	0.963075	5.92876e-10
Nfkb2	lightcyan	-0.907943	4.76404e-07
Nfkbia	blue	0.879103	3.37374e-06
Nfkbid	lightcyan	-0.831723	3.48766e-05
Nfkbie	lightcyan	-0.913674	2.99221e-07
Nfkbiz	blue	0.978347	1.13154e-11
Nfs1	lightcyan	0.805813	9.42285e-05
Nfya	lightcyan	-0.883832	2.5372e-06
Nfyb	lightcyan	0.852278	1.39802e-05
Ngf	lightcyan	-0.81945	5.69357e-05
Nicn1	lightcyan	0.92586	9.90853e-08
Nid1	blue	0.842117	2.23207e-05
Nif3l1	blue	-0.855307	1.20794e-05
Nim1k	blue	-0.940745	1.92803e-08
Ninj2	lightcyan	0.809026	8.39804e-05
Nipa1	lightcyan	0.96603	3.19867e-10
Nipsnap1	lightcyan	0.963399	5.55487e-10
Nkain2	lightcyan	0.888473	1.89495e-06
Nkiras1	lightcyan	0.914759	2.73023e-07
Nkiras2	lightcyan	-0.801491	0.000109656
Nkrf	lightcyan	0.846854	1.80213e-05
Nkx6-2	blue	0.878801	3.43447e-06
Nlgn1	lightcyan	0.898547	9.60184e-07
Nlgn3	lightcyan	0.974388	3.94164e-11
Nmd3	lightcyan	-0.890408	1.67149e-06
Nme3	lightcyan	0.954519	2.76009e-09
Nmnat1	blue	-0.904787	6.07691e-07
Nmt1	lightcyan	0.962214	7.03027e-10
Noc2l	lightcyan	-0.950014	5.53173e-09
Noct	blue	0.961882	7.49987e-10
Nol4l	lightcyan	0.961724	7.732e-10
Nolc1	blue	0.955796	2.23749e-09
Nop14	lightcyan	-0.949898	5.62656e-09
Nos3	blue	0.876612	3.90194e-06
Nosip	lightcyan	0.955499	2.35073e-09
Nova1	lightcyan	0.865216	7.31246e-06
Nova2	lightcyan	0.922347	1.38768e-07
Npas2	lightcyan	-0.848685	1.65587e-05
Npas4	blue	0.976964	1.79298e-11
Npc1l1	lightcyan	-0.849706	1.57883e-05
Npc2	lightcyan	-0.873711	4.60448e-06
Npdc1	lightcyan	0.937854	2.73277e-08
Nprl2	lightcyan	0.946311	9.35244e-09
Nprl3	lightcyan	0.804055	0.000100269
Nptx2	blue	0.925721	1.00452e-07
Npy2r	lightcyan	0.943149	1.42329e-08
Npy5r	blue	-0.985776	4.94547e-13
Nr1d1	lightcyan	0.839975	2.4533e-05
Nr2c1	blue	-0.903729	6.58113e-07
Nr3c2	blue	-0.939584	2.2226e-08
Nr4a1	blue	0.983944	1.22068e-12
Nr4a2	blue	0.949303	6.13724e-09
Nr4a3	blue	0.929279	7.02451e-08
Nrarp	lightcyan	0.946205	9.48852e-09
Nrbf2	blue	-0.8401	2.4399e-05
Nrd1	blue	0.988586	9.57245e-14
Nrde2	blue	-0.844822	1.97704e-05
Nrg3	lightcyan	0.927063	8.79599e-08
Nrip1	lightcyan	0.833444	3.2459e-05
Nrip2	blue	-0.897373	1.04306e-06
Nrip3	lightcyan	0.819109	5.76855e-05
Nrn1	lightcyan	-0.942719	1.50408e-08
Nrp	lightcyan	-0.813657	7.08704e-05
Nrxn3	lightcyan	0.955394	2.39213e-09
Nsg2	lightcyan	0.95394	3.02973e-09
Nsun7	lightcyan	0.853867	1.29538e-05
Nt5c	lightcyan	0.871861	5.10646e-06
Nt5dc3	lightcyan	-0.81377	7.05717e-05
Ntf3	lightcyan	0.949884	5.63843e-09
Ntm	lightcyan	0.884842	2.38345e-06
Nts	lightcyan	-0.949322	6.12025e-09
Nuak2	blue	0.948005	7.39007e-09
Nudcd1	blue	-0.854594	1.2506e-05
Nudt10	lightcyan	0.929881	6.59996e-08
Nudt13	lightcyan	0.897504	1.03349e-06
Nudt15	blue	-0.806036	9.34835e-05
Nudt16	lightcyan	0.930913	5.92384e-08
Nudt17	lightcyan	0.886291	2.17698e-06
Nudt19	lightcyan	0.985488	5.74527e-13
Nudt2	lightcyan	0.868878	6.01395e-06
Nufip1	blue	0.908668	4.49954e-07
Numb	lightcyan	-0.927965	8.03355e-08
Nup153	lightcyan	-0.929549	6.83156e-08
Nup50	blue	0.91473	2.73698e-07
Nup54	lightcyan	-0.970666	1.07885e-10
Nup98	blue	0.929012	7.22034e-08
Nxf1	lightcyan	-0.85626	1.15289e-05
Nxpe3	lightcyan	0.95191	4.16191e-09
Nxph1	lightcyan	0.979684	7.04232e-12
Nxt2	lightcyan	0.90524	5.87118e-07
Odc1	lightcyan	-0.969598	1.40632e-10
Ogfr	lightcyan	-0.845622	1.90656e-05
Ogg1	lightcyan	0.920088	1.70928e-07
Ogt	lightcyan	0.972181	7.279e-11
Ola1	blue	-0.929148	7.12034e-08
Olfml2b	lightcyan	0.889755	1.74432e-06
Onecut2	blue	0.916601	2.33044e-07
Opa1	lightcyan	0.880116	3.17712e-06
Opa3	blue	0.938131	2.64474e-08
Opcml	lightcyan	0.948113	7.27836e-09
Ophn1	lightcyan	0.916287	2.39487e-07
Opn3	lightcyan	-0.93606	3.36492e-08
Oprl1	lightcyan	0.984559	9.12465e-13
Orai1	lightcyan	-0.839283	2.52866e-05
Orai2	lightcyan	0.959321	1.21225e-09
Orai3	lightcyan	0.959221	1.23434e-09
Orc3	blue	-0.884819	2.38691e-06
Orc4	lightcyan	-0.851735	1.4347e-05
Osbp2	lightcyan	0.927292	8.59641e-08
Osbpl2	blue	-0.87415	4.49181e-06
Osbpl6	blue	0.946713	8.85036e-09
Oser1	blue	0.880901	3.03152e-06
Osgepl1	lightcyan	0.865509	7.20041e-06
Osgin2	blue	0.949902	5.62348e-09
Osm	lightcyan	-0.814184	6.9494e-05
Osmr	lightcyan	-0.953014	3.50829e-09
Otub2	blue	-0.848289	1.68664e-05
Otud1	blue	0.950502	5.14679e-09
Otud7b	blue	0.817971	6.02507e-05
Ovca2	blue	-0.894728	1.2524e-06
Oxld1	lightcyan	0.922253	1.40005e-07
Oxnad1	lightcyan	-0.929648	6.76169e-08
P2ry12	lightcyan	0.967811	2.14687e-10
P2ry6	lightcyan	-0.869029	5.96499e-06
P4ha2	blue	0.905866	5.59678e-07
P4htm	lightcyan	0.967536	2.28661e-10
Pabpc1	blue	0.955185	2.47579e-09
Pacs1	lightcyan	0.958456	1.41582e-09
Pak2	lightcyan	-0.92432	1.15082e-07
Pak3	lightcyan	-0.919717	1.76778e-07
Pak6	lightcyan	-0.956032	2.15108e-09
Pald1	blue	0.934203	4.14829e-08
Palm	lightcyan	0.801375	0.000110099
Pank2	blue	-0.836465	2.856e-05
Pank4	blue	-0.846312	1.84741e-05
Papolg	blue	-0.959029	1.2779e-09
Pappa2	lightcyan	-0.906064	5.51244e-07
Papss1	blue	-0.901745	7.62378e-07
Papss2	lightcyan	-0.844923	1.96803e-05
Paqr7	lightcyan	0.910814	3.78873e-07
Pard6a	blue	0.85906	1.00325e-05
Parn	lightcyan	0.898552	9.59864e-07
Parp1	lightcyan	0.868235	6.22651e-06
Pars2	blue	-0.933021	4.72429e-08
Particl	lightcyan	0.976741	1.92598e-11
Parvg	blue	-0.871251	5.28197e-06
Pawr	blue	0.920059	1.71371e-07
Pbx1	lightcyan	0.883295	2.62217e-06
Pbx2	lightcyan	0.865146	7.33952e-06
Pbxip1	blue	0.830276	3.70239e-05
Pcbp3	lightcyan	-0.876951	3.82626e-06
Pccb	lightcyan	0.914256	2.84931e-07
Pcdh17	blue	0.920626	1.62741e-07
Pcdh20	blue	-0.905645	5.69232e-07
Pcdh8	blue	0.932832	4.82294e-08
Pcdhac2	blue	-0.917659	2.12429e-07
Pcdhb12	lightcyan	0.977504	1.50332e-11
[truncated: 1,316 more rows]
