# Supplementary material for: Combined transcriptomics and proteomics forecast analysis for potential biomarker in the acute phase of temporal lobe epilepsy
Source: Front Neurosci. 2023 Mar 30;17:1145805. doi: 10.3389/fnins.2023.1145805 (PMC10097945; doi:10.3389/fnins.2023.1145805)
Supplement: Supplementary file 4 [file Data_Sheet_4.CSV]

limma	WGCNA	limma|WGCNA
G530011O06Rik	Abcb10	Lrrn2
C230007H23Rik	Abcb7	Adamts1
3930401B19Rik	Abcb9	Cgref1
2900072G11Rik	Abcc9	Bdnf
2410006H16Rik	Abcd2	Rnf128
A730054J21Rik	Abcf3	Nfil3
D630004K10Rik	Abcg4	Gadd45g
A430033K04Rik	Abhd17c	Scg2
LOC102641080	Abhd18	Myc
A930041H05Rik	Abhd2	Srxn1
LOC552874	Abhd4	Ptgs2
Bcl11b	Abhd6	Ifrd1
AU023762	Abhd8	Sult2b1
D430019H16Rik	Abi1	Zfp40
2610034E01Rik	Ablim2	Nptx2
A530017D24Rik	Abtb1	Tpm4
9330118A15Rik	Acbd4	Snhg1
4930488B01Rik	Acd	Dagla
Wasf1	Ache	Smad7
Sh3pxd2b	Ackr4	Inhba
3110001I22Rik	Acot9	Sowahb
Sept3	Acox3	Pald1
C130030K03Rik	Acrbp	Cyr61
4930430F08Rik	Actr3b	Sap30
1110038B12Rik	Acvr1b	Kcnf1
5430416N02Rik	Acvr2a	Bag3
C330006P03Rik	Acyp1	Gucy1b3
A230058F20Rik	Acyp2	Frmd6
A930037O16Rik	Adam10	Zfp36
D630045J12Rik	Adam15	Cd14
Tmem123	Adam17	Npas4
Grm1	Adam19	Mcl1
1700047I17Rik2	Adam22	Sertad1
Cdh11	Adam23	Syt4
A130040M12Rik	Adam34	Fbl
C80258	Adamts5	Neurod6
C130075A20Rik	Adamtsl3	Arpp21
Lhx6	Adamtsl4	Nr3c2
Hmga1-rs1	Adarb2	Fosl2
2810403A07Rik	Adck1	Trib1
Nceh1	Adcy3	Rela
Frrs1l	Add3	Atf3
Ezh1	Adgrb2	Aff1
5830469G19Rik	Adgre5	Odc1
9330184L24Rik	Adgrl1	Sbno2
1110051M20Rik	Adgrl2	C1ql2
A730017C20Rik	Adipor2	Lct
Sowaha	Adrbk1	Klf6
Ccbe1	Adrbk2	Gadd45b
Angptl4	Adss	Csrnp1
130004C03	Ago1	Edn1
Atg4c	Ago4	Gm15210
Csf2rb	Agrn	Nos3
Fxyd5	Agtpbp1	Areg
Cygb	Ahcyl2	Pla1a
Cacnb2	Ahnak	Srgn
B830032F12	Aim1l	Sat1
A530058O07Rik	Aip	Nrip2
A830010M09Rik	Ajap1	Chrm1
Pfkl	Akain1	Slc3a2
Gpnmb	Akap1	Arid5a
Ano6	Akap13	Adm
Ogfrl1	Akap7	Fgl2
Mapkapk3	Akirin1	Dclk3
BC038331	Alb	Cdk11b
Mterf2	Aldh5a1	Lrrn3
Icam2	Aldh8a1	Rnft1
Kctd4	Alg1	Zkscan16
Igf2bp2	Alg2	Zfp275
1810011O10Rik	Alg6	Egr2
LOC75771	Alkbh5	Mblac2
BB212172	Alkbh6	Dusp4
2900018E21Rik	Alkbh7	Fam131a
Porcn	Als2	Elovl1
Olfm1	Amacr	Ccl11
A930017M01Rik	Amigo1	Socs3
C730049O14Rik	Amotl2	Ptpn12
Ankrd63	Anapc1	Plxna1
2310058N22Rik	Angpt2	Swap70
Gm12854	Angptl6	Rai14
Tlr13	Ank	Cd93
Ybx3	Ankdd1b	Litaf
6430537K16Rik	Ankrd13b	Procr
Chn1	Ankrd13d	Myo1c
Trpc4	Ankrd24	Plaur
Pappa	Ankrd28	Acan
BB070754	Ankrd37	Ccl2
9130024F11Rik	Ankrd46	Clic4
Smim17	Ankrd54	Maff
Pnma2	Ankrd6	Tia1
1700086L19Rik	Anks1b	Nedd9
Ccdc177	Ano4	Tmbim1
A330068G13Rik	Anxa6	Thbs1
A830021M18Rik	Ap1s2	Shc4
Pvalb	Ap5s1	Snord104
Ak5	Apbb1	Arf6
Gng2	Apc2	Tram1l1
1110032F04Rik	Apcdd1	Rfwd2
3100002H09Rik	Apoa1bp	Rai2
D430041D05Rik	Arap3	Stmn4
Phlda3	Arf5	Chst12
2900064B18Rik	Arfgef3	Arhgef2
Isg20	Arglu1	Calu
C81608	Arhgap24	Magoh
2900019E01Rik	Arhgap31	Pcdh8
Nedd4l	Arhgap39	Pde4d
Pja2	Arhgap44	Cited2
Elmod1	Arhgef10	Rwdd4a
Mapkapk2	Arhgef10l	Adgrb3
2010107G23Rik	Arhgef17	St6galnac5
Adcyap1	Arhgef25	Baz1a
Akr1c18	Arhgef28	Ier3
Ppp3ca	Arhgef6	Grrp1
Prg4	Arhgef9	Fbxo21
Arhgef4	Arid1b	Pvr
Akap5	Arl13b	Bcl3
D13Ertd787e	Arl6	Pgbd5
Chrna7	Armc1	Xkr4
2610524H06Rik	Armc6	Zkscan4
Ptk2b	Armc8	Dhx33
Piezo1	Armt1	Arhgap20
Gria3	Arntl2	Gm20186
Sprn	Arrb2	Mir22hg
Camkk1	Arx	Rhoc
Ndrg3	Asap1	Fam46a
Tmem59l	Asap3	Stx11
Slit1	Asb2	Naf1
Slc12a5	Asb5	Limd2
Ncdn	Asb8	Ell2
LOC102641248	Ascc3	Nfkb1
Adssl1	Ascl3	Ier2
Cnn3	Asic5	Nxph1
C130051F05Rik	Astx3	Pttg1ip
9630005C17Rik	Atad1	Tjp2
BC048403	Atcay	St6gal2
Amph	Atf7ip	Gpr84
Lyar	Atg10	C5ar1
Jph3	Atg14	Dmxl1
C530005A16Rik	Atg2a	Ch25h
5730414N17Rik	Atg9a	Midn
C030023E24Rik	Atp13a2	Hspa1a
Zfp827	Atp13a3	Hmox1
B230303A05Rik	Atp1a3	Cdkn1a
AI646383	Atp1b1	Tsc22d2
Wnt2	Atp5sl	Hmgb2
D18Ertd232e	Atp6v1c1	Atp2b2
Fga	Atp6v1d	Fndc9
2610044O15Rik8	Atpaf1	Avpi1
Pkp2	Atr	Crbn
Synpr	Atraid	Cdh8
Zfp593	Atxn3	Yap1
E130110O22Rik	Atxn7	Tubgcp2
Gm5637	Atxn7l1	Rdh10
Tub	Auts2	Smyd4
AI120166	B3galnt1	Rgs2
E130311K13Rik	B3galt4	Zwint
Il2rg	B3galt5	Lsm8
9330199C07Rik	B3galt6	Fos
Plekhg2	B4galnt1	Ctnna1
9330171B17Rik	B4galt2	Gramd1b
C80998	B4galt4	Stk40
Tal1	Baalc	Vstm2a
B230216N24Rik	Baat	Arc
4930570G19Rik	Babam1	Dlgap1
Tpbg	Bach2	Lcn2
Efna3	Bag5	Tfpi2
Itpripl2	Batf3	Syt17
Homer2	Baz1b	Npy5r
D230044B12Rik	Bbs4	Ccl4
Lmo3	Bbs7	Rbfox1
Serpine1	Bcas1	Ebag9
Ryr2	Bckdhb	Rrad
2210008F06Rik	Bcl10	Cacna1h
Itpka	Bcl2a1d	Fcgr3
Camk2a	Bcl2l10	Pcdhb12
Cd300lf	Bcl2l11	Sbds
Kcns2	Bcl7a	Kcnj8
Rexo2	Bclaf1	Fndc3b
Megf9	Bdh2	Gm2808
Pabpc4	Bend3	Map2k3
Gpx1	Bend6	Noct
Efnb2	Bhlha9	Nmt1
Id2	Bhlhe22	Nufip1
S100a10	Bicd1	Pak6
Amotl1	Bicd2	Dsp
Prss23	Birc3	Pthlh
Lrg1	Bivm	Ccl9
Gm4024	Bloc1s3	Nanp
5730409E04Rik	Bmp2k	Crh
Mob3a	Borcs7	Fam167a
Me3	Brcc3	Kcnab1
Kcnip2	Bre	Zfp712
Ddx21	Brf2	Blvrb
Acot13	Bri3bp	Cstb
Galnt15	Brinp2	Esam
Rras2	Brip1	Fam212b
LOC552906	Brix1	Rap1b
Nhsl2	Brms1l	Fgfr1op
Irgm2	Bscl2	Senp7
Helz2	Btbd11	Plek
4930422N03Rik	Btbd2	Gse1
Acot5	Btbd6	Oprl1
4933431E20Rik	Btf3	Slc7a4
Zfp141	Btf3l4	Lysmd3
Atl1	Btk	Pip4k2c
AI593442	Bub1b	Gm13363
Lypd1	Bud31	Zdhhc23
Flna	C1d	Rasgef1b
Gm2115	C1galt1	Rheb
BC030500	C1qtnf4	Cdk2ap1
Ica1l	C2cd5	Zfp36l1
Kcnc2	Cables2	Jun
Astn1	Cacna1e	Prr14l
Tinagl1	Cacna2d3	Kcnv1
Snrpa1	Cacnb3	Eprs
11-Mar	Cacnb4	Dapk1
Ak6	Cadps	Slc15a3
Tgfbi	Calb1	Osgin2
C3	Calcoco1	Rnd3
Eif4ebp1	Calhm2	Fam110b
Edem1	Caln1	Lhx9
Slc25a24	Camk1g	Ssfa2
D930016D06Rik	Camk2g	Ccnyl1
Shroom2	Camsap3	Neat1
Frmd8	Cand1	Fosb
Tax1bp3	Cap2	Akap12
Stk26	Capn10	Emp1
LOC102638110	Capn7	Snx18
Egfl6	Capza1	Asb3
9330121K16Rik	Capza2	Rell1
Glipr2	Car10	Hspb3
Trim56	Carhsp1	Gpr12
Doc2b	Carnmt1	Erc2
Homer3	Cars	Pop4
Stum	Casp3	Il17ra
E230008J23Rik	Casp9	Hes5
Tgfb1i1	Cbfa2t2	Plet1
Hs3st4	Cbr1	Tor1aip1
Hspa12a	Cbx5	Rgcc
Spp1	Cby1	Kcns3
Lmo1	Cc2d2a	Gadd45a
Elfn2	Ccar2	Morc4
A330008L17Rik	Ccdc120	Col4a1
6330418B08Rik	Ccdc126	C3ar1
Capg	Ccdc142	Setmar
Atp6v1g2	Ccdc149	Prkar2a
Rpl13	Ccdc160	Gdnf
Dlx6os1	Ccdc166	Atf4
Trpc1	Ccdc169	Ankrd13c
Zfp354b	Ccdc174	Snhg12
Lamp2	Ccdc28a	Neurod2
Adamts4	Ccdc28b	Gmppb
Klf2	Ccdc39	Pik3c3
A630026N12Rik	Ccdc53	Itprip
4933411B09Rik	Ccdc59	Tead1
Matn2	Ccdc6	Lbh
Crlf1	Ccdc71	Prrt3
5730455P16Rik	Ccdc88a	Anxa2
Trim47	Ccdc9	Il11
Pcnx2	Ccnd3	Icam1
Rnf170	Ccne1	Nbea
4833422C13Rik	Ccnh	Tmem2
Galnt6	Ccnl2	Pcdh17
Pdlim4	Ccnt1	B4gat1
1700102P08Rik	Ccpg1	Sertm1
4122401K19Rik	Ccsap	Otub2
D230019N24Rik	Ccser1	Ksr1
3632451O06Rik	Cd164l2	Sik2
Scn2b	Cd200	Ugdh
Pnmal2	Cd47	Htr5b
Tor3a	Cdc23	Gm38524
9330177L23Rik	Cdc40	Ankrd34b
Rab3b	Cdc42se2	Slc35f4
AI836737	Cdc5l	Apaf1
Pla2g4a	Cdc6	Bach1
Ecscr	Cdc7	Pim1
Gbp2	Cdca4	Fam69b
Cyth1	Cdh15	Mbd2
Myd88	Cdh4	Akap11
Phf21b	Cdh7	Sertad4
D5Wsu152e	Cdhr1	Ctla2b
D130043K22Rik	Cdk10	Lzts3
Scn8a	Cdk19	Muc3
Reps2	Cdk5	Asb11
Ncf4	Cdk6	Ehd4
Mpeg1	Cdkl1	Pecam1
Dnajb1	Cdkl2	Thbd
Pianp	Cdkn2d	Hspa1b
Lin7c	Cdo1	Snord47
Cpne6	Ceacam2	Adcy4
Col19a1	Cebpb	Filip1l
Akt3	Celf1	Dot1l
Scn3b	Celf3	Pcmtd2
E030042N06Rik	Celsr2	Acsl4
Cltc	Cenpc1	Anxa3
Vim	Cenpp	Fbxo25
Mbtps1	Cenpv	Napepld
Lin7b	Cep131	Spry2
Phxr4	Cep19	Kif18a
Dnm1	Cep68	Spata2l
Mybbp1a	Cep70	Celf5
6330415B21Rik	Cep78	Rnf167
Il33	Cep97	Mt1
Abca8b	Cfap20	Id1
1810026B05Rik	Champ1	Junb
2700038G22Rik	Chchd6	Tiparp
Fgf13	Chd1	Myl12a
Gpr65	Chd6	Slc10a6
Hpca	Chd7	Zbtb18
Col25a1	Chic2	Erbb2ip
2010315B03Rik	Chid1	Cacna1d
Sowahc	Chl1	Cyp1b1
Faim2	Chm	B3gnt5
Rasgrp1	Chmp2a	Dusp5
D8Ertd56e	Chrac1	Samd4
Gm4354	Chuk	Ogt
Lrch2	Ciao1	Zfp804a
Lrrc20	Cir1	Uspl1
Fto	Cirh1a	Gpr3
Ctsz	Cisd1	Stambp
5730437C12Rik	Ckmt1	Rnf125
Hcls1	Clcn5	Zc4h2
Cd274	Cldnd1	Borcs5
Camkk2	Clec4d	Shisa6
Rnh1	Clgn	Pcna
Cnksr2	Clic5	Grhl1
Zfp647	Clip4	Ppp1r15a
Sorl1	Cln8	Ifitm2
Adam11	Clock	P4ha2
Rimbp2	Clstn1	Stat3
Pcdh19	Clvs1	Arl15
4930447M23Rik	Clvs2	Hspb1
Plekho1	Cmas	Il6
Creb3l1	Cmc1	Kctd6
B3gat1	Cmklr1	Col4a2
Grin1	Cmpk2	Dab2
Tlr1	Cmtr1	Slc39a10
Hapln1	Cnbd2	Myh9
Mgp	Cnksr3	Btaf1
D830012I24Rik	Cnnm3	Rbm14
Nr1d2	Cnot8	Pcsk1
Trf	Cntln	Gpr4
Mmp3	Cntn1	Mycl
Pcdhb7	Cntn4	Hbegf
Gm20754	Cntnap1	Plk3
Ano3	Cntnap5a	Dnttip2
Prkx	Cog1	Ripk1
Lonrf1	Coil	Htr1a
Ampd3	Copg2	Ago2
D9Ertd292e	Coprs	Cecr6
Cyba	Cops6	Zfp810
B230334C09Rik	Coq8a	Cd86
Rhbdl1	Coq9	Mall
Tmem14a	Coro2b	Eif3j2
Irgm1	Coro7	Plppr1
Fstl5	Cox15	Podxl
P2ry14	Cp	Fam84a
Ecm1	Cpeb1os1	Cltb
Casp8	Cplx2	Gm6314
Sdc1	Cpm	Sstr2
Fndc5	Cpox	Ankrd33b
Chst9	Cptp	Dguok
Matk	Cpxm2	Tll1
Rasal1	Crebl2	Ankrd13a
Wdr35	Crebrf	Stxbp6
Rhbdf1	Crmp1	Ptpn3
A730035I17Rik	Crocc	Acvrl1
Slc27a3	Crtc1	Magee1
Tyrobp	Csde1	Zc3h6
Cnih2	Csf1	Rps6ka3
Sh3bp2	Csf2rb2	Emd
B930012P20Rik	Csnk1d	Ccnl1
Nov	Csnk2a2	Fndc10
Stmn2	Csrnp2	Asphd2
C030005H24Rik	Cstf3	Rpusd1
Gm10791	Ctbp2	Adamts9
Parp12	Ctc1	P2ry12
Plagl1	Ctdspl2	Wdr19
Zfp551	Ctif	Dcakd
Ifi35	Ctnnd1	Rnf112
Sdc4	Ctps	Slc35f3
Ddx39	Cxx1b	Pxdc1
Fezf2	Cxxc4	Fosl1
Tef	Cyb561d1	Plod2
Col10a1	Cyb561d2	Ppan
Tspan4	Cyb5d2	Cebpd
1810010H24Rik	Cyfip2	Phlda1
Muc2	Cyld	Ankrd34a
Gabrb3	Cym	Zeb2
Ar	Cyp11a1	Cbr4
Camkv	Cyp26b1	Rapgef2
Gdpgp1	Cyp2c44	Shroom3
Pcdhb9	Cyp2s1	Cep83os
Fermt3	Cyp7b1	Sipa1l3
9830166K06Rik	Cys1	Tmem150c
A130012E19Rik	Cystm1	Adcy9
Wnt9a	Cyth2	Ly6a
Itgb2	Dab2ip	Dnajc28
Ina	Dact2	Tgm2
P2ry13	Dad1	Nts
Lcp1	Dalrd3	Fam169a
Slc35f1	Dap3	Kctd10
Sgms2	Dars2	Insm1
Ifitm3	Dazap1	Crem
Cav1	Dbndd1	Lrrc10b
Tagln	Dbndd2	Tox3
Wdr47	Dcaf10	Wscd2
Cadm2	Dcaf12l1	Ankmy2
LOC102641289	Dcaf17	Gm19773
Actl6b	Dcaf4	Zfp386
Plp2	Dcaf5	Med7
Slc17a7	Dcaf6	Ermp1
Ms4a6b	Dcaf8	Fbxo31
Tm4sf1	Dcbld1	Pdk4
F2r	Dcc	Chrna5
Kcnab2	Dctn1	Dusp1
6330406O05Rik	Dctn5	Chek1
Rph3a	Dctn6	Hspa5
C230021G24Rik	Dcun1d1	Ttc8
4921511C10Rik	Dcun1d2	Pxk
Thbs4	Dcun1d3	Orai2
Shisa2	Dcx	Grk5
5031426D15Rik	Dda1	Tmem35
Trhde	Ddah1	Lrrk2
Islr2	Ddb2	Car7
C330027C09Rik	Ddhd2	Svil
Trim25	Ddx25	Ccdc32
Hn1l	Ddx50	Sphkap
A630081D01Rik	Ddx55	Rhoq
Epha3	Deaf1	Osbp2
Drd1	Def6	Rbms1
Rgs7	Degs1	Atp13a5
Cybb	Dennd1a	Ccdc86
Parp9	Dennd4b	Sdcbp2
Tnfsf9	Dennd6a	Dok5
Dlx1	Depdc5	Gem
Ifitm1	Dgka	Micall1
Upp1	Dgkb	Map3k8
S100a9	Dgkz	Gm7420
Arr3	Dhodh	Pno1
Flnc	Dhrsx	Fgf3
Csrp2	Dhx29	Il1rapl1
Spink8	Dhx37	Ydjc
Hspb6	Diablo	Smad6
Ptx3	Dicer1	Zfp462
Ankrd45	Diras1	Particl
9130221J17Rik	Dis3	Cyp51
Ap1s3	Disp2	Cartpt
Penk	Dlat	Rragd
1500009C09Rik	Dlg4	Golm1
Aspg	Dmrtc1a	Rps25
Rerg	Dmxl2	Glra2
Glis3	Dnah1	Lysmd4
Pglyrp1	Dnajb4	Evc2
Iyd	Dnajb9	Lefty1
Chsy1	Dnajc1	Eaf2
Car11	Dnajc14	Gmpr
Prrt2	Dnajc16	Nfe2l2
Cntnap2	Dnajc30	Ctgf
Prkcg	Dnd1	Card19
Fibcd1	Dnmt3a	Cyyr1
1190002N15Rik	Dock9	Ctsl
Pdpn	Dok3	Zfp958
Atoh7	Dpf1	Jarid2
D130062J21Rik	Dph6	Pros1
Nupr1	Dpm1	Dlg1
Emp3	Dpp6	Arpp19
Adcy1	Dpp8	Zmym2
Nmi	Dst	Dusp16
Tspo	Dtd1	Tlr2
Vamp8	Dus3l	Clec7a
Lrrc3b	Dusp11	Osmr
D10Ertd709e	Dusp18	Hsd17b12
6720420G18Rik	Dusp7	Egr1
Vamp1	Dxo	Cend1
F630007L15Rik	Dync1i1	Fbxo41
6330563C09Rik	Dync1li1	Ccdc85a
Sh2d5	Dync2h1	Myt1l
Nckap1l	Dync2li1	Mas1
Peli1	Dzank1	Arid5b
Fkbp1b	Dzip1	Rogdi
Cd44	E2f3	Ggta1
Spidr	Eci2	Slitrk1
Dkk3	Ecsit	Fam129b
9930017N22Rik	Edem2	Preb
Sh3gl2	Edem3	Bag4
Fcer1g	Eef1a2	Mpped2
Exoc6b	Eef1akmt1	Zfp189
S100a8	Eefsec	Cited1
Dmkn	Ehbp1	Taf10
Col16a1	Ehd1	Rassf1
Trim30a	Ehd2	Slc8a2
Timp1	Ehd3	Tstd3
C030004G16Rik	Ehmt2	Mir92-1
C1qb	Eif1a	Sbf1
Irf9	Eif2b2	Rab9b
Elovl7	Eif2s3y	Fzd3
Sprr1a	Eif3b	Ccl6
Slc14a1	Eif4e2	Rasgef1a
Emcn	Elac1	Icam5
Homer1	Elk1	Zfp759
Pik3ip1	Elmo2	Ccdc106
Mir675	Elovl5	Tacc2
9430064K01Rik	Emc9	Zc3h12c
Tmem98	Eml2	Klhl23
Parp3	Enc1	Pcsk2
AI464131	Eno2	Spsb1
Naip2	Enox2	Nlgn3
Gdf10	Enpp5	Nfkbiz
F13a1	Ensa	Lrrfip1
Ppp1r3b	Entpd1	Mpzl3
Popdc3	Epb41l4b	Zfp2
3110070M22Rik	Epb41l5	Ets2
Ifi202b	Epha10	Zfp131
C130057M05Rik	Epha2	Klf4
Krt73	Ephb1	Hspa8
Rhox4b	Ephb2	Ccnjl
Slc38a5	Ephb3	Fam98a
Mdfic	Epn2	Syn3
1700048F04Rik	Epor	Ccnk
Cadps2	Eppk1	Cdh5
Pgm2l1	Eps15	Ghsr
Gm2832	Eps8	Plin2
Serpinf2	Eras	Vwa1
Lix1	Ercc4	Gm13889
Cabp7	Ercc5	Gpd1l
Mlf1	Eri2	Chac2
Ahi1	Erich6	Rasip1
Hlf	Erlin1	Eaf1
Msr1	Ermn	Guf1
Gfap	Espl1	Tesc
Perp	Etaa1	Rcan1
Aldh1a2	Etf1	Gm15247
Manf	Eva1b	Mast3
Cdk14	Evi2a	Lmna
Mturn	Exd2	Cd24a
Gimap8	Exoc3	Rasa2
Stab1	Exoc4	Rwdd2a
Frzb	Exoc8	Ccl7
Kcnq3	Eya1	Slc6a8
Serpina3n	Ezh2	Trip6
Serpina3m	Ezr	Tmtc4
Fcrls	Fabp3	Gtpbp4
Tnnc2	Fabp4	Calca
A2m	Fabp5	Eml6
Loxl1	Fahd2a	Nr4a1
LOC100044068	Fam105a	Lmbr1
Syt1	Fam120b	Rnf217
Piga	Fam122a	Eng
Rab26	Fam131b	Hax1
Slc31a1	Fam135b	Kitl
Islr	Fam13a	Taf1a
Rps27l	Fam13c	Btg1
2900097C17Rik	Fam151b	Per1
Gm35491	Fam155a	Zfp758
Akr1b8	Fam160a2	Bcl11a
Chrna1	Fam160b2	Vgf
Nlrc5	Fam171a2	Il1rn
Clcf1	Fam171b	Coq10b
Chil1	Fam173a	Slc26a10
Pon3	Fam183b	Zcchc7
Arhgdib	Fam184b	Gdap1
D11Ertd80e	Fam193b	Atp7a
Rbp1	Fam196b	Grem2
Gpr34	Fam19a5	Pdyn
Gm13306	Fam21	Ccdc112
Medag	Fam210a	Rhoj
Tgm1	Fam212a	Lilrb4a
Slc16a6	Fam3c	Iqgap2
Gm19935	Fam43b	Id3
AI607873	Fam57a	Pm20d2
C4a	Fam57b	Fgd5
S100a6	Fam73b	Srsf12
Slc37a2	Fam76a	Lancl2
Creld2	Fam76b	Akap6
S1pr3	Fam92a	Inpp4b
9930031P18Rik	Fam98c	Kcne4
Rsad2	Fancg	Syt13
Klk8	Fancl	Sirpa
Igtp	Far2	Zfp94
Dlx1as	Fbll1	Fam217b
6430604M11Rik	Fbxl15	Smg7
Eda2r	Fbxl16	Sec14l1
Tgtp2	Fbxl17	Kcna4
AA467197	Fbxl19	Zfp239
Slfn8	Fbxl20	Tubb6
Atp11c	Fbxl4	Plce1
Baiap2l1	Fbxl5	Dpysl4
Tmx4	Fbxo10	Ltbr
2810043O03Rik	Fbxo11	Tnfrsf12a
Gm19439	Fbxo16	Pdgfc
Nop58	Fbxo27	Igfbp7
Apod	Fbxo3	Camk2b
AU020206	Fbxo30	Caly
Plscr2	Fbxo32	Tmem252
Cox6b2	Fbxo34	Plk5
Lrtm2	Fbxo9	Onecut2
Trpc5	Fbxw5	Dck
Ifit1	Fcho1	Zfp932
Steap1	Fem1b	Lrpap1
Plin4	Fermt2	Pstpip2
Pyhin1	Fez1	Ctla2a
Npy	Fgd6	Mmrn2
Slc4a2	Fgf11	Slc5a3
Fxyd7	Fgf12	Errfi1
Mnda	Fgfr1	Mbd4
Nell2	Fgfr1op2	Hebp1
4833427G06Rik	Fgfr2	Adgrf5
Isg15	Fgfr3	Ripply2
Trim30d	Fhdc1	H6pd
Chil3	Fig4	Slc9a2
Bst2	Filip1	Selplg
Abca4	Fjx1	Slc2a13
Ifi204	Fkbp3	Prosc
Cd72	Fkrp	Srrm4os
Cxcl10	Flad1	Gpr27
Rdh5	Flnb	Trim23
Lbp	Flt1	Extl2
Pcolce	Flt3	Brinp1
Fam198b	Flt4	Pmvk
Krt18	Flywch1	Ftx
Ifit3	Flywch2	Zfp39
Usp18	Fmnl2	Tnfrsf22
Ace	Fn3k	Sox11
Oasl2	Fndc4	Narf
Pcolce2	Fntb	Zfp354c
Col8a2	Focad	Sele
Col8a1	Fopnl	Npy2r
Igfbp2	Foxn2	Mctp1
Oca2	Foxn3	Rab27b
Wfdc2	Foxo1	Tac1
Slc13a4	Foxo3	Arsb
	Foxp1	Picalm
	Foxp4	Mapk4
	Foxred2	Tgif1
	Fpr2	Cenpq
	Fra10ac1	Chml
	Frmd5	Gltscr2
	Frmpd1	Gm5879
	Frrs1	Capn1
	Fry	Rpl12
	Fsd1	Rufy2
	Fubp1	Pkib
	Fuk	Rnf182
	Fundc2	Fbn1
	Fut8	Etv6
	Fyn	Deb1
	Fzd1	Kcnip4
	Fzd5	Crispld2
	Fzr1	Pde8b
	G0s2	Cers1
	G3bp2	Crls1
	G6pc3	Vps50
	Gab3	Nrg3
	Gabarapl1	Map3k6
	Gabarapl2	Creb3l2
	Gabpa	Dgat2
	Gabrb1	Furin
	Gabrb2	Snhg6
	Gabrg3	Etv3
	Galk2	Samd4b
	Galnt13	Magef1
	Galnt4	Slco5a1
	Galnt7	Pitpnm2
	Galt	Pdcd4
	Gareml	Fam19a1
	Gas2	Tspyl3
	Gas5	Mgat4c
	Gas7	Zbtb8b
	Gata2	Lrrc4b
	Gba2	Fam46c
	Gclm	Gm7334
	Gcnt2	Smim3
	Gdf15	Tspan13
	Gdpd1	Spin4
	Gemin8	Herc3
	Gfra2	Creg2
	Ggt1	Gpr83
	Ggt7	Wipf3
	Gid8	Ksr2
	Gigyf1	Diaph3
	Gimap6	Gxylt1
	Gimap9	Msn
	Gin1	Utp14b
	Ginm1	Gm2137
	Gipr	Adam8
	Gjc1	Bves
	Gkn3	Tnfrsf23
	Glo1	Dbn1
	Glra3	Ttc30b
	Glrb	Smoc2
	Gltp	Btg2
	Gltscr1l	Ntf3
	Gm10199	Rab20
	Gm10374	Plscr1
	Gm10651	Pddc1
	Gm10700	Kdm6b
	Gm11175	Zfp811
	Gm11517	Ptger4
	Gm14057	Lrif1
	Gm14285	Idi1
	Gm15496	Jakmip1
	Gm15682	Ier5
	Gm15708	Smarca2
	Gm15776	Mef2a
	Gm16835	Rrbp1
	Gm17491	Fbxo33
	Gm1862	Orai3
	Gm19966	Htra4
	Gm20300	Lgals3
	Gm2136	Zfp322a
	Gm21685	Syt16
	Gm22	Ncf2
	Gm3055	Aloxe3
	Gm31718	Xirp1
	Gm34303	Ccne2
	Gm3448	Mthfd2
	Gm35744	Lonrf3
	Gm35792	Krt222
	Gm36365	Tmem126b
	Gm3715	Chst15
	Gm38519	Ciapin1
	Gm3873	Mat2a
	Gm4199	Spata5l1
	Gm44505	Gm9866
	Gm4724	Phf10
	Gm5148	Decr2
	Gm527	Cry1
	Gm5451	Bmyc
	Gm5471	B4galt1
	Gm5512	Phyhip
	Gm561	Arih2
	Gm7008	Mdk
	Gm8203	Clic1
	Gm8894	Sdhaf4
	Gm9958	Saa3
	Gm996	Gpr35
	Gmcl1	Galnt18
	Gmeb2	Hist1h4m
	Gmppa	Mcf2l
	Gnai3	Serpinh1
	Gne	Tmem179
	Gng10	Abt1
	Gnpda2	Tmem200a
	Gnptab	Rgs16
	Golga3	Sphk1
	Golt1b	Traip
	Gopc	Fas
	Got2	Zcchc5
	Gpam	Atp8b1
	Gpc1	Shroom4
	Gphn	Epb41l4a
	Gpr135	Arhgap12
	Gpr160	Cast
	Gpr173	Rgs4
	Gpr176	Map3k5
	Gpr183	Cxcl1
	Gpr19	Pnp
	Gpr25	Rln1
	Gprin1	Fam189b
	Gpsm2	Lypd6b
	Grb2	Klhl42
	Grcc10	Efhd2
	Gria2	Cd9
	Grid1	Adpgk
	Grik2	Lhfp
	Grik4	Apol8
	Grina	Rasgrf2
	Grk6	Homez
	Gskip	Dclk1
	Gstm4	Zc3hav1l
	Gstz1	Mtfp1
	Gt(ROSA)26Sor	Gpr61
	Gtf2e2	Nuak2
	Gtf2h2	Igfbp3
	Gtf3c3	Gm715
	Gtpbp1	Synpo
	Gtpbp8	Spin2c
	Gucy1a2	Sema5a
	Gzmm	Hrasls
	H1fx	Fam49b
	Hace1	Cdr2
	Hap1	Hsph1
	Haus2	Faah
	Hba-a2	Kcnt2
	Hbp1	Col18a1
	Hcfc1	Anxa5
	Hcfc2	Tnfrsf1a
	Hdac11	Afap1l1
	Heatr5b	Arhgap15
	Hectd3	Ucp2
	Heg1	Gpx8
	Herc1	Tagln2
	Herc4	Chac1
	Hexim1	Chrd
	Hexim2	Rbm11
	Hgf	Cldn23
	Higd1b	Zfp516
	Higd2a	Snph
	Hipk2	Cbx6
	Hist2h3b	Rbpj
	Hivep2	Ly6c2
	Hlcs	Arel1
	Hltf	Prokr2
	Hlx	Gla
	Hmbs	Hcar2
	Hmg20a	Nim1k
	Hmgcr	Hnmt
	Hmgcs1	Cfap97
	Hmgn1	Rbfox3
	Hmgxb4	Rorb
	Hmox2	Gm5085
	Hnrnpa2b1	Fst
	Hnrnph3	Tinf2
	Hnrnpr	Otud1
	Hook1	Dazl
	Hprt	Fam126b
	Hpx	Blnk
	Hrct1	Glt8d2
	Hsbp1	Pygo1
	Hsd17b7	Pmepa1
	Hsd3b7	Trmt61b
	Hsdl1	Ythdc1
	Hsf2bp	Lypd6
	Hsp90aa1	Casd1
	Hspa14	Pmaip1
	Hspa4	Zdbf2
	Hspa9	Slc30a3
	Hspb8	Tma16
	Hspd1	Gjb2
	Htatsf1	Smim10l2a
	Htr1d	Cntn3
	Htr1f	Nsg2
	Htr5a	Gprc5a
	Htr6	Tceal1
	Iars2	Gnl3
	Ica1	Pclo
	Idh3a	Rsl1
	Idh3b	Fyco1
	Iffo1	Srl
	Ifit1bl1	Zfpm1
	Ifngr2	Rbbp9
	Ift122	Reps1
	Ift140	Ccl3
	Ift80	Tmem196
	Igf1os	Scaper
	Igip	Gdpd5
	Igsf8	Alox12b
	Ikbkap	Vstm5
	Ikbkg	Gpr68
	Il17d	Chga
	Il1r2	Lancl1
	Immp2l	Gm4070
	Ing2	Igsf6
	Inpp1	Steap4
	Inpp5e	Hapln2
	Inpp5f	Pnmal1
	Inpp5j	Fstl1
	Ints10	Gcc2
	Ipp	Cdc42ep3
	Ippk	Tmem178
	Iqgap1	Grm2
	Iqsec1	Zfyve28
	Iqsec3	Tmem45a
	Irak2	Dsc1
	Irak3	Usp38
	Irf2bp1	Tbc1d8b
	Irf8	Dpysl3
	Isca1	Kcnq5
	Isg20l2	Wdr17
	Ispd	Haghl
	Itga1	Nalcn
	Itga5	Usp11
	Itgb1	Gabra5
	Itpkb	Slc25a16
	Itpkc	Nrarp
	Ivns1abp	Pmp22
	Jak2	Mt2
	Kalrn	Gria1
	Kantr	Runx1t1
	Kat2a	Kcng1
	Kat8	Tbc1d32
	Katnb1	Sema3g
	Kazn	Dbp
	Kbtbd4	Nat8l
	Kbtbd6	Lox
	Kbtbd7	Cldn22
	Kcnb1	Gm10699
	Kcnd2	Esm1
	Kcng2	Ada
	Kcnh3	Gabrg2
	Kcnh5	Lif
	Kcnip1	Tmem169
	Kcnj11	Atrn
	Kcnj3	Klhl24
	Kcnj9	Prr36
	Kcnk2	Samsn1
	Kcnmb2	Plekhg5
	Kcnn1	Pkia
	Kcnq1	Cd68
	Kcnq2	Tnc
	Kcnt1	Rnd1
	Kcnu1	Cwh43
	Kctd1	Galntl6
	Kctd15	Irx3
	Kctd21	Mfsd4b4
	Kdm3a	Mpp2
	Kdm4b	Vwa3b
	Kdm4c	Mapk6
	Kdsr	Itm2a
	Keap1	Tchh
	Kif1bp	Dusp6
	Kif3a	Cd244
	Kif3c	Hmgcll1
	Kifap3	Rps6ka5
	Kirrel3	Ptchd1
	Klc2	Aldh1a3
	Klf3	Ppm1k
	Klf5	Cxx1c
	Klhdc1	Gpr155
	Klhdc2	Fam163b
	Klhl11	Abcc8
	Klhl2	Ppp1r15b
	Klhl20	Osbpl6
	Klhl22	Ms4a6d
	Klhl26	Ano8
	Klhl8	Cenpw
	Klhl9	Slc27a2
	Klre1	Ppm1h
	Kpna3	Camk1d
	Krba1	Cd300lb
	Krt10	Fam43a
	Kti12	Siah2
	Ky	Sap18b
	L3mbtl2	Mafk
	Lama4	Robo4
	Lama5	Gch1
	Lamtor3	Gm6682
	Lap3	Crispld1
	Large	Cdyl
	Larp6	Mirg
	Larp7	Gm38654
	Lcmt1	Rps6ka6
	Lcmt2	Slc16a1
	Ldlr	Abcb1a
	Leprotl1	Adcyap1r1
	Letm1	Neb
	Letmd1	Dtwd1
	Lfng	Cda
	Lgals4	Avpr1a
	Lgr5	Enpep
	Lhfpl5	Tes
	Lig4	Ppp1r3c
	Limd1	Pdxp
	Lin37	Snx32
	Lipg	Cd53
	Lmln	Gm26588
	Lmo7	Cpeb1
	Lncppara	Grm5
	Lnpk1	Extl1
	Lnx1	Mn1
	Lonrf2	Kcna2
	Lpin3	Nlgn1
	Lpp	Tmem132d
	Lrfn1	Tnr
	Lrfn3	Zfp273
	Lrfn5	Gm36457
	Lrp11	Asb13
	Lrp3	Dhrs3
	Lrrc16a	Dleu7
	Lrrc16b	Pnp2
	Lrrc2	Rnf138rt1
	Lrrc45	Gria4
	Lrrc49	Rapgefl1
	Lrrc4c	Hist1h1c
	Lrrc57	Sgk1
	Lrrc59	C2cd4b
	Lrrc6	Fam49a
	Lrrc61	Ralyl
	Lrrc8a	Il34
	Lrrc8c	Fndc3a
	Lrrc8e	Pcdhgc4
	Lrrcc1	Gm2590
	Lrsam1	Eif2s2
	Lsg1	Xrcc6bp1
	Lsm10	Slmap
	Ltk	Tnfaip6
	Ly6e	Crybg3
	Ly6h	Gm4988
	Lyplal1	Cenpl
	Lyrm9	Rrm2b
	Lysmd1	Auh
	Lyst	Hist1h2br
	Lztfl1	Mfsd4a
	Lzts2	Ttc14
	Madd	Cacna1b
	Maf	Adcy8
	Maf1	Sh3glb2
	Mafb	Wee1
	Magt1	Cstad
	Mal2	Mcam
	Maml1	Arrdc3
	Man2b1	Gfra4
	Man2c1	Pde3b
	Manea	Stc1
	Maneal	Dgkh
	Map1lc3a	Amer3
	Map1s	Ephb6
	Map2k3os	Sik1
	Map2k5	Nicn1
	Map3k1	Rpp25
	Map3k14	Endou
	Map3k4	Ddx3y
	Map4k4	Gm1976
	Map6d1	Hist1h3d
	Mapk1	Cnr1
	Mapk1ip1	Gcg
	Mapk3	Nr4a2
	Mapk8ip2	Gm10501
	Mapk9	Nfkbia
	Mapkapk5	Bmp2
	Mapre1	Neurl1b
	Mapre2	Ablim3
	Mark3	Gpc4
	Mark4	Lamp5
	Mast2	Zfp11
	Mat2b	Il13ra1
	Mbd5	Thpo
	Mbtps2	Adgrl4
	Mcat	Cpeb3
	Mcf2	Scn4b
	Mcmbp	Fam107b
	Mcoln1	Gpr6
	Mcph1	Zfp217
	Mctp2	Jmjd1c
	Mdga1	Mkx
	Mdm2	Carf
	Mdp1	Shisa7
	Mecom	Gfra1
	Med10	Slc6a15
	Med12l	Spty2d1
	Med13	Apold1
	Med16	Marveld2
	Med20	Vstm2l
	Med24	Tunar
	Med27	Lrrc24
	Med29	Camta2
	Mef2d	Capn3
	Megf8	Hspa12b
	Mei4	Per3
	Men1	Gm5553
	Meox1	Dhtkd1
	Met	Slc2a1
	Mettl17	Mtmr7
	Mettl2	Ndst4
	Mettl22	Klf7
	Mfsd11	Slc30a10
	Mfsd3	Dct
	Mfsd6	Gm38532
	Mfsd7b	Pappa2
	Mfsd8	Egr4
	Mgat4b	Slc2a6
	Mgat5b	Mmp12
	Mgst3	Cdc14b
	Miat	Zdhhc18
	Mif4gd	Scamp1
	Mir155hg	Zfp658
	Mir5130	Wfs1
	Mis18a	Agpat9
	Mkl2	Cpne9
	Mknk2	Hist1h3i
	Mkrn2	Clcn2
	Mlc1	Evl
	Mlip	Sesn1
	Mllt3	Adrb1
	Mllt4	Hist1h3f
	Mllt6	Mlh3
	Mmachc	Hectd2
	Mmp17	Rgs1
	Mnat1	Kcng4
	Mob1a	Rasl11a
	Mob1b	Bcl6
	Mobp	Hspe1
	Mphosph10	Cyp4x1
	Mphosph9	Exph5
	Mpi	Scai
	Mpp3	Trh
	Mpp7	Mir124a-1hg
	Mpped1	Wwtr1
	Mpv17l	Timp3
	Mrm2	Map2
	Mrpl27	Map2k6
	Mrpl36	Ndc1
	Mrpl50	Scn1a
	Mrpl57	Sorcs3
	Mrps30	Mest
	Mrps33	Mansc1
	Mrps9	Ypel4
	Msh2	Ipw
	Msh3	Sort1
	Msmo1	Lrrtm4
	Msrb2	Atrx
	Mss51	Mpo
	Mtdh	Epha4
	Mtf1	Pnoc
	Mtg1	P2ry6
	Mtmr10	Rbp4
	Mtmr12	Mrps6
	Mtus2	Gfpt2
	Mtx2	Rasl10a
	Mtx3	Alg13
	Mustn1	Atf5
	Mvb12b	Slc1a6
	Mycbp2	Pdlim5
	Myef2	Arl4d
	Myl6	Slco1a4
	Mylk	Sp7
	Myo1b	Syt3
	Myo1d	Arl5b
	Myo1e	Ttc30a1
	Myo5b	Haus8
	Myo9a	Spag4
	Mypop	Nr4a3
	Myrf	Ahnak2
	Myt1	Hs3st2
	Mzf1	Qpct
	Mzt1	Hpdl
	Naa38	Jph4
	Nabp1	Ranbp2
	Nabp2	Mettl8
	Nampt	Arf2
	Nap1l1	Sall2
	Napb	Slc44a3
	Nat14	Sox18
	Nav1	Fhad1
	Ncapd2	Zfp948
	Nck2	Cxcl2
	Nckap1	Cdc25b
	Nckipsd	Nkx6-2
	Ncoa1	Rasd2
	Ncor1	Cirbp
	Nde1	Gm33298
	Ndel1	Serpinb2
	Ndnl2	Adra2a
	Ndrg4	Zfp184
	Ndufa12	Rasd1
	Ndufa9	Tmem119
	Ndufaf3	Krt75
	Ndufs1	Nrip3
	Ndufs3	Gpx3
	Necap1	Alas2
	Nectin2	Ccdc138
	Nectin4	Cwc25
	Nedd1	Plpp4
	Nefh	Clec5a
	Negr1	Cth
	Nelfcd	Heca
	Nelfe	Arrdc2
	Nell1	Abca5
	Nes	Zbed5
	Neurod1	Txnip
	Nfatc1	Hhipl2
	Nfix	Cpn1
	Nfkb2	Ubtfl1
	Nfkbid	Fgfbp3
	Nfkbie	Tmem114
	Nfs1	Cenpa
	Nfya	Tslp
	Nfyb
	Ngf
	Nid1
	Nif3l1
	Ninj2
	Nipa1
	Nipsnap1
	Nkain2
	Nkiras1
	Nkiras2
	Nkrf
	Nmd3
	Nme3
	Nmnat1
	Noc2l
	Nol4l
	Nolc1
	Nop14
	Nosip
	Nova1
	Nova2
	Npas2
	Npc1l1
	Npc2
	Npdc1
	Nprl2
	Nprl3
	Nr1d1
	Nr2c1
	Nrbf2
	Nrd1
	Nrde2
	Nrip1
	Nrn1
	Nrp
	Nrxn3
	Nsun7
	Nt5c
	Nt5dc3
	Ntm
	Nudcd1
	Nudt10
	Nudt13
	Nudt15
	Nudt16
	Nudt17
	Nudt19
	Nudt2
	Numb
	Nup153
	Nup50
	Nup54
	Nup98
	Nxf1
	Nxpe3
	Nxt2
	Ogfr
	Ogg1
	Ola1
	Olfml2b
	Opa1
	Opa3
	Opcml
	Ophn1
	Opn3
	Orai1
	Orc3
	Orc4
	Osbpl2
	Oser1
	Osgepl1
	Osm
	Otud7b
	Ovca2
	Oxld1
	Oxnad1
	P4htm
	Pabpc1
	Pacs1
	Pak2
	Pak3
	Palm
	Pank2
	Pank4
	Papolg
	Papss1
	Papss2
	Paqr7
	Pard6a
	Parn
	Parp1
	Pars2
	Parvg
	Pawr
	Pbx1
	Pbx2
	Pbxip1
	Pcbp3
	Pccb
	Pcdh20
	Pcdhac2
	Pcdhb15
	Pcdhb21
	Pcgf5
	Pcgf6
	Pck2
	Pcm1
	Pcmtd1
	Pcsk5
	Pcyox1
	Pcyt1b
	Pdcd6
	Pdcl
	Pde2a
	Pde4b
	Pde6d
	Pdf
	Pdgfb
	Pdhb
	Pdhx
	Pdia6
	Pdik1l
	Pdk1
	Pdlim1
	Pdlim7
	Pdrg1
	Pds5b
	Pdzrn3
	Pecr
	Pef1
	Pex10
	Pex11b
	Pex14
	Pex19
	Pex3
	Pex5
	Pex7
	Pf4
	Pfkfb2
	Pfkfb3
	Pfn4
	Pgam2
	Pgap2
	Pgp
	Pgr
	Pgs1
	Phactr4
	Phex
	Phf13
	Phf20
	Phf24
	Phkg2
	Phlpp1
	Phtf1
	Phtf2
	Phyhipl
	Pi4k2b
	Pias1
	Pigg
	Pigk
	Pigyl
	Pik3cb
	Pik3r2
	Pik3r4
	Pim3
	Pisd
	Pitpnm1
	Pknox1
	Pla2g16
	Pla2g6
	Plac9b
	Plat
	Plbd2
	Plcb3
	Plcl2
	Pld3
	Plekha3
	Plekhf1
	Plekhh2
	Plekhj1
	Plgrkt
	Plk2
	Plpp7
	Plxna3
	Pnisr
	Pnma3
	Pnpla3
	Pnpo
	Pofut2
	Poldip2
	Poli
	Polm
	Polr2c
	Polr2e
	Polr2h
	Polr3c
	Polr3d
	Polr3gl
	Polrmt
	Pomk
	Pomt1
	Pon2
	Pop7
	Por
	Pou3f1
	Pou3f3
	Ppa2
	Pparg
	Ppargc1b
	Ppbp
	Ppfia3
	Ppfia4
	Ppip5k1
	Ppm1e
	Ppm1l
	Ppme1
	Ppp1r18
	Ppp1r21
	Ppp1r7
	Ppp1r9a
	Ppp2ca
	Ppp2r1a
	Ppp2r2a
	Ppp2r2b
	Ppp2r2d
	Ppp4r2
	Pqlc1
	Praf2
	Prdm11
	Prdm2
	Prdm5
	Prdx2
	Prkaa2
	Prkaca
	Prkag2
	Prkar2b
	Prkch
	Prkci
	Prkcsh
	Prkcz
	Prkd2
	Prkdc
	Prkrir
	Prmt9
	Prnp
	Prok2
	Prpsap2
	Prr12
	Prr18
	Prrt1
	Prss12
	Prss16
	Prtg
	Psd
	Psip1
	Psmd5
	Psme4
	Psmg2
	Pstk
	Ptar1
	Ptbp1
	Ptbp2
	Ptger2
	Ptges
	Ptgir
	Ptgis
	Ptp4a2
	Ptpn1
	Ptpn21
	Ptpn23
	Ptprn2
	Ptprs
	Ptrh2
	Pwwp2a
	Pwwp2b
	Pxmp4
	Pxylp1
	Pycr2
	R3hdm4
	R74862
	Rab10os
	Rab24
	Rab27a
	Rab30
	Rab33a
	Rab34
	Rab3d
	Rab3gap2
	Rab43
	Rab4b
	Rab7b
	Rabgap1
	Rabgef1
	Rabggtb
	Rack1
	Rad1
	Rad21
	Rad23a
	Rad51d
	Ramp2
	Rap1gap
	Rap2a
	Rasa1
	Rasl10b
	Rassf8
	Rb1cc1
	Rbak
	Rbbp5
	Rbbp7
	Rbbp8
	Rbck1
	Rbks
	Rbm15
	Rbm4b
	Rbm7
	Rbmxl1
	Rbpms
	Rc3h1
	Rce1
	Rcor2
	Rdh14
	Reep1
	Reep2
	Reep3
	Rel
	Rere
	Rest
	Rfesd
	Rfng
	Rfx1
	Rfx3
	Rfx5
	Rfx7
	Rgma
	Rgmb
	Rgs20
	Rgs6
	Rhbdd3
	Rhbdf2
	Rhof
	Rhog
	Ric3
	Rilpl1
	Rimbp3
	Rin3
	Rinl
	Ripply3
	Rita1
	Rltpr
	Rmdn3
	Rmnd5a
	Rmnd5b
	Rnf115
	Rnf122
	Rnf144b
	Rnf145
	Rnf146
	Rnf150
	Rnf165
	Rnf187
	Rnf19b
	Rnf207
	Rnf208
	Rnf214
	Rnf219
	Rnf225
	Rnf24
	Rnf26
	Rnf5
	Rnf8
	Rngtt
	Robo1
	Rock1
	Rpa1
	Rpl35
	Rpl37a
	Rpl4
	Rpl41
	Rprd2
	Rps17
	Rps26
	Rps27
	Rps27rt
	Rps6ka2
	Rpsa
	Rpusd3
	Rrp1b
	Rrp36
	Rrp7a
	Rsc1a1
	Rsf1
	Rsrc1
	Rtf1
	Rtn4r
	Rtn4rl2
	Rundc1
	Rundc3b
	Runx1
	Runx2
	Rusc1
	Rxrb
	S100a1
	S1pr5
	Saa1
	Sar1a
	Saraf
	Scaf8
	Scn1b
	Scn2a1
	Scn3a
	Scpep1
	Scrn3
	Scrt2
	Scyl2
	Sdcbp
	Sde2
	Sdf4
	Sec14l2
	Sec23a
	Sec61a1
	Sec63
	Selk
	Selm
	Selp
	Sema4a
	Sema6b
	Senp2
	Senp8
	Serac1
	Serp1
	Sesn2
	Sestd1
	Setd1b
	Setx
	Sez6
	Sez6l2
	Sf1
	Sfmbt2
	Sfrp4
	Sgcb
	Sgpl1
	Sgsm2
	Sh3bgrl3
	Sh3glb1
	Sh3tc1
	Sh3yl1
	Shc1
	Shc2
	Shd
	She
	Shkbp1
	Shprh
	Siae
	Sidt1
	Sik3
	Sin3b
	Sipa1l1
	Sirt3
	Sirt5
	Skp1a
	Sla
	Slamf8
	Slc11a1
	Slc16a10
	Slc16a11
	Slc17a5
	Slc18b1
	Slc19a2
	Slc19a3
	Slc24a2
	Slc25a11
	Slc25a12
	Slc25a20
	Slc25a22
	Slc25a25
	Slc25a26
	Slc25a27
	Slc25a29
	Slc25a3
	Slc25a53
	Slc26a4
	Slc26a8
	Slc30a1
	Slc35a5
	Slc35b4
	Slc35e1
	Slc35f5
	Slc37a4
	Slc38a2
	Slc39a11
	Slc39a14
	Slc39a3
	Slc50a1
	Slc6a17
	Slc7a1
	Slc7a11
	Slc7a6os
	Slc9a1
	Slc9a3r2
	Slc9a7
	Slco4c1
	Slf1
	Slmo1
	Slx1b
	Smad1
	Smagp
	Smap2
	Smarca1
	Smarcal1
	Smarcd3
	Smc2
	Smek1
	Smim1
	Smim10l1
	Smim8
	Smndc1
	Smtn
	Smyd2
	Snai1
	Snap23
	Snap47
	Snapc1
	Snhg17
	Snhg8
	Snn
	Snora24
	Snrnp25
	Snrpd3
	Snx12
	Snx13
	Snx16
	Snx19
	Snx2
	Snx27
	Snx7
	Soat1
	Socs4
	Sorbs3
	Sox1
	Sox12
	Sox21
	Sox7
	Sox9
	Sparc
	Specc1
	Spire1
	Spire2
	Spock2
	Spop
	Spred1
	Spred2
	Spry1
	Spry3
	Spry4
	Spryd3
	Spryd7
	Sptb
	Sptbn2
	Sqle
	Sra1
	Srcin1
	Srd5a3
	Srek1ip1
	Srf
	Srgap2
	Sri
	Srpk2
	Srr
	Srrm3
	Srrm4
	Srsf2
	Srsf7
	Ssbp4
	Sstr4
	St3gal3
	St3gal5
	St7
	Stac2
	Stard5
	Stip1
	Stk11ip
	Stk17b
	Stk19
	Stk24
	Stk25
	Stk38l
	Stk4
	Stmn3
	Strada
	Stradb
	Strap
	Strbp
	Strn4
	Stx17
	Stx1b
	Stx3
	Stx5a
	Stx6
	Stx7
	Stxbp5
	Stxbp5l
	Sub1
	Suco
	Suds3
	Sun1
	Suox
	Svop
	Sybu
	Syde1
	Syndig1
	Syngr1
	Syngr2
	Synj1
	Synrg
	Syt7
	Tab3
	Taf13
	Taf1b
	Taf1d
	Taf4
	Taf5
	Taf6l
	Tagln3
	Tamm41
	Tango2
	Tbc1d14
	Tbc1d15
	Tbc1d19
	Tbc1d24
	Tbc1d30
	Tbce
	Tbck
	Tbkbp1
	Tbl1xr1
	Tbpl1
	Tbrg4
	Tcaf2
	Tcea1
	Tceal3
	Tceanc2
	Tcf20
	Tcf7l1
	Tcp11l2
	Tctn1
	Tdp2
	Tecpr2
	Tenm3
	Tet1
	Tfap4
	Tfb1m
	Tfcp2
	Tfr2
	Tgfb1
	Tgfb2
	Tgfb3
	Tgfbr2
	Thap3
	Thnsl1
	Thra
	Thsd4
	Thtpa
	Thyn1
	Tiam1
	Tifa
	Tirap
	Tk2
	Tlcd2
	Tle3
	Tlk2
	Tln1
	Tln2
	Tlr4
	Tmcc1
	Tmcc2
	Tmem100
	Tmem101
	Tmem106b
	Tmem109
	Tmem11
	Tmem129
	Tmem143
	Tmem160
	Tmem175
	Tmem180
	Tmem19
	Tmem192
	Tmem236
	Tmem245
	Tmem246
	Tmem248
	Tmem25
	Tmem254b
	Tmem42
	Tmem51
	Tmem56
	Tmem63a
	Tmem68
	Tmem88
	Tmem8b
	Tmem9b
	Tmf1
	Tmod3
	Tmx2
	Tmx3
	Tnfaip1
	Tnfaip2
	Tnfrsf19
	Tnfrsf21
	Tnfsf11
	Tnik
	Tnk2
	Tnks1bp1
	Tnks2
	Tnpo1
	Tnrc6b
	Tns2
	Tob2
	Tor1a
	Tor1aip2
	Tox4
	Tpd52
	Tpgs1
	Tpm3
	Tppp
	Tprgl
	Tra2b
	Trappc1
	Trappc11
	Trappc2
	Trdmt1
	Trib2
	Trib3
	Trim11
	Trim13
	Trim16
	Trim17
	Trim2
	Trim39
	Trim46
	Trim68
	Trmt5
	Trp53i11
	Trpc2
	Trub1
	Tsc22d1
	Tsc22d4
	Tsen15
	Tsen2
	Tsen34
	Tspan31
	Ttbk1
	Ttc26
	Ttc33
	Ttc39c
	Ttc5
	Ttc9c
	Tti1
	Ttll1
	Tuba4a
	Tuba8
	Tubb3
	Tubb4a
	Tubg1
	Tubg2
	Tusc1
	Tusc2
	Twf2
	Txnl1
	Txnl4b
	Uap1
	Uba6
	Ubap1
	Ubc
	Ube2cbp
	Ube2d1
	Ube2e2
	Ube2f
	Ube2j1
	Ube2j2
	Ube2q1
	Ube2v2
	Ube3c
	Ubl7
	Ubqln2
	Ubxn6
	Ubxn7
	Uevld
	Ufl1
	Ufsp1
	Ulk1
	Ulk2
	Unc119b
	Unc45a
	Unc5a
	Upf3b
	Urgcp
	Uri1
	Urod
	Usf3
	Usp1
	Usp16
	Usp20
	Usp21
	Usp22
	Usp24
	Usp28
	Usp33
	Usp34
	Usp36
	Usp37
	Usp45
	Usp46
	Usp5
	Usp9x
	Utp14a
	Utp3
	Utp6
	Uty
	Vamp7
	Vapb
	Vmac
	Vps11
	Vps26a
	Vps26b
	Vps33a
	Vps36
	Vps37b
	Vps37c
	Vps37d
	Vps39
	Vps41
[truncated: 148 more rows]
