# Supplementary material for: Combined transcriptomics and proteomics forecast analysis for potential biomarker in the acute phase of temporal lobe epilepsy
Source: Front Neurosci. 2023 Mar 30;17:1145805. doi: 10.3389/fnins.2023.1145805 (PMC10097945; doi:10.3389/fnins.2023.1145805)
Supplement: Supplementary file 5 [file Data_Sheet_5.XLSX]

## Sheet: Up-DEGs-GO
GO ID (level1)	GO Term (level1)	GO ID (level2)	GO Term (level2)	number_of_out (All)
GO:0008150	Biological Process	GO:0048519	negative regulation of biological process	309
GO:0008150	Biological Process	GO:0048518	positive regulation of biological process	328
GO:0008150	Biological Process	GO:0032502	developmental process	327
GO:0008150	Biological Process	GO:0040011	locomotion	135
GO:0008150	Biological Process	GO:0050789	regulation of biological process	478
GO:0008150	Biological Process	GO:0032501	multicellular organismal process	354
GO:0008150	Biological Process	GO:0023052	signaling	310
GO:0008150	Biological Process	GO:0065007	biological regulation	487
GO:0008150	Biological Process	GO:0050896	response to stimulus	393
GO:0008150	Biological Process	GO:0051179	localization	270
GO:0008150	Biological Process	GO:0002376	immune system process	145
GO:0008150	Biological Process	GO:0008152	metabolic process	439
GO:0008150	Biological Process	GO:0044699	single-organism process	531
GO:0008150	Biological Process	GO:0040007	growth	71
GO:0008150	Biological Process	GO:0051704	multi-organism process	135
GO:0008150	Biological Process	GO:0071840	cellular component organization or biogenesis	268
GO:0008150	Biological Process	GO:0007610	behavior	63
GO:0008150	Biological Process	GO:0022610	biological adhesion	90
GO:0008150	Biological Process	GO:0048511	rhythmic process	36
GO:0008150	Biological Process	GO:0009987	cellular process	567
GO:0008150	Biological Process	GO:0022414	reproductive process	90
GO:0008150	Biological Process	GO:0000003	reproduction	90
GO:0008150	Biological Process	GO:0098754	detoxification	11
GO:0008150	Biological Process	GO:0001906	cell killing	8
GO:0008150	Biological Process	GO:0099531	presynaptic process involved in synaptic transmission	7
GO:0008150	Biological Process	GO:0098743	cell aggregation	1
GO:0003674	Molecular Function	GO:0005488	binding	535
GO:0003674	Molecular Function	GO:0098772	molecular function regulator	71
GO:0003674	Molecular Function	GO:0042056	chemoattractant activity	5
GO:0003674	Molecular Function	GO:0001071	nucleic acid binding transcription factor activity	56
GO:0003674	Molecular Function	GO:0003824	catalytic activity	189
GO:0003674	Molecular Function	GO:0045182	translation regulator activity	3
GO:0003674	Molecular Function	GO:0016209	antioxidant activity	4
GO:0003674	Molecular Function	GO:0000988	transcription factor activity, protein binding	17
GO:0003674	Molecular Function	GO:0016530	metallochaperone activity	1
GO:0003674	Molecular Function	GO:0005198	structural molecule activity	20
GO:0003674	Molecular Function	GO:0009055	electron carrier activity	2
GO:0003674	Molecular Function	GO:0045499	chemorepellent activity	1
GO:0003674	Molecular Function	GO:0005215	transporter activity	27
GO:0003674	Molecular Function	GO:0004871	signal transducer activity	61
GO:0003674	Molecular Function	GO:0060089	molecular transducer activity	50
GO:0005575	Cellular Component	GO:0043226	organelle	447
GO:0005575	Cellular Component	GO:0005576	extracellular region	125
GO:0005575	Cellular Component	GO:0031974	membrane-enclosed lumen	188
GO:0005575	Cellular Component	GO:0044421	extracellular region part	99
GO:0005575	Cellular Component	GO:0005623	cell	555
GO:0005575	Cellular Component	GO:0044464	cell part	555
GO:0005575	Cellular Component	GO:0044422	organelle part	308
GO:0005575	Cellular Component	GO:0045202	synapse	60
GO:0005575	Cellular Component	GO:0044420	extracellular matrix component	12
GO:0005575	Cellular Component	GO:0031012	extracellular matrix	20
GO:0005575	Cellular Component	GO:0030054	cell junction	52
GO:0005575	Cellular Component	GO:0032991	macromolecular complex	191
GO:0005575	Cellular Component	GO:0044456	synapse part	40
GO:0005575	Cellular Component	GO:0016020	membrane	313
GO:0005575	Cellular Component	GO:0099512	supramolecular fiber	22
GO:0005575	Cellular Component	GO:0044425	membrane part	238

## Sheet: Up-DEPs-GO
GO ID (level1)	GO Term (level1)	GO ID (level2)	GO Term (level2)	number_of_out (All)
GO:0008150	Biological Process	GO:0008152	metabolic process	64
GO:0008150	Biological Process	GO:0048511	rhythmic process	6
GO:0008150	Biological Process	GO:0032501	multicellular organismal process	43
GO:0008150	Biological Process	GO:0009987	cellular process	76
GO:0008150	Biological Process	GO:0050896	response to stimulus	47
GO:0008150	Biological Process	GO:0040011	locomotion	12
GO:0008150	Biological Process	GO:0071840	cellular component organization or biogenesis	33
GO:0008150	Biological Process	GO:0032502	developmental process	32
GO:0008150	Biological Process	GO:0048518	positive regulation of biological process	31
GO:0008150	Biological Process	GO:0007610	behavior	6
GO:0008150	Biological Process	GO:0048519	negative regulation of biological process	25
GO:0008150	Biological Process	GO:0023052	signaling	32
GO:0008150	Biological Process	GO:0022414	reproductive process	9
GO:0008150	Biological Process	GO:0000003	reproduction	9
GO:0008150	Biological Process	GO:0044699	single-organism process	65
GO:0008150	Biological Process	GO:0098754	detoxification	1
GO:0008150	Biological Process	GO:0099531	presynaptic process involved in synaptic transmission	1
GO:0008150	Biological Process	GO:0051704	multi-organism process	11
GO:0008150	Biological Process	GO:0050789	regulation of biological process	51
GO:0008150	Biological Process	GO:0065007	biological regulation	53
GO:0008150	Biological Process	GO:0022610	biological adhesion	6
GO:0008150	Biological Process	GO:0051179	localization	23
GO:0008150	Biological Process	GO:0040007	growth	3
GO:0008150	Biological Process	GO:0002376	immune system process	5
GO:0003674	Molecular Function	GO:0005198	structural molecule activity	26
GO:0003674	Molecular Function	GO:0005488	binding	71
GO:0003674	Molecular Function	GO:0045182	translation regulator activity	2
GO:0003674	Molecular Function	GO:0009055	electron carrier activity	2
GO:0003674	Molecular Function	GO:0098772	molecular function regulator	10
GO:0003674	Molecular Function	GO:0003824	catalytic activity	25
GO:0003674	Molecular Function	GO:0005215	transporter activity	5
GO:0003674	Molecular Function	GO:0060089	molecular transducer activity	3
GO:0003674	Molecular Function	GO:0004871	signal transducer activity	3
GO:0005575	Cellular Component	GO:0032991	macromolecular complex	48
GO:0005575	Cellular Component	GO:0045202	synapse	18
GO:0005575	Cellular Component	GO:0044422	organelle part	52
GO:0005575	Cellular Component	GO:0043226	organelle	66
GO:0005575	Cellular Component	GO:0044420	extracellular matrix component	4
GO:0005575	Cellular Component	GO:0044456	synapse part	10
GO:0005575	Cellular Component	GO:0005623	cell	79
GO:0005575	Cellular Component	GO:0044464	cell part	79
GO:0005575	Cellular Component	GO:0031012	extracellular matrix	4
GO:0005575	Cellular Component	GO:0044421	extracellular region part	11
GO:0005575	Cellular Component	GO:0005576	extracellular region	13
GO:0005575	Cellular Component	GO:0030054	cell junction	6
GO:0005575	Cellular Component	GO:0031974	membrane-enclosed lumen	19
GO:0005575	Cellular Component	GO:0099512	supramolecular fiber	3
GO:0005575	Cellular Component	GO:0044425	membrane part	27
GO:0005575	Cellular Component	GO:0016020	membrane	34

## Sheet: Down-DEGs-GO
GO ID (level1)	GO Term (level1)	GO ID (level2)	GO Term (level2)	number_of_out (All)
GO:0008150	Biological Process	GO:0051179	localization	171
GO:0008150	Biological Process	GO:0007610	behavior	40
GO:0008150	Biological Process	GO:0099531	presynaptic process involved in synaptic transmission	8
GO:0008150	Biological Process	GO:0050789	regulation of biological process	271
GO:0008150	Biological Process	GO:0048518	positive regulation of biological process	144
GO:0008150	Biological Process	GO:0065007	biological regulation	280
GO:0008150	Biological Process	GO:0071840	cellular component organization or biogenesis	145
GO:0008150	Biological Process	GO:0032502	developmental process	141
GO:0008150	Biological Process	GO:0044699	single-organism process	320
GO:0008150	Biological Process	GO:0008152	metabolic process	249
GO:0008150	Biological Process	GO:0048519	negative regulation of biological process	115
GO:0008150	Biological Process	GO:0009987	cellular process	355
GO:0008150	Biological Process	GO:0098754	detoxification	3
GO:0008150	Biological Process	GO:0023052	signaling	147
GO:0008150	Biological Process	GO:0048511	rhythmic process	9
GO:0008150	Biological Process	GO:0040007	growth	21
GO:0008150	Biological Process	GO:0040011	locomotion	39
GO:0008150	Biological Process	GO:0032501	multicellular organismal process	161
GO:0008150	Biological Process	GO:0022414	reproductive process	30
GO:0008150	Biological Process	GO:0000003	reproduction	30
GO:0008150	Biological Process	GO:0022610	biological adhesion	26
GO:0008150	Biological Process	GO:0050896	response to stimulus	179
GO:0008150	Biological Process	GO:0002376	immune system process	26
GO:0008150	Biological Process	GO:0051704	multi-organism process	24
GO:0003674	Molecular Function	GO:0005215	transporter activity	46
GO:0003674	Molecular Function	GO:0001071	nucleic acid binding transcription factor activity	40
GO:0003674	Molecular Function	GO:0005488	binding	325
GO:0003674	Molecular Function	GO:0045182	translation regulator activity	3
GO:0003674	Molecular Function	GO:0098772	molecular function regulator	34
GO:0003674	Molecular Function	GO:0003824	catalytic activity	123
GO:0003674	Molecular Function	GO:0045499	chemorepellent activity	1
GO:0003674	Molecular Function	GO:0042056	chemoattractant activity	1
GO:0003674	Molecular Function	GO:0000988	transcription factor activity, protein binding	8
GO:0003674	Molecular Function	GO:0016209	antioxidant activity	1
GO:0003674	Molecular Function	GO:0005198	structural molecule activity	5
GO:0003674	Molecular Function	GO:0060089	molecular transducer activity	34
GO:0003674	Molecular Function	GO:0004871	signal transducer activity	34
GO:0005575	Cellular Component	GO:0044456	synapse part	49
GO:0005575	Cellular Component	GO:0030054	cell junction	53
GO:0005575	Cellular Component	GO:0045202	synapse	56
GO:0005575	Cellular Component	GO:0044425	membrane part	198
GO:0005575	Cellular Component	GO:0016020	membrane	232
GO:0005575	Cellular Component	GO:0043226	organelle	285
GO:0005575	Cellular Component	GO:0005623	cell	361
GO:0005575	Cellular Component	GO:0044464	cell part	361
GO:0005575	Cellular Component	GO:0044422	organelle part	182
GO:0005575	Cellular Component	GO:0044420	extracellular matrix component	3
GO:0005575	Cellular Component	GO:0099512	supramolecular fiber	15
GO:0005575	Cellular Component	GO:0031012	extracellular matrix	6
GO:0005575	Cellular Component	GO:0031974	membrane-enclosed lumen	88
GO:0005575	Cellular Component	GO:0032991	macromolecular complex	92
GO:0005575	Cellular Component	GO:0005576	extracellular region	31
GO:0005575	Cellular Component	GO:0044421	extracellular region part	18

## Sheet: Down-DEPs-GO
GO ID (level1)	GO Term (level1)	GO ID (level2)	GO Term (level2)	number_of_out (All)
GO:0008150	Biological Process	GO:0098754	detoxification	3
GO:0008150	Biological Process	GO:0022610	biological adhesion	8
GO:0008150	Biological Process	GO:0051179	localization	18
GO:0008150	Biological Process	GO:0002376	immune system process	10
GO:0008150	Biological Process	GO:0098743	cell aggregation	1
GO:0008150	Biological Process	GO:0048519	negative regulation of biological process	15
GO:0008150	Biological Process	GO:0032502	developmental process	17
GO:0008150	Biological Process	GO:0023052	signaling	18
GO:0008150	Biological Process	GO:0050896	response to stimulus	23
GO:0008150	Biological Process	GO:0008152	metabolic process	26
GO:0008150	Biological Process	GO:0040011	locomotion	6
GO:0008150	Biological Process	GO:0032501	multicellular organismal process	19
GO:0008150	Biological Process	GO:0051704	multi-organism process	7
GO:0008150	Biological Process	GO:0007610	behavior	3
GO:0008150	Biological Process	GO:0044699	single-organism process	31
GO:0008150	Biological Process	GO:0050789	regulation of biological process	26
GO:0008150	Biological Process	GO:0065007	biological regulation	27
GO:0008150	Biological Process	GO:0001906	cell killing	1
GO:0008150	Biological Process	GO:0040007	growth	3
GO:0008150	Biological Process	GO:0009987	cellular process	34
GO:0008150	Biological Process	GO:0071840	cellular component organization or biogenesis	14
GO:0008150	Biological Process	GO:0048518	positive regulation of biological process	13
GO:0008150	Biological Process	GO:0022414	reproductive process	2
GO:0008150	Biological Process	GO:0000003	reproduction	2
GO:0003674	Molecular Function	GO:0016209	antioxidant activity	3
GO:0003674	Molecular Function	GO:0098772	molecular function regulator	7
GO:0003674	Molecular Function	GO:0005215	transporter activity	6
GO:0003674	Molecular Function	GO:0005488	binding	33
GO:0003674	Molecular Function	GO:0003824	catalytic activity	12
GO:0003674	Molecular Function	GO:0060089	molecular transducer activity	5
GO:0003674	Molecular Function	GO:0004871	signal transducer activity	5
GO:0005575	Cellular Component	GO:0005576	extracellular region	14
GO:0005575	Cellular Component	GO:0044421	extracellular region part	10
GO:0005575	Cellular Component	GO:0043226	organelle	31
GO:0005575	Cellular Component	GO:0030054	cell junction	5
GO:0005575	Cellular Component	GO:0031974	membrane-enclosed lumen	13
GO:0005575	Cellular Component	GO:0044456	synapse part	4
GO:0005575	Cellular Component	GO:0099512	supramolecular fiber	3
GO:0005575	Cellular Component	GO:0044422	organelle part	21
GO:0005575	Cellular Component	GO:0045202	synapse	4
GO:0005575	Cellular Component	GO:0032991	macromolecular complex	12
GO:0005575	Cellular Component	GO:0005623	cell	36
GO:0005575	Cellular Component	GO:0044464	cell part	36
GO:0005575	Cellular Component	GO:0031012	extracellular matrix	1
GO:0005575	Cellular Component	GO:0016020	membrane	19
GO:0005575	Cellular Component	GO:0044425	membrane part	11
