# Supplementary material for: Combined transcriptomics and proteomics forecast analysis for potential biomarker in the acute phase of temporal lobe epilepsy
Source: Front Neurosci. 2023 Mar 30;17:1145805. doi: 10.3389/fnins.2023.1145805 (PMC10097945; doi:10.3389/fnins.2023.1145805)
Supplement: Supplementary file 6 [file Data_Sheet_6.XLSX]

## Sheet: Up-DEGs-KEGG
id	num	pvalue	per	ratio	class	ID	Descrption	Pvalue	Qvalue	Up	Down	fg_num	bg_num
TNF signaling pathway	26	4.96084e-14	8.075	0.215	Environmental Information Processing	ko04668	TNF signaling pathway	4.96084e-14	1.41384e-11	0	0	26	121
MAPK signaling pathway	36	6.58173e-11	11.18	0.12	Environmental Information Processing	ko04010	MAPK signaling pathway	6.58173e-11	9.37897e-09	0	0	36	300
IL-17 signaling pathway	18	7.42815e-09	5.59	0.182	Organismal Systems	ko04657	IL-17 signaling pathway	7.42815e-09	7.05674e-07	0	0	18	99
AGE-RAGE signaling pathway in diabetic complications	16	4.96787e-07	4.969	0.155	Human Diseases	ko04933	AGE-RAGE signaling pathway in diabetic complications	4.96787e-07	3.29343e-05	0	0	16	103
Fluid shear stress and atherosclerosis	20	5.77795e-07	6.211	0.127	Human Diseases	ko05418	Fluid shear stress and atherosclerosis	5.77795e-07	3.29343e-05	0	0	20	158
Legionellosis	12	1.2361e-06	3.727	0.194	Human Diseases	ko05134	Legionellosis	1.2361e-06	5.87147e-05	0	0	12	62
Toll-like receptor signaling pathway	15	2.3181e-06	4.658	0.147	Organismal Systems	ko04620	Toll-like receptor signaling pathway	2.3181e-06	9.43799e-05	0	0	15	102
Osteoclast differentiation	16	8.43091e-06	4.969	0.126	Organismal Systems	ko04380	Osteoclast differentiation	8.43091e-06	0.000300351	0	0	16	127
Salmonella infection	22	1.32243e-05	6.832	0.097	Human Diseases	ko05132	Salmonella infection	1.32243e-05	0.00041877	0	0	22	226
Apoptosis	17	2.38595e-05	5.28	0.111	Cellular Processes	ko04210	Apoptosis	2.38595e-05	0.000679995	0	0	17	153
Insulin resistance	14	3.38451e-05	4.348	0.125	Human Diseases	ko04931	Insulin resistance	3.38451e-05	0.000876894	0	0	14	112
Growth hormone synthesis, secretion and action	14	5.53229e-05	4.348	0.12	Organismal Systems	ko04935	Growth hormone synthesis, secretion and action	5.53229e-05	0.00131392	0	0	14	117
Hepatitis B	17	6.80754e-05	5.28	0.102	Human Diseases	ko05161	Hepatitis B	6.80754e-05	0.00149242	0	0	17	166
Relaxin signaling pathway	15	8.51784e-05	4.658	0.109	Organismal Systems	ko04926	Relaxin signaling pathway	8.51784e-05	0.00173399	0	0	15	137
TGF-beta signaling pathway	12	0.000111017	3.727	0.126	Environmental Information Processing	ko04350	TGF-beta signaling pathway	0.000111017	0.00210932	0	0	12	95
Chemokine signaling pathway	18	0.000123549	5.59	0.094	Organismal Systems	ko04062	Chemokine signaling pathway	0.000123549	0.00220072	0	0	18	191
Viral protein interaction with cytokine and cytokine receptor	12	0.000136004	3.727	0.124	Environmental Information Processing	ko04061	Viral protein interaction with cytokine and cytokine receptor	0.000136004	0.00228007	0	0	12	97
Human T-cell leukemia virus 1 infection	23	0.000178122	7.143	0.08	Human Diseases	ko05166	Human T-cell leukemia virus 1 infection	0.000178122	0.00268884	0	0	23	287
Cytokine-cytokine receptor interaction	24	0.000179256	7.453	0.078	Environmental Information Processing	ko04060	Cytokine-cytokine receptor interaction	0.000179256	0.00268884	0	0	24	306
cAMP signaling pathway	19	0.000199997	5.901	0.088	Environmental Information Processing	ko04024	cAMP signaling pathway	0.000199997	0.00284996	0	0	19	216
Kaposi sarcoma-associated herpesvirus infection	19	0.000225326	5.901	0.087	Human Diseases	ko05167	Kaposi sarcoma-associated herpesvirus infection	0.000225326	0.00297419	0	0	19	218
Cocaine addiction	8	0.000229587	2.484	0.167	Human Diseases	ko05030	Cocaine addiction	0.000229587	0.00297419	0	0	8	48
MicroRNAs in cancer	16	0.000242083	4.969	0.096	Human Diseases	ko05206	MicroRNAs in cancer	0.000242083	0.00299972	0	0	16	167
Human cytomegalovirus infection	21	0.000289931	6.522	0.081	Human Diseases	ko05163	Human cytomegalovirus infection	0.000289931	0.00344293	0	0	21	259
Small cell lung cancer	11	0.000504516	3.416	0.115	Human Diseases	ko05222	Small cell lung cancer	0.000504516	0.00575148	0	0	11	96
p53 signaling pathway	9	0.000952888	2.795	0.123	Cellular Processes	ko04115	p53 signaling pathway	0.000952888	0.0104451	0	0	9	73
Parathyroid hormone synthesis, secretion and action	11	0.00136045	3.416	0.102	Organismal Systems	ko04928	Parathyroid hormone synthesis, secretion and action	0.00136045	0.0143603	0	0	11	108
Chronic myeloid leukemia	9	0.00153642	2.795	0.115	Human Diseases	ko05220	Chronic myeloid leukemia	0.00153642	0.0156385	0	0	9	78
Toxoplasmosis	11	0.00242046	3.416	0.095	Human Diseases	ko05145	Toxoplasmosis	0.00242046	0.0237872	0	0	11	116
Hippo signaling pathway - multiple species	5	0.00257948	1.553	0.179	Environmental Information Processing	ko04392	Hippo signaling pathway - multiple species	0.00257948	0.0245051	0	0	5	28
Pathways in cancer	32	0.00310977	9.938	0.058	Human Diseases	ko05200	Pathways in cancer	0.00310977	0.0285898	0	0	32	550
Adipocytokine signaling pathway	8	0.00322615	2.484	0.113	Organismal Systems	ko04920	Adipocytokine signaling pathway	0.00322615	0.0287329	0	0	8	71
Hippo signaling pathway	13	0.00340447	4.037	0.083	Environmental Information Processing	ko04390	Hippo signaling pathway	0.00340447	0.0294022	0	0	13	157
Estrogen signaling pathway	12	0.00364264	3.727	0.086	Organismal Systems	ko04915	Estrogen signaling pathway	0.00364264	0.0305339	0	0	12	140
Acute myeloid leukemia	8	0.00383792	2.484	0.11	Human Diseases	ko05221	Acute myeloid leukemia	0.00383792	0.0312516	0	0	8	73
Neurotrophin signaling pathway	11	0.00406829	3.416	0.089	Organismal Systems	ko04722	Neurotrophin signaling pathway	0.00406829	0.0318037	0	0	11	124
Colorectal cancer	9	0.00412891	2.795	0.1	Human Diseases	ko05210	Colorectal cancer	0.00412891	0.0318037	0	0	9	90
Cellular senescence	14	0.00425835	4.348	0.078	Cellular Processes	ko04218	Cellular senescence	0.00425835	0.0319376	0	0	14	180
C-type lectin receptor signaling pathway	10	0.00614516	3.106	0.088	Organismal Systems	ko04625	C-type lectin receptor signaling pathway	0.00614516	0.0449069	0	0	10	113
HIF-1 signaling pathway	10	0.00828018	3.106	0.085	Environmental Information Processing	ko04066	HIF-1 signaling pathway	0.00828018	0.0575573	0	0	10	118
Leukocyte transendothelial migration	10	0.00828018	3.106	0.085	Organismal Systems	ko04670	Leukocyte transendothelial migration	0.00828018	0.0575573	0	0	10	118
Amphetamine addiction	7	0.00939078	2.174	0.103	Human Diseases	ko05031	Amphetamine addiction	0.00939078	0.0637231	0	0	7	68
Thyroid cancer	5	0.00990875	1.553	0.132	Human Diseases	ko05216	Thyroid cancer	0.00990875	0.0656743	0	0	5	38
Viral carcinogenesis	15	0.0130586	4.658	0.066	Human Diseases	ko05203	Viral carcinogenesis	0.0130586	0.0845839	0	0	15	226
Bladder cancer	5	0.0135893	1.553	0.122	Human Diseases	ko05219	Bladder cancer	0.0135893	0.0860658	0	0	5	41
Yersinia infection	12	0.0155104	3.727	0.071	Human Diseases	ko05135	Yersinia infection	0.0155104	0.0941261	0	0	12	169
GnRH signaling pathway	8	0.0159761	2.484	0.086	Organismal Systems	ko04912	GnRH signaling pathway	0.0159761	0.0941261	0	0	8	93
Chagas disease	11	0.0161214	3.416	0.073	Human Diseases	ko05142	Chagas disease	0.0161214	0.0941261	0	0	11	150
Tight junction	12	0.0161831	3.727	0.071	Cellular Processes	ko04530	Tight junction	0.0161831	0.0941261	0	0	12	170
Endometrial cancer	6	0.016661	1.863	0.102	Human Diseases	ko05213	Endometrial cancer	0.016661	0.0949675	0	0	6	59
Pancreatic cancer	7	0.0190652	2.174	0.09	Human Diseases	ko05212	Pancreatic cancer	0.0190652	0.106541	0	0	7	78
Transcriptional misregulation in cancer	20	0.0195451	6.211	0.058	Human Diseases	ko05202	Transcriptional misregulation in cancer	0.0195451	0.107122	0	0	20	347
Measles	13	0.0209395	4.037	0.066	Human Diseases	ko05162	Measles	0.0209395	0.112599	0	0	13	197
Cytosolic DNA-sensing pathway	6	0.0223876	1.863	0.095	Organismal Systems	ko04623	Cytosolic DNA-sensing pathway	0.0223876	0.114933	0	0	6	63
Basal cell carcinoma	6	0.0223876	1.863	0.095	Human Diseases	ko05217	Basal cell carcinoma	0.0223876	0.114933	0	0	6	63
Neuroactive ligand-receptor interaction	21	0.0225832	6.522	0.056	Environmental Information Processing	ko04080	Neuroactive ligand-receptor interaction	0.0225832	0.114933	0	0	21	375
NF-kappa B signaling pathway	16	0.0268918	4.969	0.059	Environmental Information Processing	ko04064	NF-kappa B signaling pathway	0.0268918	0.132996	0	0	16	269
JAK-STAT signaling pathway	12	0.0270658	3.727	0.066	Environmental Information Processing	ko04630	JAK-STAT signaling pathway	0.0270658	0.132996	0	0	12	183
Cushing syndrome	11	0.0279011	3.416	0.067	Human Diseases	ko04934	Cushing syndrome	0.0279011	0.134776	0	0	11	163
ErbB signaling pathway	7	0.0306822	2.174	0.081	Environmental Information Processing	ko04012	ErbB signaling pathway	0.0306822	0.145741	0	0	7	86
Non-small cell lung cancer	6	0.0312392	1.863	0.088	Human Diseases	ko05223	Non-small cell lung cancer	0.0312392	0.145954	0	0	6	68
Protein processing in endoplasmic reticulum	11	0.03377	3.416	0.065	Genetic Information Processing	ko04141	Protein processing in endoplasmic reticulum	0.03377	0.154487	0	0	11	168
Proteoglycans in cancer	13	0.0341497	4.037	0.062	Human Diseases	ko05205	Proteoglycans in cancer	0.0341497	0.154487	0	0	13	211
Thyroid hormone synthesis	6	0.0353388	1.863	0.086	Organismal Systems	ko04918	Thyroid hormone synthesis	0.0353388	0.156948	0	0	6	70
Breast cancer	10	0.0362428	3.106	0.067	Human Diseases	ko05224	Breast cancer	0.0362428	0.156948	0	0	10	149
Hepatitis C	11	0.0363459	3.416	0.065	Human Diseases	ko05160	Hepatitis C	0.0363459	0.156948	0	0	11	170
Cortisol synthesis and secretion	6	0.0397698	1.863	0.083	Organismal Systems	ko04927	Cortisol synthesis and secretion	0.0397698	0.168593	0	0	6	72
PD-L1 expression and PD-1 checkpoint pathway in cancer	9	0.0402256	2.795	0.069	Human Diseases	ko05235	PD-L1 expression and PD-1 checkpoint pathway in cancer	0.0402256	0.168593	0	0	9	131
Longevity regulating pathway	7	0.0420056	2.174	0.076	Organismal Systems	ko04211	Longevity regulating pathway	0.0420056	0.173501	0	0	7	92
Melanoma	6	0.0445385	1.863	0.081	Human Diseases	ko05218	Melanoma	0.0445385	0.181335	0	0	6	74
FoxO signaling pathway	9	0.0453938	2.795	0.067	Environmental Information Processing	ko04068	FoxO signaling pathway	0.0453938	0.182215	0	0	9	134
Endocrine resistance	7	0.0463107	2.174	0.074	Human Diseases	ko01522	Endocrine resistance	0.0463107	0.183313	0	0	7	94
Amyotrophic lateral sclerosis	5	0.0484876	1.553	0.088	Human Diseases	ko05014	Amyotrophic lateral sclerosis	0.0484876	0.187043	0	0	5	57
Complement and coagulation cascades	7	0.0485654	2.174	0.074	Organismal Systems	ko04610	Complement and coagulation cascades	0.0485654	0.187043	0	0	7	95
Ribosome biogenesis in eukaryotes	6	0.0523356	1.863	0.078	Genetic Information Processing	ko03008	Ribosome biogenesis in eukaryotes	0.0523356	0.196259	0	0	6	77
Pertussis	6	0.0523356	1.863	0.078	Human Diseases	ko05133	Pertussis	0.0523356	0.196259	0	0	6	77
Malaria	7	0.0557435	2.174	0.071	Human Diseases	ko05144	Malaria	0.0557435	0.206323	0	0	7	98
Regulation of lipolysis in adipocytes	5	0.0581953	1.553	0.083	Organismal Systems	ko04923	Regulation of lipolysis in adipocytes	0.0581953	0.210008	0	0	5	60
Ferroptosis	4	0.0582127	1.242	0.095	Cellular Processes	ko04216	Ferroptosis	0.0582127	0.210008	0	0	4	42
Signaling pathways regulating pluripotency of stem cells	9	0.0612848	2.795	0.063	Cellular Processes	ko04550	Signaling pathways regulating pluripotency of stem cells	0.0612848	0.218327	0	0	9	142
Porphyrin metabolism	4	0.0624912	1.242	0.093	Metabolism	ko00860	Porphyrin metabolism	0.0624912	0.219877	0	0	4	43
Prostate cancer	7	0.0635492	2.174	0.069	Human Diseases	ko05215	Prostate cancer	0.0635492	0.220872	0	0	7	101
Ras signaling pathway	15	0.0653243	4.658	0.054	Environmental Information Processing	ko04014	Ras signaling pathway	0.0653243	0.224306	0	0	15	279
Epstein-Barr virus infection	20	0.0671956	6.211	0.05	Human Diseases	ko05169	Epstein-Barr virus infection	0.0671956	0.227985	0	0	20	399
Cell cycle	8	0.0691717	2.484	0.065	Cellular Processes	ko04110	Cell cycle	0.0691717	0.231929	0	0	8	124
Glucagon signaling pathway	7	0.0719883	2.174	0.067	Organismal Systems	ko04922	Glucagon signaling pathway	0.0719883	0.236717	0	0	7	104
Longevity regulating pathway - multiple species	5	0.0727432	1.553	0.078	Organismal Systems	ko04213	Longevity regulating pathway - multiple species	0.0727432	0.236717	0	0	5	64
Glycosphingolipid biosynthesis - lacto and neolacto series	3	0.0730915	0.932	0.107	Metabolism	ko00601	Glycosphingolipid biosynthesis - lacto and neolacto series	0.0730915	0.236717	0	0	3	28
Melanogenesis	7	0.0749424	2.174	0.067	Organismal Systems	ko04916	Melanogenesis	0.0749424	0.239984	0	0	7	105
Gastric cancer	9	0.0803545	2.795	0.06	Human Diseases	ko05226	Gastric cancer	0.0803545	0.254456	0	0	9	150
Non-alcoholic fatty liver disease	9	0.0829657	2.795	0.06	Human Diseases	ko04932	Non-alcoholic fatty liver disease	0.0829657	0.256001	0	0	9	151
Insulin secretion	6	0.083992	1.863	0.069	Organismal Systems	ko04911	Insulin secretion	0.083992	0.256001	0	0	6	87
Long-term potentiation	5	0.0848407	1.553	0.075	Organismal Systems	ko04720	Long-term potentiation	0.0848407	0.256001	0	0	5	67
Antifolate resistance	3	0.0861455	0.932	0.1	Human Diseases	ko01523	Antifolate resistance	0.0861455	0.256001	0	0	3	30
Circadian rhythm	3	0.0861455	0.932	0.1	Organismal Systems	ko04710	Circadian rhythm	0.0861455	0.256001	0	0	3	30
cGMP-PKG signaling pathway	10	0.0871303	3.106	0.057	Environmental Information Processing	ko04022	cGMP-PKG signaling pathway	0.0871303	0.256001	0	0	10	175
Hepatocellular carcinoma	10	0.0871303	3.106	0.057	Human Diseases	ko05225	Hepatocellular carcinoma	0.0871303	0.256001	0	0	10	175
Prolactin signaling pathway	6	0.0913646	1.863	0.067	Organismal Systems	ko04917	Prolactin signaling pathway	0.0913646	0.265703	0	0	6	89
RIG-I-like receptor signaling pathway	5	0.0979286	1.553	0.071	Organismal Systems	ko04622	RIG-I-like receptor signaling pathway	0.0979286	0.279096	0	0	5	70
Renal cell carcinoma	5	0.0979286	1.553	0.071	Human Diseases	ko05211	Renal cell carcinoma	0.0979286	0.279096	0	0	5	70
Oxytocin signaling pathway	9	0.0996953	2.795	0.057	Organismal Systems	ko04921	Oxytocin signaling pathway	0.0996953	0.281318	0	0	9	157
PI3K-Akt signaling pathway	23	0.106758	7.143	0.046	Environmental Information Processing	ko04151	PI3K-Akt signaling pathway	0.106758	0.294334	0	0	23	499
Progesterone-mediated oocyte maturation	6	0.107123	1.863	0.065	Organismal Systems	ko04914	Progesterone-mediated oocyte maturation	0.107123	0.294334	0	0	6	93
Prion disease	3	0.107406	0.932	0.091	Human Diseases	ko05020	Prion disease	0.107406	0.294334	0	0	3	33
Arginine and proline metabolism	4	0.125732	1.242	0.073	Metabolism	ko00330	Arginine and proline metabolism	0.125732	0.341272	0	0	4	55
Glioma	5	0.126929	1.553	0.066	Human Diseases	ko05214	Glioma	0.126929	0.341272	0	0	5	76
Shigellosis	2	0.141539	0.621	0.105	Human Diseases	ko05131	Shigellosis	0.141539	0.376996	0	0	2	19
T cell receptor signaling pathway	8	0.143711	2.484	0.054	Organismal Systems	ko04660	T cell receptor signaling pathway	0.143711	0.379237	0	0	8	147
Aldosterone synthesis and secretion	6	0.152098	1.863	0.058	Organismal Systems	ko04925	Aldosterone synthesis and secretion	0.152098	0.397687	0	0	6	103
Thermogenesis	11	0.155786	3.416	0.05	Organismal Systems	ko04714	Thermogenesis	0.155786	0.403628	0	0	11	222
VEGF signaling pathway	4	0.157783	1.242	0.067	Environmental Information Processing	ko04370	VEGF signaling pathway	0.157783	0.405118	0	0	4	60
Inflammatory bowel disease	6	0.161976	1.863	0.057	Human Diseases	ko05321	Inflammatory bowel disease	0.161976	0.40913	0	0	6	105
NOD-like receptor signaling pathway	11	0.162436	3.416	0.049	Organismal Systems	ko04621	NOD-like receptor signaling pathway	0.162436	0.40913	0	0	11	224
Focal adhesion	10	0.163732	3.106	0.05	Cellular Processes	ko04510	Focal adhesion	0.163732	0.40913	0	0	10	200
Platinum drug resistance	5	0.165087	1.553	0.06	Human Diseases	ko01524	Platinum drug resistance	0.165087	0.40913	0	0	5	83
Gap junction	5	0.188713	1.553	0.057	Cellular Processes	ko04540	Gap junction	0.188713	0.460172	0	0	5	87
Human papillomavirus infection	16	0.188913	4.969	0.045	Human Diseases	ko05165	Human papillomavirus infection	0.188913	0.460172	0	0	16	358
Influenza A	9	0.192169	2.795	0.049	Human Diseases	ko05164	Influenza A	0.192169	0.460998	0	0	9	183
Mitophagy - animal	4	0.192487	1.242	0.062	Cellular Processes	ko04137	Mitophagy - animal	0.192487	0.460998	0	0	4	65
Rheumatoid arthritis	12	0.200822	3.727	0.046	Human Diseases	ko05323	Rheumatoid arthritis	0.200822	0.476952	0	0	12	260
Terpenoid backbone biosynthesis	2	0.204537	0.621	0.083	Metabolism	ko00900	Terpenoid backbone biosynthesis	0.204537	0.481761	0	0	2	24
Purine metabolism	7	0.214314	2.174	0.05	Metabolism	ko00230	Purine metabolism	0.214314	0.500651	0	0	7	139
Human immunodeficiency virus 1 infection	13	0.216846	4.037	0.045	Human Diseases	ko05170	Human immunodeficiency virus 1 infection	0.216846	0.502448	0	0	13	290
Rap1 signaling pathway	12	0.218797	3.727	0.045	Environmental Information Processing	ko04015	Rap1 signaling pathway	0.218797	0.502879	0	0	12	265
Hypertrophic cardiomyopathy	5	0.226214	1.553	0.054	Human Diseases	ko05410	Hypertrophic cardiomyopathy	0.226214	0.513793	0	0	5	93
Ovarian steroidogenesis	4	0.229308	1.242	0.057	Organismal Systems	ko04913	Ovarian steroidogenesis	0.229308	0.513793	0	0	4	70
Insulin signaling pathway	7	0.229674	2.174	0.049	Organismal Systems	ko04910	Insulin signaling pathway	0.229674	0.513793	0	0	7	142
Leishmaniasis	9	0.230756	2.795	0.047	Human Diseases	ko05140	Leishmaniasis	0.230756	0.513793	0	0	9	192
Riboflavin metabolism	1	0.248129	0.311	0.125	Metabolism	ko00740	Riboflavin metabolism	0.248129	0.548193	0	0	1	8
Morphine addiction	5	0.252347	1.553	0.052	Human Diseases	ko05032	Morphine addiction	0.252347	0.553221	0	0	5	97
Th17 cell differentiation	7	0.256061	2.174	0.048	Organismal Systems	ko04659	Th17 cell differentiation	0.256061	0.55708	0	0	7	147
Amino sugar and nucleotide sugar metabolism	3	0.264217	0.932	0.059	Metabolism	ko00520	Amino sugar and nucleotide sugar metabolism	0.264217	0.570468	0	0	3	51
Renin secretion	4	0.267703	1.242	0.053	Organismal Systems	ko04924	Renin secretion	0.267703	0.573649	0	0	4	75
Adrenergic signaling in cardiomyocytes	7	0.272307	2.174	0.047	Organismal Systems	ko04261	Adrenergic signaling in cardiomyocytes	0.272307	0.577088	0	0	7	150
Sphingolipid signaling pathway	6	0.273357	1.863	0.048	Environmental Information Processing	ko04071	Sphingolipid signaling pathway	0.273357	0.577088	0	0	6	125
Choline metabolism in cancer	5	0.279185	1.553	0.05	Human Diseases	ko05231	Choline metabolism in cancer	0.279185	0.585058	0	0	5	101
Fatty acid elongation	2	0.283015	0.621	0.067	Metabolism	ko00062	Fatty acid elongation	0.283015	0.588754	0	0	2	30
Mineral absorption	3	0.293012	0.932	0.056	Organismal Systems	ko04978	Mineral absorption	0.293012	0.605038	0	0	3	54
Amoebiasis	10	0.295089	3.106	0.043	Human Diseases	ko05146	Amoebiasis	0.295089	0.605038	0	0	10	232
Circadian entrainment	5	0.299676	1.553	0.048	Organismal Systems	ko04713	Circadian entrainment	0.299676	0.610055	0	0	5	104
EGFR tyrosine kinase inhibitor resistance	4	0.307142	1.242	0.05	Human Diseases	ko01521	EGFR tyrosine kinase inhibitor resistance	0.307142	0.620818	0	0	4	80
Th1 and Th2 cell differentiation	6	0.309955	1.863	0.046	Organismal Systems	ko04658	Th1 and Th2 cell differentiation	0.309955	0.622093	0	0	6	131
mTOR signaling pathway	7	0.322484	2.174	0.044	Environmental Information Processing	ko04150	mTOR signaling pathway	0.322484	0.642712	0	0	7	159
Galactose metabolism	2	0.33516	0.621	0.059	Metabolism	ko00052	Galactose metabolism	0.33516	0.663338	0	0	2	34
Biosynthesis of unsaturated fatty acids	2	0.348043	0.621	0.057	Metabolism	ko01040	Biosynthesis of unsaturated fatty acids	0.348043	0.679399	0	0	2	35
Apoptosis - multiple species	2	0.348043	0.621	0.057	Cellular Processes	ko04215	Apoptosis - multiple species	0.348043	0.679399	0	0	2	35
Pyrimidine metabolism	3	0.35101	0.932	0.05	Metabolism	ko00240	Pyrimidine metabolism	0.35101	0.68053	0	0	3	60
Apelin signaling pathway	6	0.353594	1.863	0.043	Environmental Information Processing	ko04371	Apelin signaling pathway	0.353594	0.680907	0	0	6	138
Vascular smooth muscle contraction	6	0.359877	1.863	0.043	Organismal Systems	ko04270	Vascular smooth muscle contraction	0.359877	0.685246	0	0	6	139
Fatty acid metabolism	3	0.360656	0.932	0.049	Metabolism	ko01212	Fatty acid metabolism	0.360656	0.685246	0	0	3	61
ECM-receptor interaction	4	0.379196	1.242	0.045	Environmental Information Processing	ko04512	ECM-receptor interaction	0.379196	0.7157	0	0	4	89
Glycosaminoglycan biosynthesis - keratan sulfate	1	0.393014	0.311	0.071	Metabolism	ko00533	Glycosaminoglycan biosynthesis - keratan sulfate	0.393014	0.735222	0	0	1	14
Cholinergic synapse	5	0.397278	1.553	0.042	Organismal Systems	ko04725	Cholinergic synapse	0.397278	0.735222	0	0	5	118
Thyroid hormone signaling pathway	5	0.397278	1.553	0.042	Organismal Systems	ko04919	Thyroid hormone signaling pathway	0.397278	0.735222	0	0	5	118
Tyrosine metabolism	2	0.411006	0.621	0.05	Metabolism	ko00350	Tyrosine metabolism	0.411006	0.750877	0	0	2	40
Various types of N-glycan biosynthesis	2	0.411006	0.621	0.05	Metabolism	ko00513	Various types of N-glycan biosynthesis	0.411006	0.750877	0	0	2	40
Selenocompound metabolism	1	0.414296	0.311	0.067	Metabolism	ko00450	Selenocompound metabolism	0.414296	0.752066	0	0	1	15
Oocyte meiosis	5	0.418215	1.553	0.041	Cellular Processes	ko04114	Oocyte meiosis	0.418215	0.753256	0	0	5	121
Nucleocytoplasmic transport	7	0.420237	2.174	0.04	Genetic Information Processing	ko03013	Nucleocytoplasmic transport	0.420237	0.753256	0	0	7	176
Glutathione metabolism	3	0.427303	0.932	0.044	Metabolism	ko00480	Glutathione metabolism	0.427303	0.761134	0	0	3	68
Glycosphingolipid biosynthesis - globo and isoglobo series	1	0.434833	0.311	0.062	Metabolism	ko00603	Glycosphingolipid biosynthesis - globo and isoglobo series	0.434833	0.765915	0	0	1	16
Glycine, serine and threonine metabolism	2	0.435362	0.621	0.048	Metabolism	ko00260	Glycine, serine and threonine metabolism	0.435362	0.765915	0	0	2	42
Cell adhesion molecules	8	0.438977	2.484	0.039	Environmental Information Processing	ko04514	Cell adhesion molecules	0.438977	0.767536	0	0	8	207
Nicotinate and nicotinamide metabolism	2	0.459166	0.621	0.045	Metabolism	ko00760	Nicotinate and nicotinamide metabolism	0.459166	0.793987	0	0	2	44
Platelet activation	5	0.459677	1.553	0.039	Organismal Systems	ko04611	Platelet activation	0.459677	0.793987	0	0	5	127
Other types of O-glycan biosynthesis	2	0.470848	0.621	0.044	Metabolism	ko00514	Other types of O-glycan biosynthesis	0.470848	0.798978	0	0	2	45
Protein digestion and absorption	4	0.473716	1.242	0.04	Organismal Systems	ko04974	Protein digestion and absorption	0.473716	0.798978	0	0	4	101
Fatty acid biosynthesis	1	0.47378	0.311	0.056	Metabolism	ko00061	Fatty acid biosynthesis	0.47378	0.798978	0	0	1	18
Primary bile acid biosynthesis	1	0.47378	0.311	0.056	Metabolism	ko00120	Primary bile acid biosynthesis	0.47378	0.798978	0	0	1	18
Inflammatory mediator regulation of TRP channels	5	0.486854	1.553	0.038	Organismal Systems	ko04750	Inflammatory mediator regulation of TRP channels	0.486854	0.799542	0	0	5	131
Phospholipase D signaling pathway	10	0.487904	3.106	0.037	Environmental Information Processing	ko04072	Phospholipase D signaling pathway	0.487904	0.799542	0	0	10	273
Gastric acid secretion	3	0.491366	0.932	0.04	Organismal Systems	ko04971	Gastric acid secretion	0.491366	0.799542	0	0	3	75
Bacterial invasion of epithelial cells	3	0.491366	0.932	0.04	Human Diseases	ko05100	Bacterial invasion of epithelial cells	0.491366	0.799542	0	0	3	75
One carbon pool by folate	1	0.492238	0.311	0.053	Metabolism	ko00670	One carbon pool by folate	0.492238	0.799542	0	0	1	19
Axon regeneration	1	0.492238	0.311	0.053	Organismal Systems	ko04361	Axon regeneration	0.492238	0.799542	0	0	1	19
Sphingolipid metabolism	2	0.493752	0.621	0.043	Metabolism	ko00600	Sphingolipid metabolism	0.493752	0.799542	0	0	2	47
Arginine biosynthesis	1	0.51005	0.311	0.05	Metabolism	ko00220	Arginine biosynthesis	0.51005	0.821267	0	0	1	20
Arrhythmogenic right ventricular cardiomyopathy	3	0.517738	0.932	0.038	Human Diseases	ko05412	Arrhythmogenic right ventricular cardiomyopathy	0.517738	0.828963	0	0	3	78
N-Glycan biosynthesis	2	0.53763	0.621	0.039	Metabolism	ko00510	N-Glycan biosynthesis	0.53763	0.856004	0	0	2	51
Steroid biosynthesis	1	0.543827	0.311	0.045	Metabolism	ko00100	Steroid biosynthesis	0.543827	0.86106	0	0	1	22
Salivary secretion	3	0.551724	0.932	0.037	Organismal Systems	ko04970	Salivary secretion	0.551724	0.867388	0	0	3	82
B cell receptor signaling pathway	7	0.554793	2.174	0.035	Organismal Systems	ko04662	B cell receptor signaling pathway	0.554793	0.867388	0	0	7	200
Phenylalanine metabolism	1	0.559835	0.311	0.043	Metabolism	ko00360	Phenylalanine metabolism	0.559835	0.867388	0	0	1	23
Bile secretion	3	0.559998	0.932	0.036	Organismal Systems	ko04976	Bile secretion	0.559998	0.867388	0	0	3	83
Cysteine and methionine metabolism	2	0.568782	0.621	0.037	Metabolism	ko00270	Cysteine and methionine metabolism	0.568782	0.872104	0	0	2	54
Alcoholism	7	0.570726	2.174	0.034	Human Diseases	ko05034	Alcoholism	0.570726	0.872104	0	0	7	203
Mannose type O-glycan biosynthesis	1	0.575283	0.311	0.042	Metabolism	ko00515	Mannose type O-glycan biosynthesis	0.575283	0.872104	0	0	1	24
Glycosaminoglycan biosynthesis - heparan sulfate / heparin	1	0.575283	0.311	0.042	Metabolism	ko00534	Glycosaminoglycan biosynthesis - heparan sulfate / heparin	0.575283	0.872104	0	0	1	24
Lysosome	5	0.583686	1.553	0.034	Cellular Processes	ko04142	Lysosome	0.583686	0.880161	0	0	5	146
Endocytosis	9	0.590081	2.795	0.034	Cellular Processes	ko04144	Endocytosis	0.590081	0.88065	0	0	9	266
Mismatch repair	1	0.59019	0.311	0.04	Genetic Information Processing	ko03430	Mismatch repair	0.59019	0.88065	0	0	1	25
Tuberculosis	10	0.630142	3.106	0.033	Human Diseases	ko05152	Tuberculosis	0.630142	0.928239	0	0	10	305
Histidine metabolism	1	0.631854	0.311	0.036	Metabolism	ko00340	Histidine metabolism	0.631854	0.928239	0	0	1	28
Protein export	1	0.631854	0.311	0.036	Genetic Information Processing	ko03060	Protein export	0.631854	0.928239	0	0	1	28
Folate biosynthesis	1	0.644781	0.311	0.034	Metabolism	ko00790	Folate biosynthesis	0.644781	0.942373	0	0	1	29
Ascorbate and aldarate metabolism	1	0.657256	0.311	0.033	Metabolism	ko00053	Ascorbate and aldarate metabolism	0.657256	0.955704	0	0	1	30
mRNA surveillance pathway	3	0.665658	0.932	0.031	Genetic Information Processing	ko03015	mRNA surveillance pathway	0.665658	0.958144	0	0	3	97
Graft-versus-host disease	3	0.665658	0.932	0.031	Human Diseases	ko05332	Graft-versus-host disease	0.665658	0.958144	0	0	3	97
Glycerolipid metabolism	2	0.669806	0.621	0.031	Metabolism	ko00561	Glycerolipid metabolism	0.669806	0.958201	0	0	2	65
Wnt signaling pathway	5	0.675148	1.553	0.031	Environmental Information Processing	ko04310	Wnt signaling pathway	0.675148	0.958201	0	0	5	162
Lysine degradation	2	0.677973	0.621	0.03	Metabolism	ko00310	Lysine degradation	0.677973	0.958201	0	0	2	66
Spinocerebellar ataxia	3	0.679146	0.932	0.03	Human Diseases	ko05017	Spinocerebellar ataxia	0.679146	0.958201	0	0	3	99
Pentose phosphate pathway	1	0.69212	0.311	0.03	Metabolism	ko00030	Pentose phosphate pathway	0.69212	0.964571	0	0	1	33
beta-Alanine metabolism	1	0.69212	0.311	0.03	Metabolism	ko00410	beta-Alanine metabolism	0.69212	0.964571	0	0	1	33
Central carbon metabolism in cancer	2	0.693814	0.621	0.029	Human Diseases	ko05230	Central carbon metabolism in cancer	0.693814	0.964571	0	0	2	68
SNARE interactions in vesicular transport	1	0.702937	0.311	0.029	Genetic Information Processing	ko04130	SNARE interactions in vesicular transport	0.702937	0.966828	0	0	1	34
Steroid hormone biosynthesis	3	0.704906	0.932	0.029	Metabolism	ko00140	Steroid hormone biosynthesis	0.704906	0.966828	0	0	3	103
Antigen processing and presentation	4	0.706649	1.242	0.029	Organismal Systems	ko04612	Antigen processing and presentation	0.706649	0.966828	0	0	4	136
Glycolysis / Gluconeogenesis	2	0.709007	0.621	0.029	Metabolism	ko00010	Glycolysis / Gluconeogenesis	0.709007	0.966828	0	0	2	70
Base excision repair	1	0.713375	0.311	0.029	Genetic Information Processing	ko03410	Base excision repair	0.713375	0.968152	0	0	1	35
Alzheimer disease	10	0.728729	3.106	0.03	Human Diseases	ko05010	Alzheimer disease	0.728729	0.976414	0	0	10	331
Pentose and glucuronate interconversions	1	0.733167	0.311	0.027	Metabolism	ko00040	Pentose and glucuronate interconversions	0.733167	0.976414	0	0	1	37
Fructose and mannose metabolism	1	0.733167	0.311	0.027	Metabolism	ko00051	Fructose and mannose metabolism	0.733167	0.976414	0	0	1	37
DNA replication	1	0.733167	0.311	0.027	Genetic Information Processing	ko03030	DNA replication	0.733167	0.976414	0	0	1	37
Alanine, aspartate and glutamate metabolism	1	0.742546	0.311	0.026	Metabolism	ko00250	Alanine, aspartate and glutamate metabolism	0.742546	0.979748	0	0	1	38
Renin-angiotensin system	1	0.742546	0.311	0.026	Organismal Systems	ko04614	Renin-angiotensin system	0.742546	0.979748	0	0	1	38
Chemical carcinogenesis - DNA adducts	3	0.751642	0.932	0.027	Human Diseases	ko05204	Chemical carcinogenesis - DNA adducts	0.751642	0.982281	0	0	3	111
Phagosome	9	0.753867	2.795	0.029	Cellular Processes	ko04145	Phagosome	0.753867	0.982281	0	0	9	307
Aldosterone-regulated sodium reabsorption	1	0.760329	0.311	0.025	Organismal Systems	ko04960	Aldosterone-regulated sodium reabsorption	0.760329	0.982281	0	0	1	40
Spliceosome	4	0.766824	1.242	0.027	Genetic Information Processing	ko03040	Spliceosome	0.766824	0.982281	0	0	4	148
Pancreatic secretion	3	0.767571	0.932	0.026	Organismal Systems	ko04972	Pancreatic secretion	0.767571	0.982281	0	0	3	114
Axon guidance	5	0.769302	1.553	0.027	Organismal Systems	ko04360	Axon guidance	0.769302	0.982281	0	0	5	182
Hematopoietic cell lineage	6	0.777115	1.863	0.028	Organismal Systems	ko04640	Hematopoietic cell lineage	0.777115	0.982281	0	0	6	217
Dilated cardiomyopathy	6	0.777115	1.863	0.028	Human Diseases	ko05414	Dilated cardiomyopathy	0.777115	0.982281	0	0	6	217
Regulation of actin cytoskeleton	6	0.780823	1.863	0.028	Cellular Processes	ko04810	Regulation of actin cytoskeleton	0.780823	0.982281	0	0	6	218
Biosynthesis of amino acids	2	0.781667	0.621	0.025	Metabolism	ko01230	Biosynthesis of amino acids	0.781667	0.982281	0	0	2	81
Aminoacyl-tRNA biosynthesis	1	0.792305	0.311	0.023	Genetic Information Processing	ko00970	Aminoacyl-tRNA biosynthesis	0.792305	0.982281	0	0	1	44
Vasopressin-regulated water reabsorption	1	0.792305	0.311	0.023	Organismal Systems	ko04962	Vasopressin-regulated water reabsorption	0.792305	0.982281	0	0	1	44
Metabolism of xenobiotics by cytochrome P450	2	0.793031	0.621	0.024	Metabolism	ko00980	Metabolism of xenobiotics by cytochrome P450	0.793031	0.982281	0	0	2	83
RNA degradation	2	0.793031	0.621	0.024	Genetic Information Processing	ko03018	RNA degradation	0.793031	0.982281	0	0	2	83
Basal transcription factors	1	0.799611	0.311	0.022	Genetic Information Processing	ko03022	Basal transcription factors	0.799611	0.982281	0	0	1	45
Nucleotide excision repair	1	0.799611	0.311	0.022	Genetic Information Processing	ko03420	Nucleotide excision repair	0.799611	0.982281	0	0	1	45
African trypanosomiasis	4	0.809253	1.242	0.025	Human Diseases	ko05143	African trypanosomiasis	0.809253	0.983255	0	0	4	158
Huntington disease	7	0.811082	2.174	0.027	Human Diseases	ko05016	Huntington disease	0.811082	0.983255	0	0	7	260
Peroxisome	2	0.814204	0.621	0.023	Cellular Processes	ko04146	Peroxisome	0.814204	0.983255	0	0	2	87
Taste transduction	2	0.814204	0.621	0.023	Organismal Systems	ko04742	Taste transduction	0.814204	0.983255	0	0	2	87
Type II diabetes mellitus	1	0.832472	0.311	0.02	Human Diseases	ko04930	Type II diabetes mellitus	0.832472	0.99298	0	0	1	50
PPAR signaling pathway	2	0.837942	0.621	0.022	Organismal Systems	ko03320	PPAR signaling pathway	0.837942	0.99298	0	0	2	92
Fatty acid degradation	1	0.844058	0.311	0.019	Metabolism	ko00071	Fatty acid degradation	0.844058	0.99298	0	0	1	52
Tryptophan metabolism	1	0.844058	0.311	0.019	Metabolism	ko00380	Tryptophan metabolism	0.844058	0.99298	0	0	1	52
Cholesterol metabolism	1	0.844058	0.311	0.019	Organismal Systems	ko04979	Cholesterol metabolism	0.844058	0.99298	0	0	1	52
Arachidonic acid metabolism	2	0.846646	0.621	0.021	Metabolism	ko00590	Arachidonic acid metabolism	0.846646	0.99298	0	0	2	94
GABAergic synapse	2	0.846646	0.621	0.021	Organismal Systems	ko04727	GABAergic synapse	0.846646	0.99298	0	0	2	94
Notch signaling pathway	1	0.854846	0.311	0.019	Environmental Information Processing	ko04330	Notch signaling pathway	0.854846	0.996219	0	0	1	54
Drug metabolism - other enzymes	2	0.858908	0.621	0.021	Metabolism	ko00983	Drug metabolism - other enzymes	0.858908	0.996219	0	0	2	97
Dopaminergic synapse	3	0.863739	0.932	0.022	Organismal Systems	ko04728	Dopaminergic synapse	0.863739	0.996219	0	0	3	137
Valine, leucine and isoleucine degradation	1	0.869648	0.311	0.018	Metabolism	ko00280	Valine, leucine and isoleucine degradation	0.869648	0.996219	0	0	1	57
ABC transporters	1	0.869648	0.311	0.018	Environmental Information Processing	ko02010	ABC transporters	0.869648	0.996219	0	0	1	57
Glycerophospholipid metabolism	2	0.873866	0.621	0.02	Metabolism	ko00564	Glycerophospholipid metabolism	0.873866	0.996219	0	0	2	101
Necroptosis	4	0.875263	1.242	0.022	Cellular Processes	ko04217	Necroptosis	0.875263	0.996219	0	0	4	178
Retinol metabolism	2	0.877371	0.621	0.02	Metabolism	ko00830	Retinol metabolism	0.877371	0.996219	0	0	2	102
Endocrine and other factor-regulated calcium reabsorption	1	0.88707	0.311	0.016	Organismal Systems	ko04961	Endocrine and other factor-regulated calcium reabsorption	0.88707	1	0	0	1	61
Ribosome	3	0.89593	0.932	0.02	Genetic Information Processing	ko03010	Ribosome	0.89593	1	0	0	3	148
Retrograde endocannabinoid signaling	3	0.89593	0.932	0.02	Organismal Systems	ko04723	Retrograde endocannabinoid signaling	0.89593	1	0	0	3	148
Type I diabetes mellitus	2	0.8995	0.621	0.018	Human Diseases	ko04940	Type I diabetes mellitus	0.8995	1	0	0	2	109
Long-term depression	1	0.90217	0.311	0.015	Organismal Systems	ko04730	Long-term depression	0.90217	1	0	0	1	65
Metabolic pathways	47	0.917695	14.596	0.03	Metabolism	ko01100	Metabolic pathways	0.917695	1	0	0	47	1590
Adherens junction	1	0.923912	0.311	0.014	Cellular Processes	ko04520	Adherens junction	0.923912	1	0	0	1	72
Glutamatergic synapse	2	0.924733	0.621	0.017	Organismal Systems	ko04724	Glutamatergic synapse	0.924733	1	0	0	2	119
Inositol phosphate metabolism	1	0.926596	0.311	0.014	Metabolism	ko00562	Inositol phosphate metabolism	0.926596	1	0	0	1	73
Drug metabolism - cytochrome P450	1	0.929187	0.311	0.014	Metabolism	ko00982	Drug metabolism - cytochrome P450	0.929187	1	0	0	1	74
Carbon metabolism	2	0.93499	0.621	0.016	Metabolism	ko01200	Carbon metabolism	0.93499	1	0	0	2	124
Synaptic vesicle cycle	1	0.936423	0.311	0.013	Organismal Systems	ko04721	Synaptic vesicle cycle	0.936423	1	0	0	1	77
AMPK signaling pathway	2	0.940494	0.621	0.016	Environmental Information Processing	ko04152	AMPK signaling pathway	0.940494	1	0	0	2	127
Cardiac muscle contraction	1	0.952315	0.311	0.012	Organismal Systems	ko04260	Cardiac muscle contraction	0.952315	1	0	0	1	85
Herpes simplex virus 1 infection	13	0.953667	4.037	0.024	Human Diseases	ko05168	Herpes simplex virus 1 infection	0.953667	1	0	0	13	550
Serotonergic synapse	2	0.95963	0.621	0.014	Organismal Systems	ko04726	Serotonergic synapse	0.95963	1	0	0	2	140
Ubiquitin mediated proteolysis	2	0.96529	0.621	0.014	Genetic Information Processing	ko04120	Ubiquitin mediated proteolysis	0.96529	1	0	0	2	145
Calcium signaling pathway	7	0.968704	2.174	0.02	Environmental Information Processing	ko04020	Calcium signaling pathway	0.968704	1	0	0	7	355
Phosphatidylinositol signaling system	1	0.971193	0.311	0.01	Environmental Information Processing	ko04070	Phosphatidylinositol signaling system	0.971193	1	0	0	1	99
Autophagy - animal	2	0.97195	0.621	0.013	Cellular Processes	ko04140	Autophagy - animal	0.97195	1	0	0	2	152
Intestinal immune network for IgA production	3	0.978164	0.932	0.014	Organismal Systems	ko04672	Intestinal immune network for IgA production	0.978164	1	0	0	3	207
Primary immunodeficiency	2	0.978725	0.621	0.012	Human Diseases	ko05340	Primary immunodeficiency	0.978725	1	0	0	2	161
Natural killer cell mediated cytotoxicity	3	0.987925	0.932	0.013	Organismal Systems	ko04650	Natural killer cell mediated cytotoxicity	0.987925	1	0	0	3	228
Fc epsilon RI signaling pathway	2	0.991415	0.621	0.011	Organismal Systems	ko04664	Fc epsilon RI signaling pathway	0.991415	1	0	0	2	190
Parkinson disease	1	0.992146	0.311	0.007	Human Diseases	ko05012	Parkinson disease	0.992146	1	0	0	1	135
Staphylococcus aureus infection	4	0.993275	1.242	0.014	Human Diseases	ko05150	Staphylococcus aureus infection	0.993275	1	0	0	4	295
Pathogenic Escherichia coli infection	1	0.994531	0.311	0.007	Human Diseases	ko05130	Pathogenic Escherichia coli infection	0.994531	1	0	0	1	145
Fc gamma R-mediated phagocytosis	2	0.995884	0.621	0.009	Organismal Systems	ko04666	Fc gamma R-mediated phagocytosis	0.995884	1	0	0	2	213
Allograft rejection	2	0.996923	0.621	0.009	Human Diseases	ko05330	Allograft rejection	0.996923	1	0	0	2	222
Autoimmune thyroid disease	2	0.998172	0.621	0.008	Human Diseases	ko05320	Autoimmune thyroid disease	0.998172	1	0	0	2	238
Viral myocarditis	2	0.998594	0.621	0.008	Human Diseases	ko05416	Viral myocarditis	0.998594	1	0	0	2	246
Asthma	1	0.998852	0.311	0.005	Human Diseases	ko05310	Asthma	0.998852	1	0	0	1	188
Systemic lupus erythematosus	1	0.999984	0.311	0.003	Human Diseases	ko05322	Systemic lupus erythematosus	0.999984	1	0	0	1	304
Olfactory transduction	1	1	0.311	0.001	Organismal Systems	ko04740	Olfactory transduction	1	1	0	0	1	1195

## Sheet: Up-DEPs-KEGG
id	num	pvalue	per	ratio	class	ID	Descrption	Pvalue	Qvalue	Up	Down	fg_num	bg_num
Ribosome	22	5.84293e-26	40	0.149	Genetic Information Processing	ko03010	Ribosome	5.84293e-26	6.89466e-24	0	0	22	148
Valine, leucine and isoleucine biosynthesis	1	0.0237084	1.818	0.25	Metabolism	ko00290	Valine, leucine and isoleucine biosynthesis	0.0237084	0.663583	0	0	1	4
Phototransduction - fly	1	0.0237084	1.818	0.25	Organismal Systems	ko04745	Phototransduction - fly	0.0237084	0.663583	0	0	1	4
Oocyte meiosis	3	0.0355091	5.455	0.025	Cellular Processes	ko04114	Oocyte meiosis	0.0355091	0.663583	0	0	3	121
Proteoglycans in cancer	4	0.0369726	7.273	0.019	Human Diseases	ko05205	Proteoglycans in cancer	0.0369726	0.663583	0	0	4	211
Cysteine and methionine metabolism	2	0.0412125	3.636	0.037	Metabolism	ko00270	Cysteine and methionine metabolism	0.0412125	0.663583	0	0	2	54
Mineral absorption	2	0.0412125	3.636	0.037	Organismal Systems	ko04978	Mineral absorption	0.0412125	0.663583	0	0	2	54
Salmonella infection	4	0.0456885	7.273	0.018	Human Diseases	ko05132	Salmonella infection	0.0456885	0.663583	0	0	4	226
Adrenergic signaling in cardiomyocytes	3	0.0603126	5.455	0.02	Organismal Systems	ko04261	Adrenergic signaling in cardiomyocytes	0.0603126	0.663583	0	0	3	150
Thyroid hormone synthesis	2	0.0654968	3.636	0.029	Organismal Systems	ko04918	Thyroid hormone synthesis	0.0654968	0.663583	0	0	2	70
Tight junction	3	0.0810794	5.455	0.018	Cellular Processes	ko04530	Tight junction	0.0810794	0.663583	0	0	3	170
Biosynthesis of amino acids	2	0.0843379	3.636	0.025	Metabolism	ko01230	Biosynthesis of amino acids	0.0843379	0.663583	0	0	2	81
Selenocompound metabolism	1	0.0860975	1.818	0.067	Metabolism	ko00450	Selenocompound metabolism	0.0860975	0.663583	0	0	1	15
ECM-receptor interaction	2	0.0989492	3.636	0.022	Environmental Information Processing	ko04512	ECM-receptor interaction	0.0989492	0.663583	0	0	2	89
Prolactin signaling pathway	2	0.0989492	3.636	0.022	Organismal Systems	ko04917	Prolactin signaling pathway	0.0989492	0.663583	0	0	2	89
Pantothenate and CoA biosynthesis	1	0.102422	1.818	0.056	Metabolism	ko00770	Pantothenate and CoA biosynthesis	0.102422	0.663583	0	0	1	18
Progesterone-mediated oocyte maturation	2	0.106506	3.636	0.022	Organismal Systems	ko04914	Progesterone-mediated oocyte maturation	0.106506	0.663583	0	0	2	93
2-Oxocarboxylic acid metabolism	1	0.113146	1.818	0.05	Metabolism	ko01210	2-Oxocarboxylic acid metabolism	0.113146	0.663583	0	0	1	20
Focal adhesion	3	0.117159	5.455	0.015	Cellular Processes	ko04510	Focal adhesion	0.117159	0.663583	0	0	3	200
Protein digestion and absorption	2	0.122064	3.636	0.02	Organismal Systems	ko04974	Protein digestion and absorption	0.122064	0.663583	0	0	2	101
AGE-RAGE signaling pathway in diabetic complications	2	0.126039	3.636	0.019	Human Diseases	ko04933	AGE-RAGE signaling pathway in diabetic complications	0.126039	0.663583	0	0	2	103
cAMP signaling pathway	3	0.138494	5.455	0.014	Environmental Information Processing	ko04024	cAMP signaling pathway	0.138494	0.663583	0	0	3	216
Regulation of actin cytoskeleton	3	0.141251	5.455	0.014	Cellular Processes	ko04810	Regulation of actin cytoskeleton	0.141251	0.663583	0	0	3	218
C-type lectin receptor signaling pathway	2	0.146353	3.636	0.018	Organismal Systems	ko04625	C-type lectin receptor signaling pathway	0.146353	0.663583	0	0	2	113
Thermogenesis	3	0.146821	5.455	0.014	Organismal Systems	ko04714	Thermogenesis	0.146821	0.663583	0	0	3	222
Pancreatic secretion	2	0.148421	3.636	0.018	Organismal Systems	ko04972	Pancreatic secretion	0.148421	0.663583	0	0	2	114
Circadian rhythm	1	0.164906	1.818	0.033	Organismal Systems	ko04710	Circadian rhythm	0.164906	0.663583	0	0	1	30
Citrate cycle (TCA cycle)	1	0.174896	1.818	0.031	Metabolism	ko00020	Citrate cycle (TCA cycle)	0.174896	0.663583	0	0	1	32
Platelet activation	2	0.175817	3.636	0.016	Organismal Systems	ko04611	Platelet activation	0.175817	0.663583	0	0	2	127
PI3K-Akt signaling pathway	5	0.176635	9.091	0.01	Environmental Information Processing	ko04151	PI3K-Akt signaling pathway	0.176635	0.663583	0	0	5	499
Galactose metabolism	1	0.184769	1.818	0.029	Metabolism	ko00052	Galactose metabolism	0.184769	0.663583	0	0	1	34
Apoptosis - multiple species	1	0.189661	1.818	0.029	Cellular Processes	ko04215	Apoptosis - multiple species	0.189661	0.663583	0	0	1	35
Parkinson disease	2	0.193063	3.636	0.015	Human Diseases	ko05012	Parkinson disease	0.193063	0.663583	0	0	2	135
Relaxin signaling pathway	2	0.197411	3.636	0.015	Organismal Systems	ko04926	Relaxin signaling pathway	0.197411	0.663583	0	0	2	137
Apelin signaling pathway	2	0.199589	3.636	0.014	Environmental Information Processing	ko04371	Apelin signaling pathway	0.199589	0.663583	0	0	2	138
Aldosterone-regulated sodium reabsorption	1	0.213696	1.818	0.025	Organismal Systems	ko04960	Aldosterone-regulated sodium reabsorption	0.213696	0.663583	0	0	1	40
Fat digestion and absorption	1	0.213696	1.818	0.025	Organismal Systems	ko04975	Fat digestion and absorption	0.213696	0.663583	0	0	1	40
Nicotine addiction	1	0.213696	1.818	0.025	Human Diseases	ko05033	Nicotine addiction	0.213696	0.663583	0	0	1	40
Glycine, serine and threonine metabolism	1	0.223113	1.818	0.024	Metabolism	ko00260	Glycine, serine and threonine metabolism	0.223113	0.67305	0	0	1	42
Non-alcoholic fatty liver disease	2	0.228153	3.636	0.013	Human Diseases	ko04932	Non-alcoholic fatty liver disease	0.228153	0.67305	0	0	2	151
mTOR signaling pathway	2	0.245887	3.636	0.013	Environmental Information Processing	ko04150	mTOR signaling pathway	0.245887	0.687978	0	0	2	159
Sphingolipid metabolism	1	0.246173	1.818	0.021	Metabolism	ko00600	Sphingolipid metabolism	0.246173	0.687978	0	0	1	47
Ether lipid metabolism	1	0.250704	1.818	0.021	Metabolism	ko00565	Ether lipid metabolism	0.250704	0.687978	0	0	1	48
Amino sugar and nucleotide sugar metabolism	1	0.264136	1.818	0.02	Metabolism	ko00520	Amino sugar and nucleotide sugar metabolism	0.264136	0.692235	0	0	1	51
cGMP-PKG signaling pathway	2	0.281497	3.636	0.011	Environmental Information Processing	ko04022	cGMP-PKG signaling pathway	0.281497	0.692235	0	0	2	175
Arginine and proline metabolism	1	0.281678	1.818	0.018	Metabolism	ko00330	Arginine and proline metabolism	0.281678	0.692235	0	0	1	55
Valine, leucine and isoleucine degradation	1	0.290295	1.818	0.018	Metabolism	ko00280	Valine, leucine and isoleucine degradation	0.290295	0.692235	0	0	1	57
Amyotrophic lateral sclerosis	1	0.290295	1.818	0.018	Human Diseases	ko05014	Amyotrophic lateral sclerosis	0.290295	0.692235	0	0	1	57
Hedgehog signaling pathway	1	0.307225	1.818	0.016	Environmental Information Processing	ko04340	Hedgehog signaling pathway	0.307225	0.692235	0	0	1	61
Endocrine and other factor-regulated calcium reabsorption	1	0.307225	1.818	0.016	Organismal Systems	ko04961	Endocrine and other factor-regulated calcium reabsorption	0.307225	0.692235	0	0	1	61
Legionellosis	1	0.311395	1.818	0.016	Human Diseases	ko05134	Legionellosis	0.311395	0.692235	0	0	1	62
Alzheimer disease	3	0.317521	5.455	0.009	Human Diseases	ko05010	Alzheimer disease	0.317521	0.692235	0	0	3	331
Glycerolipid metabolism	1	0.323758	1.818	0.015	Metabolism	ko00561	Glycerolipid metabolism	0.323758	0.692235	0	0	1	65
Mitophagy - animal	1	0.323758	1.818	0.015	Cellular Processes	ko04137	Mitophagy - animal	0.323758	0.692235	0	0	1	65
Long-term potentiation	1	0.331879	1.818	0.015	Organismal Systems	ko04720	Long-term potentiation	0.331879	0.692235	0	0	1	67
p53 signaling pathway	1	0.355671	1.818	0.014	Cellular Processes	ko04115	p53 signaling pathway	0.355671	0.692235	0	0	1	73
Calcium signaling pathway	3	0.3572	5.455	0.008	Environmental Information Processing	ko04020	Calcium signaling pathway	0.3572	0.692235	0	0	3	355
Human papillomavirus infection	3	0.362152	5.455	0.008	Human Diseases	ko05165	Human papillomavirus infection	0.362152	0.692235	0	0	3	358
Fc gamma R-mediated phagocytosis	2	0.365219	3.636	0.009	Organismal Systems	ko04666	Fc gamma R-mediated phagocytosis	0.365219	0.692235	0	0	2	213
Arrhythmogenic right ventricular cardiomyopathy	1	0.374861	1.818	0.013	Human Diseases	ko05412	Arrhythmogenic right ventricular cardiomyopathy	0.374861	0.692235	0	0	1	78
EGFR tyrosine kinase inhibitor resistance	1	0.382379	1.818	0.013	Human Diseases	ko01521	EGFR tyrosine kinase inhibitor resistance	0.382379	0.692235	0	0	1	80
Salivary secretion	1	0.389807	1.818	0.012	Organismal Systems	ko04970	Salivary secretion	0.389807	0.692235	0	0	1	82
Neuroactive ligand-receptor interaction	3	0.390105	5.455	0.008	Environmental Information Processing	ko04080	Neuroactive ligand-receptor interaction	0.390105	0.692235	0	0	3	375
Platinum drug resistance	1	0.393489	1.818	0.012	Human Diseases	ko01524	Platinum drug resistance	0.393489	0.692235	0	0	1	83
Cardiac muscle contraction	1	0.400787	1.818	0.012	Organismal Systems	ko04260	Cardiac muscle contraction	0.400787	0.692235	0	0	1	85
Amoebiasis	2	0.405851	3.636	0.009	Human Diseases	ko05146	Amoebiasis	0.405851	0.692235	0	0	2	232
Gap junction	1	0.407998	1.818	0.011	Cellular Processes	ko04540	Gap junction	0.407998	0.692235	0	0	1	87
Colorectal cancer	1	0.418656	1.818	0.011	Human Diseases	ko05210	Colorectal cancer	0.418656	0.692235	0	0	1	90
Hypertrophic cardiomyopathy	1	0.429125	1.818	0.011	Human Diseases	ko05410	Hypertrophic cardiomyopathy	0.429125	0.692235	0	0	1	93
GABAergic synapse	1	0.432574	1.818	0.011	Organismal Systems	ko04727	GABAergic synapse	0.432574	0.692235	0	0	1	94
Small cell lung cancer	1	0.439409	1.818	0.01	Human Diseases	ko05222	Small cell lung cancer	0.439409	0.692235	0	0	1	96
Drug metabolism - other enzymes	1	0.442797	1.818	0.01	Metabolism	ko00983	Drug metabolism - other enzymes	0.442797	0.692235	0	0	1	97
mRNA surveillance pathway	1	0.442797	1.818	0.01	Genetic Information Processing	ko03015	mRNA surveillance pathway	0.442797	0.692235	0	0	1	97
Morphine addiction	1	0.442797	1.818	0.01	Human Diseases	ko05032	Morphine addiction	0.442797	0.692235	0	0	1	97
Spinocerebellar ataxia	1	0.449511	1.818	0.01	Human Diseases	ko05017	Spinocerebellar ataxia	0.449511	0.692235	0	0	1	99
Glycerophospholipid metabolism	1	0.456147	1.818	0.01	Metabolism	ko00564	Glycerophospholipid metabolism	0.456147	0.692235	0	0	1	101
Choline metabolism in cancer	1	0.456147	1.818	0.01	Human Diseases	ko05231	Choline metabolism in cancer	0.456147	0.692235	0	0	1	101
Aldosterone synthesis and secretion	1	0.462703	1.818	0.01	Organismal Systems	ko04925	Aldosterone synthesis and secretion	0.462703	0.692235	0	0	1	103
Huntington disease	2	0.463445	3.636	0.008	Human Diseases	ko05016	Huntington disease	0.463445	0.692235	0	0	2	260
Phospholipase D signaling pathway	2	0.489104	3.636	0.007	Environmental Information Processing	ko04072	Phospholipase D signaling pathway	0.489104	0.692555	0	0	2	273
Insulin resistance	1	0.491261	1.818	0.009	Human Diseases	ko04931	Insulin resistance	0.491261	0.692555	0	0	1	112
Ras signaling pathway	2	0.500695	3.636	0.007	Environmental Information Processing	ko04014	Ras signaling pathway	0.500695	0.692555	0	0	2	279
Toxoplasmosis	1	0.50347	1.818	0.009	Human Diseases	ko05145	Toxoplasmosis	0.50347	0.692555	0	0	1	116
HIF-1 signaling pathway	1	0.509466	1.818	0.008	Environmental Information Processing	ko04066	HIF-1 signaling pathway	0.509466	0.692555	0	0	1	118
Leukocyte transendothelial migration	1	0.509466	1.818	0.008	Organismal Systems	ko04670	Leukocyte transendothelial migration	0.509466	0.692555	0	0	1	118
Thyroid hormone signaling pathway	1	0.509466	1.818	0.008	Organismal Systems	ko04919	Thyroid hormone signaling pathway	0.509466	0.692555	0	0	1	118
Carbon metabolism	1	0.52703	1.818	0.008	Metabolism	ko01200	Carbon metabolism	0.52703	0.692555	0	0	1	124
Neurotrophin signaling pathway	1	0.52703	1.818	0.008	Organismal Systems	ko04722	Neurotrophin signaling pathway	0.52703	0.692555	0	0	1	124
Oxidative phosphorylation	1	0.529897	1.818	0.008	Metabolism	ko00190	Oxidative phosphorylation	0.529897	0.692555	0	0	1	125
Sphingolipid signaling pathway	1	0.529897	1.818	0.008	Environmental Information Processing	ko04071	Sphingolipid signaling pathway	0.529897	0.692555	0	0	1	125
AMPK signaling pathway	1	0.53558	1.818	0.008	Environmental Information Processing	ko04152	AMPK signaling pathway	0.53558	0.692555	0	0	1	127
MAPK signaling pathway	2	0.539958	3.636	0.007	Environmental Information Processing	ko04010	MAPK signaling pathway	0.539958	0.692555	0	0	2	300
Tuberculosis	2	0.548998	3.636	0.007	Human Diseases	ko05152	Tuberculosis	0.548998	0.696578	0	0	2	305
Dopaminergic synapse	1	0.562996	1.818	0.007	Organismal Systems	ko04728	Dopaminergic synapse	0.562996	0.706739	0	0	1	137
Serotonergic synapse	1	0.570906	1.818	0.007	Organismal Systems	ko04726	Serotonergic synapse	0.570906	0.708125	0	0	1	140
Insulin signaling pathway	1	0.576102	1.818	0.007	Organismal Systems	ko04910	Insulin signaling pathway	0.576102	0.708125	0	0	1	142
Retrograde endocannabinoid signaling	1	0.59132	1.818	0.007	Organismal Systems	ko04723	Retrograde endocannabinoid signaling	0.59132	0.719338	0	0	1	148
Autophagy - animal	1	0.601166	1.818	0.007	Cellular Processes	ko04140	Autophagy - animal	0.601166	0.719432	0	0	1	152
Apoptosis	1	0.603591	1.818	0.007	Cellular Processes	ko04210	Apoptosis	0.603591	0.719432	0	0	1	153
Hippo signaling pathway	1	0.613147	1.818	0.006	Environmental Information Processing	ko04390	Hippo signaling pathway	0.613147	0.723513	0	0	1	157
Hepatitis B	1	0.633828	1.818	0.006	Human Diseases	ko05161	Hepatitis B	0.633828	0.73626	0	0	1	166
Yersinia infection	1	0.640478	1.818	0.006	Human Diseases	ko05135	Yersinia infection	0.640478	0.73626	0	0	1	169
Hepatitis C	1	0.642668	1.818	0.006	Human Diseases	ko05160	Hepatitis C	0.642668	0.73626	0	0	1	170
Cellular senescence	1	0.66386	1.818	0.006	Cellular Processes	ko04218	Cellular senescence	0.66386	0.745819	0	0	1	180
JAK-STAT signaling pathway	1	0.669973	1.818	0.005	Environmental Information Processing	ko04630	JAK-STAT signaling pathway	0.669973	0.745819	0	0	1	183
Influenza A	1	0.669973	1.818	0.005	Human Diseases	ko05164	Influenza A	0.669973	0.745819	0	0	1	183
Leishmaniasis	1	0.687666	1.818	0.005	Human Diseases	ko05140	Leishmaniasis	0.687666	0.758361	0	0	1	192
Measles	1	0.69709	1.818	0.005	Human Diseases	ko05162	Measles	0.69709	0.761635	0	0	1	197
Dilated cardiomyopathy	1	0.732071	1.818	0.005	Human Diseases	ko05414	Dilated cardiomyopathy	0.732071	0.787072	0	0	1	217
Kaposi sarcoma-associated herpesvirus infection	1	0.733712	1.818	0.005	Human Diseases	ko05167	Kaposi sarcoma-associated herpesvirus infection	0.733712	0.787072	0	0	1	218
Viral myocarditis	1	0.775853	1.818	0.004	Human Diseases	ko05416	Viral myocarditis	0.775853	0.824781	0	0	1	246
Human cytomegalovirus infection	1	0.793122	1.818	0.004	Human Diseases	ko05163	Human cytomegalovirus infection	0.793122	0.835611	0	0	1	259
Human immunodeficiency virus 1 infection	1	0.829202	1.818	0.003	Human Diseases	ko05170	Human immunodeficiency virus 1 infection	0.829202	0.865893	0	0	1	290
Cytokine-cytokine receptor interaction	1	0.845329	1.818	0.003	Environmental Information Processing	ko04060	Cytokine-cytokine receptor interaction	0.845329	0.874989	0	0	1	306
Epstein-Barr virus infection	1	0.913403	1.818	0.003	Human Diseases	ko05169	Epstein-Barr virus infection	0.913403	0.937231	0	0	1	399
Metabolic pathways	6	0.931615	10.909	0.004	Metabolism	ko01100	Metabolic pathways	0.931615	0.947678	0	0	6	1590
Herpes simplex virus 1 infection	1	0.966677	1.818	0.002	Human Diseases	ko05168	Herpes simplex virus 1 infection	0.966677	0.966677	0	0	1	550
Pathways in cancer	1	0.966677	1.818	0.002	Human Diseases	ko05200	Pathways in cancer	0.966677	0.966677	0	0	1	550

## Sheet: Down-DEGs-KEGG
id	num	pvalue	per	ratio	class	ID	Descrption	Pvalue	Qvalue	Up	Down	fg_num	bg_num
Retrograde endocannabinoid signaling	12	1.58068e-05	7.143	0.081	Organismal Systems	ko04723	Retrograde endocannabinoid signaling	1.58068e-05	0.0030191	0	0	12	148
Circadian entrainment	9	0.00011357	5.357	0.087	Organismal Systems	ko04713	Circadian entrainment	0.00011357	0.0108459	0	0	9	104
Neuroactive ligand-receptor interaction	17	0.000484767	10.119	0.045	Environmental Information Processing	ko04080	Neuroactive ligand-receptor interaction	0.000484767	0.0308635	0	0	17	375
Nicotine addiction	5	0.000751261	2.976	0.125	Human Diseases	ko05033	Nicotine addiction	0.000751261	0.0358727	0	0	5	40
Glutamatergic synapse	8	0.00147373	4.762	0.067	Organismal Systems	ko04724	Glutamatergic synapse	0.00147373	0.0562966	0	0	8	119
Insulin secretion	6	0.00506398	3.571	0.069	Organismal Systems	ko04911	Insulin secretion	0.00506398	0.161203	0	0	6	87
Other types of O-glycan biosynthesis	4	0.0089364	2.381	0.089	Metabolism	ko00514	Other types of O-glycan biosynthesis	0.0089364	0.218183	0	0	4	45
Glycosaminoglycan biosynthesis - heparan sulfate / heparin	3	0.00913856	1.786	0.125	Metabolism	ko00534	Glycosaminoglycan biosynthesis - heparan sulfate / heparin	0.00913856	0.218183	0	0	3	24
Aldosterone synthesis and secretion	6	0.0113065	3.571	0.058	Organismal Systems	ko04925	Aldosterone synthesis and secretion	0.0113065	0.219122	0	0	6	103
Herpes simplex virus 1 infection	18	0.0114723	10.714	0.033	Human Diseases	ko05168	Herpes simplex virus 1 infection	0.0114723	0.219122	0	0	18	550
Dopaminergic synapse	7	0.0126707	4.167	0.051	Organismal Systems	ko04728	Dopaminergic synapse	0.0126707	0.22001	0	0	7	137
cAMP signaling pathway	9	0.0174468	5.357	0.042	Environmental Information Processing	ko04024	cAMP signaling pathway	0.0174468	0.277694	0	0	9	216
Adrenergic signaling in cardiomyocytes	7	0.0199369	4.167	0.047	Organismal Systems	ko04261	Adrenergic signaling in cardiomyocytes	0.0199369	0.284853	0	0	7	150
Cholinergic synapse	6	0.0208792	3.571	0.051	Organismal Systems	ko04725	Cholinergic synapse	0.0208792	0.284853	0	0	6	118
GABAergic synapse	5	0.0285961	2.976	0.053	Organismal Systems	ko04727	GABAergic synapse	0.0285961	0.337758	0	0	5	94
Calcium signaling pathway	12	0.0292278	7.143	0.034	Environmental Information Processing	ko04020	Calcium signaling pathway	0.0292278	0.337758	0	0	12	355
Morphine addiction	5	0.0321605	2.976	0.052	Human Diseases	ko05032	Morphine addiction	0.0321605	0.337758	0	0	5	97
MicroRNAs in cancer	7	0.0332775	4.167	0.042	Human Diseases	ko05206	MicroRNAs in cancer	0.0332775	0.337758	0	0	7	167
Phosphatidylinositol signaling system	5	0.0346845	2.976	0.051	Environmental Information Processing	ko04070	Phosphatidylinositol signaling system	0.0346845	0.337758	0	0	5	99
Amphetamine addiction	4	0.0354436	2.381	0.059	Human Diseases	ko05031	Amphetamine addiction	0.0354436	0.337758	0	0	4	68
Purine metabolism	6	0.0418157	3.571	0.043	Metabolism	ko00230	Purine metabolism	0.0418157	0.337758	0	0	6	139
Cortisol synthesis and secretion	4	0.0423672	2.381	0.056	Organismal Systems	ko04927	Cortisol synthesis and secretion	0.0423672	0.337758	0	0	4	72
Serotonergic synapse	6	0.0430548	3.571	0.043	Organismal Systems	ko04726	Serotonergic synapse	0.0430548	0.337758	0	0	6	140
Inositol phosphate metabolism	4	0.0442092	2.381	0.055	Metabolism	ko00562	Inositol phosphate metabolism	0.0442092	0.337758	0	0	4	73
p53 signaling pathway	4	0.0442092	2.381	0.055	Cellular Processes	ko04115	p53 signaling pathway	0.0442092	0.337758	0	0	4	73
Glycosaminoglycan biosynthesis - chondroitin sulfate / dermatan sulfate	2	0.0508135	1.19	0.1	Metabolism	ko00532	Glycosaminoglycan biosynthesis - chondroitin sulfate / dermatan sulfate	0.0508135	0.373283	0	0	2	20
Type II diabetes mellitus	3	0.0628703	1.786	0.06	Human Diseases	ko04930	Type II diabetes mellitus	0.0628703	0.444749	0	0	3	50
Mineral absorption	3	0.0755447	1.786	0.056	Organismal Systems	ko04978	Mineral absorption	0.0755447	0.513614	0	0	3	54
Cushing syndrome	6	0.0779832	3.571	0.037	Human Diseases	ko04934	Cushing syndrome	0.0779832	0.513614	0	0	6	163
Endocrine and other factor-regulated calcium reabsorption	3	0.100162	1.786	0.049	Organismal Systems	ko04961	Endocrine and other factor-regulated calcium reabsorption	0.100162	0.637637	0	0	3	61
Mucin type O-glycan biosynthesis	2	0.103491	1.19	0.067	Metabolism	ko00512	Mucin type O-glycan biosynthesis	0.103491	0.637637	0	0	2	30
Axon guidance	6	0.1161	3.571	0.033	Organismal Systems	ko04360	Axon guidance	0.1161	0.692974	0	0	6	182
Long-term potentiation	3	0.12347	1.786	0.045	Organismal Systems	ko04720	Long-term potentiation	0.12347	0.714631	0	0	3	67
Metabolic pathways	35	0.131434	20.833	0.022	Metabolism	ko01100	Metabolic pathways	0.131434	0.738351	0	0	35	1590
Vitamin B6 metabolism	1	0.152934	0.595	0.111	Metabolism	ko00750	Vitamin B6 metabolism	0.152934	0.834581	0	0	1	9
Arrhythmogenic right ventricular cardiomyopathy	3	0.17056	1.786	0.038	Human Diseases	ko05412	Arrhythmogenic right ventricular cardiomyopathy	0.17056	0.887385	0	0	3	78
Bladder cancer	2	0.171902	1.19	0.049	Human Diseases	ko05219	Bladder cancer	0.171902	0.887385	0	0	2	41
Oocyte meiosis	4	0.18011	2.381	0.033	Cellular Processes	ko04114	Oocyte meiosis	0.18011	0.896643	0	0	4	121
MAPK signaling pathway	8	0.183084	4.762	0.027	Environmental Information Processing	ko04010	MAPK signaling pathway	0.183084	0.896643	0	0	8	300
Neurotrophin signaling pathway	4	0.191129	2.381	0.032	Organismal Systems	ko04722	Neurotrophin signaling pathway	0.191129	0.901216	0	0	4	124
Bile secretion	3	0.193455	1.786	0.036	Organismal Systems	ko04976	Bile secretion	0.193455	0.901216	0	0	3	83
Synthesis and degradation of ketone bodies	1	0.198554	0.595	0.083	Metabolism	ko00072	Synthesis and degradation of ketone bodies	0.198554	0.902949	0	0	1	12
Peroxisome	3	0.212291	1.786	0.034	Cellular Processes	ko04146	Peroxisome	0.212291	0.936071	0	0	3	87
cGMP-PKG signaling pathway	5	0.215983	2.976	0.029	Environmental Information Processing	ko04022	cGMP-PKG signaling pathway	0.215983	0.936071	0	0	5	175
Carbohydrate digestion and absorption	2	0.231954	1.19	0.04	Organismal Systems	ko04973	Carbohydrate digestion and absorption	0.231954	0.936071	0	0	2	50
N-Glycan biosynthesis	2	0.23873	1.19	0.039	Metabolism	ko00510	N-Glycan biosynthesis	0.23873	0.936071	0	0	2	51
GnRH signaling pathway	3	0.241235	1.786	0.032	Organismal Systems	ko04912	GnRH signaling pathway	0.241235	0.936071	0	0	3	93
Progesterone-mediated oocyte maturation	3	0.241235	1.786	0.032	Organismal Systems	ko04914	Progesterone-mediated oocyte maturation	0.241235	0.936071	0	0	3	93
Glycosphingolipid biosynthesis - ganglio series	1	0.241732	0.595	0.067	Metabolism	ko00604	Glycosphingolipid biosynthesis - ganglio series	0.241732	0.936071	0	0	1	15
Apelin signaling pathway	4	0.245045	2.381	0.029	Environmental Information Processing	ko04371	Apelin signaling pathway	0.245045	0.936071	0	0	4	138
Nitrogen metabolism	1	0.269224	0.595	0.059	Metabolism	ko00910	Nitrogen metabolism	0.269224	0.963855	0	0	1	17
Spinocerebellar ataxia	3	0.270786	1.786	0.03	Human Diseases	ko05017	Spinocerebellar ataxia	0.270786	0.963855	0	0	3	99
ABC transporters	2	0.27951	1.19	0.035	Environmental Information Processing	ko02010	ABC transporters	0.27951	0.963855	0	0	2	57
Amyotrophic lateral sclerosis	2	0.27951	1.19	0.035	Human Diseases	ko05014	Amyotrophic lateral sclerosis	0.27951	0.963855	0	0	2	57
Glycerophospholipid metabolism	3	0.280731	1.786	0.03	Metabolism	ko00564	Glycerophospholipid metabolism	0.280731	0.963855	0	0	3	101
Fatty acid biosynthesis	1	0.282596	0.595	0.056	Metabolism	ko00061	Fatty acid biosynthesis	0.282596	0.963855	0	0	1	18
Pyrimidine metabolism	2	0.299874	1.19	0.033	Metabolism	ko00240	Pyrimidine metabolism	0.299874	1	0	0	2	60
Glycosaminoglycan degradation	1	0.321271	0.595	0.048	Metabolism	ko00531	Glycosaminoglycan degradation	0.321271	1	0	0	1	21
Cell adhesion molecules	5	0.32749	2.976	0.024	Environmental Information Processing	ko04514	Cell adhesion molecules	0.32749	1	0	0	5	207
Glycerolipid metabolism	2	0.333584	1.19	0.031	Metabolism	ko00561	Glycerolipid metabolism	0.333584	1	0	0	2	65
Huntington disease	6	0.33896	3.571	0.023	Human Diseases	ko05016	Huntington disease	0.33896	1	0	0	6	260
Lysine degradation	2	0.340276	1.19	0.03	Metabolism	ko00310	Lysine degradation	0.340276	1	0	0	2	66
GnRH secretion	2	0.340276	1.19	0.03	Organismal Systems	ko04929	GnRH secretion	0.340276	1	0	0	2	66
Pancreatic secretion	3	0.345862	1.786	0.026	Organismal Systems	ko04972	Pancreatic secretion	0.345862	1	0	0	3	114
Glutathione metabolism	2	0.353596	1.19	0.029	Metabolism	ko00480	Glutathione metabolism	0.353596	1	0	0	2	68
Mannose type O-glycan biosynthesis	1	0.357872	0.595	0.042	Metabolism	ko00515	Mannose type O-glycan biosynthesis	0.357872	1	0	0	1	24
Mismatch repair	1	0.369631	0.595	0.04	Genetic Information Processing	ko03430	Mismatch repair	0.369631	1	0	0	1	25
Tight junction	4	0.376672	2.381	0.024	Cellular Processes	ko04530	Tight junction	0.376672	1	0	0	4	170
Cell cycle	3	0.395711	1.786	0.024	Cellular Processes	ko04110	Cell cycle	0.395711	1	0	0	3	124
Renin secretion	2	0.399409	1.19	0.027	Organismal Systems	ko04924	Renin secretion	0.399409	1	0	0	2	75
Gastric acid secretion	2	0.399409	1.19	0.027	Organismal Systems	ko04971	Gastric acid secretion	0.399409	1	0	0	2	75
Alzheimer disease	7	0.401159	4.167	0.021	Human Diseases	ko05010	Alzheimer disease	0.401159	1	0	0	7	331
Histidine metabolism	1	0.403639	0.595	0.036	Metabolism	ko00340	Histidine metabolism	0.403639	1	0	0	1	28
Butanoate metabolism	1	0.403639	0.595	0.036	Metabolism	ko00650	Butanoate metabolism	0.403639	1	0	0	1	28
Synaptic vesicle cycle	2	0.412229	1.19	0.026	Organismal Systems	ko04721	Synaptic vesicle cycle	0.412229	1	0	0	2	77
Circadian rhythm	1	0.425292	0.595	0.033	Organismal Systems	ko04710	Circadian rhythm	0.425292	1	0	0	1	30
Salivary secretion	2	0.443672	1.19	0.024	Organismal Systems	ko04970	Salivary secretion	0.443672	1	0	0	2	82
RNA degradation	2	0.44985	1.19	0.024	Genetic Information Processing	ko03018	RNA degradation	0.44985	1	0	0	2	83
Cardiac muscle contraction	2	0.46209	1.19	0.024	Organismal Systems	ko04260	Cardiac muscle contraction	0.46209	1	0	0	2	85
Galactose metabolism	1	0.46628	0.595	0.029	Metabolism	ko00052	Galactose metabolism	0.46628	1	0	0	1	34
Autophagy - other	1	0.46628	0.595	0.029	Cellular Processes	ko04136	Autophagy - other	0.46628	1	0	0	1	34
ErbB signaling pathway	2	0.468151	1.19	0.023	Environmental Information Processing	ko04012	ErbB signaling pathway	0.468151	1	0	0	2	86
Gap junction	2	0.474171	1.19	0.023	Cellular Processes	ko04540	Gap junction	0.474171	1	0	0	2	87
Taste transduction	2	0.474171	1.19	0.023	Organismal Systems	ko04742	Taste transduction	0.474171	1	0	0	2	87
Base excision repair	1	0.476064	0.595	0.029	Genetic Information Processing	ko03410	Base excision repair	0.476064	1	0	0	1	35
Apoptosis - multiple species	1	0.476064	0.595	0.029	Cellular Processes	ko04215	Apoptosis - multiple species	0.476064	1	0	0	1	35
Longevity regulating pathway	2	0.503648	1.19	0.022	Organismal Systems	ko04211	Longevity regulating pathway	0.503648	1	0	0	2	92
Alanine, aspartate and glutamate metabolism	1	0.50436	0.595	0.026	Metabolism	ko00250	Alanine, aspartate and glutamate metabolism	0.50436	1	0	0	1	38
Renin-angiotensin system	1	0.50436	0.595	0.026	Organismal Systems	ko04614	Renin-angiotensin system	0.50436	1	0	0	1	38
Hypertrophic cardiomyopathy	2	0.509415	1.19	0.022	Human Diseases	ko05410	Hypertrophic cardiomyopathy	0.509415	1	0	0	2	93
TGF-beta signaling pathway	2	0.520819	1.19	0.021	Environmental Information Processing	ko04350	TGF-beta signaling pathway	0.520819	1	0	0	2	95
Various types of N-glycan biosynthesis	1	0.522375	0.595	0.025	Metabolism	ko00513	Various types of N-glycan biosynthesis	0.522375	1	0	0	1	40
Aldosterone-regulated sodium reabsorption	1	0.522375	0.595	0.025	Organismal Systems	ko04960	Aldosterone-regulated sodium reabsorption	0.522375	1	0	0	1	40
Fat digestion and absorption	1	0.522375	0.595	0.025	Organismal Systems	ko04975	Fat digestion and absorption	0.522375	1	0	0	1	40
Small cell lung cancer	2	0.526455	1.19	0.021	Human Diseases	ko05222	Small cell lung cancer	0.526455	1	0	0	2	96
Autophagy - animal	3	0.528116	1.786	0.02	Cellular Processes	ko04140	Autophagy - animal	0.528116	1	0	0	3	152
Oxytocin signaling pathway	3	0.550093	1.786	0.019	Organismal Systems	ko04921	Oxytocin signaling pathway	0.550093	1	0	0	3	157
Vasopressin-regulated water reabsorption	1	0.556476	0.595	0.023	Organismal Systems	ko04962	Vasopressin-regulated water reabsorption	0.556476	1	0	0	1	44
Melanogenesis	2	0.575144	1.19	0.019	Organismal Systems	ko04916	Melanogenesis	0.575144	1	0	0	2	105
Cocaine addiction	1	0.588155	0.595	0.021	Human Diseases	ko05030	Cocaine addiction	0.588155	1	0	0	1	48
Parathyroid hormone synthesis, secretion and action	2	0.590548	1.19	0.019	Organismal Systems	ko04928	Parathyroid hormone synthesis, secretion and action	0.590548	1	0	0	2	108
Salmonella infection	4	0.595701	2.381	0.018	Human Diseases	ko05132	Salmonella infection	0.595701	1	0	0	4	226
Protein processing in endoplasmic reticulum	3	0.596274	1.786	0.018	Genetic Information Processing	ko04141	Protein processing in endoplasmic reticulum	0.596274	1	0	0	3	168
Amino sugar and nucleotide sugar metabolism	1	0.610428	0.595	0.02	Metabolism	ko00520	Amino sugar and nucleotide sugar metabolism	0.610428	1	0	0	1	51
Insulin resistance	2	0.610441	1.19	0.018	Human Diseases	ko04931	Insulin resistance	0.610441	1	0	0	2	112
Tryptophan metabolism	1	0.617583	0.595	0.019	Metabolism	ko00380	Tryptophan metabolism	0.617583	1	0	0	1	52
Cholesterol metabolism	1	0.617583	0.595	0.019	Organismal Systems	ko04979	Cholesterol metabolism	0.617583	1	0	0	1	52
Notch signaling pathway	1	0.631504	0.595	0.019	Environmental Information Processing	ko04330	Notch signaling pathway	0.631504	1	0	0	1	54
Growth hormone synthesis, secretion and action	2	0.634267	1.19	0.017	Organismal Systems	ko04935	Growth hormone synthesis, secretion and action	0.634267	1	0	0	2	117
Necroptosis	3	0.635515	1.786	0.017	Cellular Processes	ko04217	Necroptosis	0.635515	1	0	0	3	178
Cellular senescence	3	0.64304	1.786	0.017	Cellular Processes	ko04218	Cellular senescence	0.64304	1	0	0	3	180
Valine, leucine and isoleucine degradation	1	0.651446	0.595	0.018	Metabolism	ko00280	Valine, leucine and isoleucine degradation	0.651446	1	0	0	1	57
TNF signaling pathway	2	0.652503	1.19	0.017	Environmental Information Processing	ko04668	TNF signaling pathway	0.652503	1	0	0	2	121
Regulation of lipolysis in adipocytes	1	0.670315	0.595	0.017	Organismal Systems	ko04923	Regulation of lipolysis in adipocytes	0.670315	1	0	0	1	60
Fatty acid metabolism	1	0.676376	0.595	0.016	Metabolism	ko01212	Fatty acid metabolism	0.676376	1	0	0	1	61
Hedgehog signaling pathway	1	0.676376	0.595	0.016	Environmental Information Processing	ko04340	Hedgehog signaling pathway	0.676376	1	0	0	1	61
Platelet activation	2	0.678497	1.19	0.016	Organismal Systems	ko04611	Platelet activation	0.678497	1	0	0	2	127
Pathways in cancer	9	0.681456	5.357	0.016	Human Diseases	ko05200	Pathways in cancer	0.681456	1	0	0	9	550
Legionellosis	1	0.682327	0.595	0.016	Human Diseases	ko05134	Legionellosis	0.682327	1	0	0	1	62
Longevity regulating pathway - multiple species	1	0.693903	0.595	0.016	Organismal Systems	ko04213	Longevity regulating pathway - multiple species	0.693903	1	0	0	1	64
Inflammatory mediator regulation of TRP channels	2	0.694938	1.19	0.015	Organismal Systems	ko04750	Inflammatory mediator regulation of TRP channels	0.694938	1	0	0	2	131
Long-term depression	1	0.699533	0.595	0.015	Organismal Systems	ko04730	Long-term depression	0.699533	1	0	0	1	65
Measles	3	0.702588	1.786	0.015	Human Diseases	ko05162	Measles	0.702588	1	0	0	3	197
Rap1 signaling pathway	4	0.718355	2.381	0.015	Environmental Information Processing	ko04015	Rap1 signaling pathway	0.718355	1	0	0	4	265
Endocytosis	4	0.721109	2.381	0.015	Cellular Processes	ko04144	Endocytosis	0.721109	1	0	0	4	266
Vascular smooth muscle contraction	2	0.725747	1.19	0.014	Organismal Systems	ko04270	Vascular smooth muscle contraction	0.725747	1	0	0	2	139
Ovarian steroidogenesis	1	0.726176	0.595	0.014	Organismal Systems	ko04913	Ovarian steroidogenesis	0.726176	1	0	0	1	70
Thyroid hormone synthesis	1	0.726176	0.595	0.014	Organismal Systems	ko04918	Thyroid hormone synthesis	0.726176	1	0	0	1	70
Estrogen signaling pathway	2	0.729408	1.19	0.014	Organismal Systems	ko04915	Estrogen signaling pathway	0.729408	1	0	0	2	140
Phospholipase D signaling pathway	4	0.739832	2.381	0.015	Environmental Information Processing	ko04072	Phospholipase D signaling pathway	0.739832	1	0	0	4	273
Acute myeloid leukemia	1	0.74102	0.595	0.014	Human Diseases	ko05221	Acute myeloid leukemia	0.74102	1	0	0	1	73
Lysosome	2	0.750521	1.19	0.014	Cellular Processes	ko04142	Lysosome	0.750521	1	0	0	2	146
Glioma	1	0.755064	0.595	0.013	Human Diseases	ko05214	Glioma	0.755064	1	0	0	1	76
Ras signaling pathway	4	0.755119	2.381	0.014	Environmental Information Processing	ko04014	Ras signaling pathway	0.755119	1	0	0	4	279
Ribosome biogenesis in eukaryotes	1	0.759575	0.595	0.013	Genetic Information Processing	ko03008	Ribosome biogenesis in eukaryotes	0.759575	1	0	0	1	77
Dilated cardiomyopathy	3	0.762667	1.786	0.014	Human Diseases	ko05414	Dilated cardiomyopathy	0.762667	1	0	0	3	217
Gastric cancer	2	0.763802	1.19	0.013	Human Diseases	ko05226	Gastric cancer	0.763802	1	0	0	2	150
Regulation of actin cytoskeleton	3	0.765397	1.786	0.014	Cellular Processes	ko04810	Regulation of actin cytoskeleton	0.765397	1	0	0	3	218
Apoptosis	2	0.773358	1.19	0.013	Cellular Processes	ko04210	Apoptosis	0.773358	1	0	0	2	153
Thermogenesis	3	0.776064	1.786	0.014	Organismal Systems	ko04714	Thermogenesis	0.776064	1	0	0	3	222
Platinum drug resistance	1	0.784958	0.595	0.012	Human Diseases	ko01524	Platinum drug resistance	0.784958	1	0	0	1	83
Fluid shear stress and atherosclerosis	2	0.788541	1.19	0.013	Human Diseases	ko05418	Fluid shear stress and atherosclerosis	0.788541	1	0	0	2	158
ECM-receptor interaction	1	0.807676	0.595	0.011	Environmental Information Processing	ko04512	ECM-receptor interaction	0.807676	1	0	0	1	89
Hepatitis B	2	0.810984	1.19	0.012	Human Diseases	ko05161	Hepatitis B	0.810984	1	0	0	2	166
Tuberculosis	4	0.8135	2.381	0.013	Human Diseases	ko05152	Tuberculosis	0.8135	1	0	0	4	305
PPAR signaling pathway	1	0.818123	0.595	0.011	Organismal Systems	ko03320	PPAR signaling pathway	0.818123	1	0	0	1	92
Hepatitis C	2	0.821395	1.19	0.012	Human Diseases	ko05160	Hepatitis C	0.821395	1	0	0	2	170
Arachidonic acid metabolism	1	0.824773	0.595	0.011	Metabolism	ko00590	Arachidonic acid metabolism	0.824773	1	0	0	1	94
Endocrine resistance	1	0.824773	0.595	0.011	Human Diseases	ko01522	Endocrine resistance	0.824773	1	0	0	1	94
Drug metabolism - other enzymes	1	0.834296	0.595	0.01	Metabolism	ko00983	Drug metabolism - other enzymes	0.834296	1	0	0	1	97
Viral protein interaction with cytokine and cytokine receptor	1	0.834296	0.595	0.01	Environmental Information Processing	ko04061	Viral protein interaction with cytokine and cytokine receptor	0.834296	1	0	0	1	97
Protein digestion and absorption	1	0.846199	0.595	0.01	Organismal Systems	ko04974	Protein digestion and absorption	0.846199	1	0	0	1	101
Prostate cancer	1	0.846199	0.595	0.01	Human Diseases	ko05215	Prostate cancer	0.846199	1	0	0	1	101
Choline metabolism in cancer	1	0.846199	0.595	0.01	Human Diseases	ko05231	Choline metabolism in cancer	0.846199	1	0	0	1	101
Glucagon signaling pathway	1	0.854564	0.595	0.01	Organismal Systems	ko04922	Glucagon signaling pathway	0.854564	1	0	0	1	104
C-type lectin receptor signaling pathway	1	0.877042	0.595	0.009	Organismal Systems	ko04625	C-type lectin receptor signaling pathway	0.877042	1	0	0	1	113
HIF-1 signaling pathway	1	0.888	0.595	0.008	Environmental Information Processing	ko04066	HIF-1 signaling pathway	0.888	1	0	0	1	118
Leukocyte transendothelial migration	1	0.888	0.595	0.008	Organismal Systems	ko04670	Leukocyte transendothelial migration	0.888	1	0	0	1	118
Proteoglycans in cancer	2	0.901902	1.19	0.009	Human Diseases	ko05205	Proteoglycans in cancer	0.901902	1	0	0	2	211
Osteoclast differentiation	1	0.905335	0.595	0.008	Organismal Systems	ko04380	Osteoclast differentiation	0.905335	1	0	0	1	127
FoxO signaling pathway	1	0.916951	0.595	0.007	Environmental Information Processing	ko04068	FoxO signaling pathway	0.916951	1	0	0	1	134
Parkinson disease	1	0.91849	0.595	0.007	Human Diseases	ko05012	Parkinson disease	0.91849	1	0	0	1	135
Relaxin signaling pathway	1	0.921484	0.595	0.007	Organismal Systems	ko04926	Relaxin signaling pathway	0.921484	1	0	0	1	137
Cytokine-cytokine receptor interaction	3	0.922349	1.786	0.01	Environmental Information Processing	ko04060	Cytokine-cytokine receptor interaction	0.922349	1	0	0	3	306
Signaling pathways regulating pluripotency of stem cells	1	0.928499	0.595	0.007	Cellular Processes	ko04550	Signaling pathways regulating pluripotency of stem cells	0.928499	1	0	0	1	142
Spliceosome	1	0.9361	0.595	0.007	Genetic Information Processing	ko03040	Spliceosome	0.9361	1	0	0	1	148
Breast cancer	1	0.937286	0.595	0.007	Human Diseases	ko05224	Breast cancer	0.937286	1	0	0	1	149
mTOR signaling pathway	1	0.948008	0.595	0.006	Environmental Information Processing	ko04150	mTOR signaling pathway	0.948008	1	0	0	1	159
Wnt signaling pathway	1	0.950854	0.595	0.006	Environmental Information Processing	ko04310	Wnt signaling pathway	0.950854	1	0	0	1	162
Yersinia infection	1	0.956906	0.595	0.006	Human Diseases	ko05135	Yersinia infection	0.956906	1	0	0	1	169
Hepatocellular carcinoma	1	0.9615	0.595	0.006	Human Diseases	ko05225	Hepatocellular carcinoma	0.9615	1	0	0	1	175
Human papillomavirus infection	3	0.96213	1.786	0.008	Human Diseases	ko05165	Human papillomavirus infection	0.96213	1	0	0	3	358
Nucleocytoplasmic transport	1	0.962217	0.595	0.006	Genetic Information Processing	ko03013	Nucleocytoplasmic transport	0.962217	1	0	0	1	176
JAK-STAT signaling pathway	1	0.966876	0.595	0.005	Environmental Information Processing	ko04630	JAK-STAT signaling pathway	0.966876	1	0	0	1	183
Influenza A	1	0.966876	0.595	0.005	Human Diseases	ko05164	Influenza A	0.966876	1	0	0	1	183
Human T-cell leukemia virus 1 infection	2	0.969841	1.19	0.007	Human Diseases	ko05166	Human T-cell leukemia virus 1 infection	0.969841	1	0	0	2	287
Chemokine signaling pathway	1	0.971506	0.595	0.005	Organismal Systems	ko04062	Chemokine signaling pathway	0.971506	1	0	0	1	191
Focal adhesion	1	0.975949	0.595	0.005	Cellular Processes	ko04510	Focal adhesion	0.975949	1	0	0	1	200
Alcoholism	1	0.977271	0.595	0.005	Human Diseases	ko05034	Alcoholism	0.977271	1	0	0	1	203
Hematopoietic cell lineage	1	0.982548	0.595	0.005	Organismal Systems	ko04640	Hematopoietic cell lineage	0.982548	1	0	0	1	217
Kaposi sarcoma-associated herpesvirus infection	1	0.982874	0.595	0.005	Human Diseases	ko05167	Kaposi sarcoma-associated herpesvirus infection	0.982874	1	0	0	1	218
PI3K-Akt signaling pathway	4	0.983394	2.381	0.008	Environmental Information Processing	ko04151	PI3K-Akt signaling pathway	0.983394	1	0	0	4	499
NOD-like receptor signaling pathway	1	0.984709	0.595	0.004	Organismal Systems	ko04621	NOD-like receptor signaling pathway	0.984709	1	0	0	1	224
Viral carcinogenesis	1	0.985276	0.595	0.004	Human Diseases	ko05203	Viral carcinogenesis	0.985276	1	0	0	1	226
Human cytomegalovirus infection	1	0.992118	0.595	0.004	Human Diseases	ko05163	Human cytomegalovirus infection	0.992118	1	0	0	1	259
Epstein-Barr virus infection	2	0.99525	1.19	0.005	Human Diseases	ko05169	Epstein-Barr virus infection	0.99525	1	0	0	2	399
Human immunodeficiency virus 1 infection	1	0.995627	0.595	0.003	Human Diseases	ko05170	Human immunodeficiency virus 1 infection	0.995627	1	0	0	1	290
Staphylococcus aureus infection	1	0.996024	0.595	0.003	Human Diseases	ko05150	Staphylococcus aureus infection	0.996024	1	0	0	1	295
Phagosome	1	0.996837	0.595	0.003	Cellular Processes	ko04145	Phagosome	0.996837	1	0	0	1	307
Transcriptional misregulation in cancer	1	0.998528	0.595	0.003	Human Diseases	ko05202	Transcriptional misregulation in cancer	0.998528	1	0	0	1	347
Olfactory transduction	2	1	1.19	0.002	Organismal Systems	ko04740	Olfactory transduction	1	1	0	0	2	1195

## Sheet: Down-DEPs-KEGG
id	num	pvalue	per	ratio	class	ID	Descrption	Pvalue	Qvalue	Up	Down	fg_num	bg_num
D-Arginine and D-ornithine metabolism	1	0.00228311	4.762	1	Metabolism	ko00472	D-Arginine and D-ornithine metabolism	0.00228311	0.184087	0	0	1	1
Glycine, serine and threonine metabolism	2	0.00404587	9.524	0.048	Metabolism	ko00260	Glycine, serine and threonine metabolism	0.00404587	0.184087	0	0	2	42
Cell adhesion molecules	3	0.0110798	14.286	0.014	Environmental Information Processing	ko04514	Cell adhesion molecules	0.0110798	0.319763	0	0	3	207
Taste transduction	2	0.0165278	9.524	0.023	Organismal Systems	ko04742	Taste transduction	0.0165278	0.319763	0	0	2	87
mRNA surveillance pathway	2	0.0202911	9.524	0.021	Genetic Information Processing	ko03015	mRNA surveillance pathway	0.0202911	0.319763	0	0	2	97
IL-17 signaling pathway	2	0.0210833	9.524	0.02	Organismal Systems	ko04657	IL-17 signaling pathway	0.0210833	0.319763	0	0	2	99
Glutamatergic synapse	2	0.0296931	9.524	0.017	Organismal Systems	ko04724	Glutamatergic synapse	0.0296931	0.386011	0	0	2	119
FoxO signaling pathway	2	0.0369243	9.524	0.015	Environmental Information Processing	ko04068	FoxO signaling pathway	0.0369243	0.414651	0	0	2	134
Cushing syndrome	2	0.0525955	9.524	0.012	Human Diseases	ko04934	Cushing syndrome	0.0525955	0.414651	0	0	2	163
DNA replication	1	0.0812467	4.762	0.027	Genetic Information Processing	ko03030	DNA replication	0.0812467	0.414651	0	0	1	37
Arginine and proline metabolism	1	0.11846	4.762	0.018	Metabolism	ko00330	Arginine and proline metabolism	0.11846	0.414651	0	0	1	55
ABC transporters	1	0.122505	4.762	0.018	Environmental Information Processing	ko02010	ABC transporters	0.122505	0.414651	0	0	1	57
Regulation of lipolysis in adipocytes	1	0.12854	4.762	0.017	Organismal Systems	ko04923	Regulation of lipolysis in adipocytes	0.12854	0.414651	0	0	1	60
Hedgehog signaling pathway	1	0.130543	4.762	0.016	Environmental Information Processing	ko04340	Hedgehog signaling pathway	0.130543	0.414651	0	0	1	61
Long-term depression	1	0.13851	4.762	0.015	Organismal Systems	ko04730	Long-term depression	0.13851	0.414651	0	0	1	65
GnRH secretion	1	0.14049	4.762	0.015	Organismal Systems	ko04929	GnRH secretion	0.14049	0.414651	0	0	1	66
Long-term potentiation	1	0.142467	4.762	0.015	Organismal Systems	ko04720	Long-term potentiation	0.142467	0.414651	0	0	1	67
Thyroid hormone synthesis	1	0.148371	4.762	0.014	Organismal Systems	ko04918	Thyroid hormone synthesis	0.148371	0.414651	0	0	1	70
Adipocytokine signaling pathway	1	0.15033	4.762	0.014	Organismal Systems	ko04920	Adipocytokine signaling pathway	0.15033	0.414651	0	0	1	71
Cortisol synthesis and secretion	1	0.152285	4.762	0.014	Organismal Systems	ko04927	Cortisol synthesis and secretion	0.152285	0.414651	0	0	1	72
Renin secretion	1	0.158124	4.762	0.013	Organismal Systems	ko04924	Renin secretion	0.158124	0.414651	0	0	1	75
Gastric acid secretion	1	0.158124	4.762	0.013	Organismal Systems	ko04971	Gastric acid secretion	0.158124	0.414651	0	0	1	75
Chronic myeloid leukemia	1	0.163925	4.762	0.013	Human Diseases	ko05220	Chronic myeloid leukemia	0.163925	0.414651	0	0	1	78
Salivary secretion	1	0.1716	4.762	0.012	Organismal Systems	ko04970	Salivary secretion	0.1716	0.414651	0	0	1	82
ErbB signaling pathway	1	0.179209	4.762	0.012	Environmental Information Processing	ko04012	ErbB signaling pathway	0.179209	0.414651	0	0	1	86
Peroxisome	1	0.1811	4.762	0.011	Cellular Processes	ko04146	Peroxisome	0.1811	0.414651	0	0	1	87
Gap junction	1	0.1811	4.762	0.011	Cellular Processes	ko04540	Gap junction	0.1811	0.414651	0	0	1	87
Insulin secretion	1	0.1811	4.762	0.011	Organismal Systems	ko04911	Insulin secretion	0.1811	0.414651	0	0	1	87
PPAR signaling pathway	1	0.190497	4.762	0.011	Organismal Systems	ko03320	PPAR signaling pathway	0.190497	0.414651	0	0	1	92
GnRH signaling pathway	1	0.192363	4.762	0.011	Organismal Systems	ko04912	GnRH signaling pathway	0.192363	0.414651	0	0	1	93
Endocrine resistance	1	0.194226	4.762	0.011	Human Diseases	ko01522	Endocrine resistance	0.194226	0.414651	0	0	1	94
TGF-beta signaling pathway	1	0.196085	4.762	0.011	Environmental Information Processing	ko04350	TGF-beta signaling pathway	0.196085	0.414651	0	0	1	95
Complement and coagulation cascades	1	0.196085	4.762	0.011	Organismal Systems	ko04610	Complement and coagulation cascades	0.196085	0.414651	0	0	1	95
Small cell lung cancer	1	0.197939	4.762	0.01	Human Diseases	ko05222	Small cell lung cancer	0.197939	0.414651	0	0	1	96
Malaria	1	0.201636	4.762	0.01	Human Diseases	ko05144	Malaria	0.201636	0.414651	0	0	1	98
Phosphatidylinositol signaling system	1	0.203479	4.762	0.01	Environmental Information Processing	ko04070	Phosphatidylinositol signaling system	0.203479	0.414651	0	0	1	99
Spinocerebellar ataxia	1	0.203479	4.762	0.01	Human Diseases	ko05017	Spinocerebellar ataxia	0.203479	0.414651	0	0	1	99
Prostate cancer	1	0.207151	4.762	0.01	Human Diseases	ko05215	Prostate cancer	0.207151	0.414651	0	0	1	101
Aldosterone synthesis and secretion	1	0.210808	4.762	0.01	Organismal Systems	ko04925	Aldosterone synthesis and secretion	0.210808	0.414651	0	0	1	103
AGE-RAGE signaling pathway in diabetic complications	1	0.210808	4.762	0.01	Human Diseases	ko04933	AGE-RAGE signaling pathway in diabetic complications	0.210808	0.414651	0	0	1	103
Circadian entrainment	1	0.21263	4.762	0.01	Organismal Systems	ko04713	Circadian entrainment	0.21263	0.414651	0	0	1	104
Glucagon signaling pathway	1	0.21263	4.762	0.01	Organismal Systems	ko04922	Glucagon signaling pathway	0.21263	0.414651	0	0	1	104
Parathyroid hormone synthesis, secretion and action	1	0.219879	4.762	0.009	Organismal Systems	ko04928	Parathyroid hormone synthesis, secretion and action	0.219879	0.414651	0	0	1	108
C-type lectin receptor signaling pathway	1	0.228851	4.762	0.009	Organismal Systems	ko04625	C-type lectin receptor signaling pathway	0.228851	0.414651	0	0	1	113
Pancreatic secretion	1	0.230633	4.762	0.009	Organismal Systems	ko04972	Pancreatic secretion	0.230633	0.414651	0	0	1	114
Growth hormone synthesis, secretion and action	1	0.235957	4.762	0.009	Organismal Systems	ko04935	Growth hormone synthesis, secretion and action	0.235957	0.414651	0	0	1	117
HIF-1 signaling pathway	1	0.237724	4.762	0.008	Environmental Information Processing	ko04066	HIF-1 signaling pathway	0.237724	0.414651	0	0	1	118
Leukocyte transendothelial migration	1	0.237724	4.762	0.008	Organismal Systems	ko04670	Leukocyte transendothelial migration	0.237724	0.414651	0	0	1	118
Cholinergic synapse	1	0.237724	4.762	0.008	Organismal Systems	ko04725	Cholinergic synapse	0.237724	0.414651	0	0	1	118
Oocyte meiosis	1	0.243001	4.762	0.008	Cellular Processes	ko04114	Oocyte meiosis	0.243001	0.414651	0	0	1	121
Cell cycle	1	0.248244	4.762	0.008	Cellular Processes	ko04110	Cell cycle	0.248244	0.414651	0	0	1	124
Oxidative phosphorylation	1	0.249983	4.762	0.008	Metabolism	ko00190	Oxidative phosphorylation	0.249983	0.414651	0	0	1	125
Platelet activation	1	0.253452	4.762	0.008	Organismal Systems	ko04611	Platelet activation	0.253452	0.414651	0	0	1	127
Inflammatory mediator regulation of TRP channels	1	0.260342	4.762	0.008	Organismal Systems	ko04750	Inflammatory mediator regulation of TRP channels	0.260342	0.414651	0	0	1	131
Dopaminergic synapse	1	0.270564	4.762	0.007	Organismal Systems	ko04728	Dopaminergic synapse	0.270564	0.414651	0	0	1	137
Apelin signaling pathway	1	0.272255	4.762	0.007	Environmental Information Processing	ko04371	Apelin signaling pathway	0.272255	0.414651	0	0	1	138
Vascular smooth muscle contraction	1	0.273942	4.762	0.007	Organismal Systems	ko04270	Vascular smooth muscle contraction	0.273942	0.414651	0	0	1	139
Serotonergic synapse	1	0.275625	4.762	0.007	Organismal Systems	ko04726	Serotonergic synapse	0.275625	0.414651	0	0	1	140
Estrogen signaling pathway	1	0.275625	4.762	0.007	Organismal Systems	ko04915	Estrogen signaling pathway	0.275625	0.414651	0	0	1	140
Ubiquitin mediated proteolysis	1	0.283985	4.762	0.007	Genetic Information Processing	ko04120	Ubiquitin mediated proteolysis	0.283985	0.414651	0	0	1	145
Lysosome	1	0.285645	4.762	0.007	Cellular Processes	ko04142	Lysosome	0.285645	0.414651	0	0	1	146
Spliceosome	1	0.288956	4.762	0.007	Genetic Information Processing	ko03040	Spliceosome	0.288956	0.414651	0	0	1	148
Retrograde endocannabinoid signaling	1	0.288956	4.762	0.007	Organismal Systems	ko04723	Retrograde endocannabinoid signaling	0.288956	0.414651	0	0	1	148
Gastric cancer	1	0.292253	4.762	0.007	Human Diseases	ko05226	Gastric cancer	0.292253	0.414651	0	0	1	150
Apoptosis	1	0.29717	4.762	0.007	Cellular Processes	ko04210	Apoptosis	0.29717	0.414651	0	0	1	153
Oxytocin signaling pathway	1	0.303675	4.762	0.006	Organismal Systems	ko04921	Oxytocin signaling pathway	0.303675	0.414651	0	0	1	157
Fluid shear stress and atherosclerosis	1	0.305293	4.762	0.006	Human Diseases	ko05418	Fluid shear stress and atherosclerosis	0.305293	0.414651	0	0	1	158
MicroRNAs in cancer	1	0.319689	4.762	0.006	Human Diseases	ko05206	MicroRNAs in cancer	0.319689	0.427819	0	0	1	167
cGMP-PKG signaling pathway	1	0.332247	4.762	0.006	Environmental Information Processing	ko04022	cGMP-PKG signaling pathway	0.332247	0.433941	0	0	1	175
Nucleocytoplasmic transport	1	0.333801	4.762	0.006	Genetic Information Processing	ko03013	Nucleocytoplasmic transport	0.333801	0.433941	0	0	1	176
Cellular senescence	1	0.339983	4.762	0.006	Cellular Processes	ko04218	Cellular senescence	0.339983	0.435753	0	0	1	180
Measles	1	0.365653	4.762	0.005	Human Diseases	ko05162	Measles	0.365653	0.462144	0	0	1	197
Alcoholism	1	0.374483	4.762	0.005	Human Diseases	ko05034	Alcoholism	0.374483	0.466822	0	0	1	203
Proteoglycans in cancer	1	0.386076	4.762	0.005	Human Diseases	ko05205	Proteoglycans in cancer	0.386076	0.474219	0	0	1	211
cAMP signaling pathway	1	0.393217	4.762	0.005	Environmental Information Processing	ko04024	cAMP signaling pathway	0.393217	0.474219	0	0	1	216
Kaposi sarcoma-associated herpesvirus infection	1	0.396051	4.762	0.005	Human Diseases	ko05167	Kaposi sarcoma-associated herpesvirus infection	0.396051	0.474219	0	0	1	218
NOD-like receptor signaling pathway	1	0.404478	4.762	0.004	Organismal Systems	ko04621	NOD-like receptor signaling pathway	0.404478	0.475139	0	0	1	224
Viral carcinogenesis	1	0.407262	4.762	0.004	Human Diseases	ko05203	Viral carcinogenesis	0.407262	0.475139	0	0	1	226
Human cytomegalovirus infection	1	0.451447	4.762	0.004	Human Diseases	ko05163	Human cytomegalovirus infection	0.451447	0.520022	0	0	1	259
Endocytosis	1	0.460408	4.762	0.004	Cellular Processes	ko04144	Endocytosis	0.460408	0.523714	0	0	1	266
Human T-cell leukemia virus 1 infection	1	0.48646	4.762	0.003	Human Diseases	ko05166	Human T-cell leukemia virus 1 infection	0.48646	0.543872	0	0	1	287
Human immunodeficiency virus 1 infection	1	0.490083	4.762	0.003	Human Diseases	ko05170	Human immunodeficiency virus 1 infection	0.490083	0.543872	0	0	1	290
Alzheimer disease	1	0.537216	4.762	0.003	Human Diseases	ko05010	Alzheimer disease	0.537216	0.588995	0	0	1	331
Transcriptional misregulation in cancer	1	0.554458	4.762	0.003	Human Diseases	ko05202	Transcriptional misregulation in cancer	0.554458	0.59886	0	0	1	347
Calcium signaling pathway	1	0.562848	4.762	0.003	Environmental Information Processing	ko04020	Calcium signaling pathway	0.562848	0.59886	0	0	1	355
Human papillomavirus infection	1	0.565956	4.762	0.003	Human Diseases	ko05165	Human papillomavirus infection	0.565956	0.59886	0	0	1	358
Neuroactive ligand-receptor interaction	1	0.583171	4.762	0.003	Environmental Information Processing	ko04080	Neuroactive ligand-receptor interaction	0.583171	0.609983	0	0	1	375
Epstein-Barr virus infection	1	0.60637	4.762	0.003	Human Diseases	ko05169	Epstein-Barr virus infection	0.60637	0.627042	0	0	1	399
PI3K-Akt signaling pathway	1	0.690454	4.762	0.002	Environmental Information Processing	ko04151	PI3K-Akt signaling pathway	0.690454	0.70597	0	0	1	499
Pathways in cancer	1	0.72645	4.762	0.002	Human Diseases	ko05200	Pathways in cancer	0.72645	0.729722	0	0	1	550
Metabolic pathways	3	0.729722	14.286	0.002	Metabolism	ko01100	Metabolic pathways	0.729722	0.729722	0	0	3	1590
