# Supplementary material for: Combined transcriptomics and proteomics forecast analysis for potential biomarker in the acute phase of temporal lobe epilepsy
Source: Front Neurosci. 2023 Mar 30;17:1145805. doi: 10.3389/fnins.2023.1145805 (PMC10097945; doi:10.3389/fnins.2023.1145805)
Supplement: Supplementary file 7 [file Data_Sheet_7.CSV]

DEGs	DEPs	DEGs|DEPs
Lrrn2	---	Ksr1
Adamts1	A1bg	Pecam1
Cgref1	Abcb9	Mast3
Bdnf	Acta1	Iqgap2
Rnf128	Agfg1	Ctla2a
Nfil3	Alb	Hebp1
Gadd45g	Ambp	Hapln2
Scg2	Arhgef16	Hist1h1c
Myc	Arhgef33	Cpeb3
Srxn1	Atp12a	Cth
Ptgs2	Atp2a1
Ifrd1	Atp2b4
Sult2b1	Baz1b
Zfp40	Bcat2
Nptx2	Cdh13
Tpm4	Cdkn1b
Snhg1	Ces1c
Dagla	Chdh
Smad7	Ckm
Inhba	Col1a1
Sowahb	Col1a2
Pald1	Csnk1d
Cyr61	Cspg4
Sap30	Cycs
Kcnf1	Dao
Bag3	Dennd2a
Gucy1b3	Fam92b
Frmd6	Fbxl17
Zfp36	Fbxl4
Cd14	Fsip2
Npas4	Fxyd7
Mcl1	Gabrb1
Sertad1	Galt
Syt4	Gh1
Fbl	Gjb6
Neurod6	H1f0
Arpp21	Helb
Nr3c2	Hist1h1e
Fosl2	Hist1h2ap
Trib1	Hist3h2ba
Rela	Homer3
Atf3	Hp
Aff1	Hpx
Odc1	Hrg
Sbno2	Igh-3
C1ql2	Iqce
Lct	Itpr3
Klf6	Krt76
Gadd45b	Ly6h
Csrnp1	Lzts1
Edn1	Marcksl1
Gm15210	Mib1
Nos3	Mpz
Areg	Mtus2
Pla1a	Mup2
Srgn	Myh1
Sat1	Myh4
Nrip2	Myh8
Chrm1	Mylpf
Slc3a2	Ncbp1
Arid5a	Nkain3
Adm	Nptxr
Fgl2	Npy
Dclk3	Nrp2
Cdk11b	Nudt18
Lrrn3	Orm1
Rnft1	Papolg
Zkscan16	Pcp2
Zfp275	Penk
Egr2	Plekhb1
Mblac2	Plin4
Dusp4	Plpp1
Fam131a	Plxnd1
Elovl1	Ppef2
Ccl11	Ppp2r5c
Socs3	Prim2
Ptpn12	Prl
Plxna1	Ptn
Swap70	Ptpdc1
Rai14	Rnasek
Cd93	Rnf10
Litaf	Rpl13
Procr	Rpl13a
Myo1c	Rpl17
Plaur	Rpl19
Acan	Rpl21
Ccl2	Rpl22l1
Clic4	Rpl24
Maff	Rpl26
Tia1	Rpl27
Nedd9	Rpl28
Tmbim1	Rpl31
Thbs1	Rpl32
Shc4	Rpl34
Snord104	Rpl35a
Arf6	Rpl36a
Tram1l1	Rpl8
Rfwd2	Rps11
Rai2	Rps13
Stmn4	Rps16
Chst12	Rps4x
Arhgef2	Rps6
Calu	Rps6ka2
Magoh	Rps9
Pcdh8	Rras2
Pde4d	S100a8
Cited2	S100a9
Rwdd4a	Scamp4
Adgrb3	Scamp5
St6galnac5	Sdhc
Baz1a	Sdk2
Ier3	Serpina1e
Grrp1	Serpina6
Fbxo21	Slc30a1
Pvr	Slc9a3r2
Bcl3	Smpdl3b
Pgbd5	Smurf2
Xkr4	Sugp2
Zkscan4	Sun1
Dhx33	Supt6h
Arhgap20	Tnnc2
Gm20186	Tnnt3
Mir22hg	Tomm20
Rhoc	Tp53bp2
Fam46a	Trhde
Stx11	Trpm5
Naf1	Trrap
Limd2	Tspan15
Ell2	Ttr
Nfkb1	Vcan
Ier2
Nxph1
Pttg1ip
Tjp2
St6gal2
Gpr84
C5ar1
Dmxl1
Ch25h
Midn
Hspa1a
Hmox1
Cdkn1a
Tsc22d2
Hmgb2
Atp2b2
Fndc9
Avpi1
Crbn
Cdh8
Yap1
Tubgcp2
Rdh10
Smyd4
Rgs2
Zwint
Lsm8
Fos
Ctnna1
Gramd1b
Stk40
Vstm2a
Arc
Dlgap1
Lcn2
Tfpi2
Syt17
Npy5r
Ccl4
Rbfox1
Ebag9
Rrad
Cacna1h
Fcgr3
Pcdhb12
Sbds
Kcnj8
Fndc3b
Gm2808
Map2k3
Noct
Nmt1
Nufip1
Pak6
Dsp
Pthlh
Ccl9
Nanp
Crh
Fam167a
Kcnab1
Zfp712
Blvrb
Cstb
Esam
Fam212b
Rap1b
Fgfr1op
Senp7
Plek
Gse1
Oprl1
Slc7a4
Lysmd3
Pip4k2c
Gm13363
Zdhhc23
Rasgef1b
Rheb
Cdk2ap1
Zfp36l1
Jun
Prr14l
Kcnv1
Eprs
Dapk1
Slc15a3
Osgin2
Rnd3
Fam110b
Lhx9
Ssfa2
Ccnyl1
Neat1
Fosb
Akap12
Emp1
Snx18
Asb3
Rell1
Hspb3
Gpr12
Erc2
Pop4
Il17ra
Hes5
Plet1
Tor1aip1
Rgcc
Kcns3
Gadd45a
Morc4
Col4a1
C3ar1
Setmar
Prkar2a
Gdnf
Atf4
Ankrd13c
Snhg12
Neurod2
Gmppb
Pik3c3
Itprip
Tead1
Lbh
Prrt3
Anxa2
Il11
Icam1
Nbea
Tmem2
Pcdh17
B4gat1
Sertm1
Otub2
Sik2
Ugdh
Htr5b
Gm38524
Ankrd34b
Slc35f4
Apaf1
Bach1
Pim1
Fam69b
Mbd2
Akap11
Sertad4
Ctla2b
Lzts3
Muc3
Asb11
Ehd4
Thbd
Hspa1b
Snord47
Adcy4
Filip1l
Dot1l
Pcmtd2
Acsl4
Anxa3
Fbxo25
Napepld
Spry2
Kif18a
Spata2l
Celf5
Rnf167
Mt1
Id1
Junb
Tiparp
Myl12a
Slc10a6
Zbtb18
Erbb2ip
Cacna1d
Cyp1b1
B3gnt5
Dusp5
Samd4
Ogt
Zfp804a
Uspl1
Gpr3
Stambp
Rnf125
Zc4h2
Borcs5
Shisa6
Pcna
Grhl1
Ppp1r15a
Ifitm2
P4ha2
Stat3
Arl15
Hspb1
Il6
Kctd6
Col4a2
Dab2
Slc39a10
Myh9
Btaf1
Rbm14
Pcsk1
Gpr4
Mycl
Hbegf
Plk3
Dnttip2
Ripk1
Htr1a
Ago2
Cecr6
Zfp810
Cd86
Mall
Eif3j2
Plppr1
Podxl
Fam84a
Cltb
Gm6314
Sstr2
Ankrd33b
Dguok
Tll1
Ankrd13a
Stxbp6
Ptpn3
Acvrl1
Magee1
Zc3h6
Rps6ka3
Emd
Ccnl1
Fndc10
Asphd2
Rpusd1
Adamts9
P2ry12
Wdr19
Dcakd
Rnf112
Slc35f3
Pxdc1
Fosl1
Plod2
Ppan
Cebpd
Phlda1
Ankrd34a
Zeb2
Cbr4
Rapgef2
Shroom3
Cep83os
Sipa1l3
Tmem150c
Adcy9
Ly6a
Dnajc28
Tgm2
Nts
Fam169a
Kctd10
Insm1
Crem
Lrrc10b
Tox3
Wscd2
Ankmy2
Gm19773
Zfp386
Med7
Ermp1
Fbxo31
Pdk4
Chrna5
Dusp1
Chek1
Hspa5
Ttc8
Pxk
Orai2
Grk5
Tmem35
Lrrk2
Car7
Svil
Ccdc32
Sphkap
Rhoq
Osbp2
Rbms1
Atp13a5
Ccdc86
Sdcbp2
Dok5
Gem
Micall1
Map3k8
Gm7420
Pno1
Fgf3
Il1rapl1
Ydjc
Smad6
Zfp462
Particl
Cyp51
Cartpt
Rragd
Golm1
Rps25
Glra2
Lysmd4
Evc2
Lefty1
Eaf2
Gmpr
Nfe2l2
Ctgf
Card19
Cyyr1
Ctsl
Zfp958
Jarid2
Pros1
Dlg1
Arpp19
Zmym2
Dusp16
Tlr2
Clec7a
Osmr
Hsd17b12
Egr1
Cend1
Fbxo41
Ccdc85a
Myt1l
Mas1
Arid5b
Rogdi
Ggta1
Slitrk1
Fam129b
Preb
Bag4
Mpped2
Zfp189
Cited1
Taf10
Rassf1
Slc8a2
Tstd3
Mir92-1
Sbf1
Rab9b
Fzd3
Ccl6
Rasgef1a
Icam5
Zfp759
Ccdc106
Tacc2
Zc3h12c
Klhl23
Pcsk2
Spsb1
Nlgn3
Nfkbiz
Lrrfip1
Mpzl3
Zfp2
Ets2
Zfp131
Klf4
Hspa8
Ccnjl
Fam98a
Syn3
Ccnk
Cdh5
Ghsr
Plin2
Vwa1
Gm13889
Gpd1l
Chac2
Rasip1
Eaf1
Guf1
Tesc
Rcan1
Gm15247
Lmna
Cd24a
Rasa2
Rwdd2a
Ccl7
Slc6a8
Trip6
Tmtc4
Gtpbp4
Calca
Eml6
Nr4a1
Lmbr1
Rnf217
Eng
Hax1
Kitl
Taf1a
Btg1
Per1
Zfp758
Bcl11a
Vgf
Il1rn
Coq10b
Slc26a10
Zcchc7
Gdap1
Atp7a
Grem2
Pdyn
Ccdc112
Rhoj
Lilrb4a
Id3
Pm20d2
Fgd5
Srsf12
Lancl2
Akap6
Inpp4b
Kcne4
Syt13
Sirpa
Zfp94
Fam217b
Smg7
Sec14l1
Kcna4
Zfp239
Tubb6
Plce1
Dpysl4
Ltbr
Tnfrsf12a
Pdgfc
Igfbp7
Camk2b
Caly
Tmem252
Plk5
Onecut2
Dck
Zfp932
Lrpap1
Pstpip2
Mmrn2
Slc5a3
Errfi1
Mbd4
Adgrf5
Ripply2
H6pd
Slc9a2
Selplg
Slc2a13
Prosc
Srrm4os
Gpr27
Trim23
Extl2
Brinp1
Pmvk
Ftx
Zfp39
Tnfrsf22
Sox11
Narf
Zfp354c
Sele
Npy2r
Mctp1
Rab27b
Tac1
Arsb
Picalm
Mapk4
Tgif1
Cenpq
Chml
Gltscr2
Gm5879
Capn1
Rpl12
Rufy2
Pkib
Rnf182
Fbn1
Etv6
Deb1
Kcnip4
Crispld2
Pde8b
Cers1
Crls1
Vps50
Nrg3
Map3k6
Creb3l2
Dgat2
Furin
Snhg6
Etv3
Samd4b
Magef1
Slco5a1
Pitpnm2
Pdcd4
Fam19a1
Tspyl3
Mgat4c
Zbtb8b
Lrrc4b
Fam46c
Gm7334
Smim3
Tspan13
Spin4
Herc3
Creg2
Gpr83
Wipf3
Ksr2
Diaph3
Gxylt1
Msn
Utp14b
Gm2137
Adam8
Bves
Tnfrsf23
Dbn1
Ttc30b
Smoc2
Btg2
Ntf3
Rab20
Plscr1
Pddc1
Kdm6b
Zfp811
Ptger4
Lrif1
Idi1
Jakmip1
Ier5
Smarca2
Mef2a
Rrbp1
Fbxo33
Orai3
Htra4
Lgals3
Zfp322a
Syt16
Ncf2
Aloxe3
Xirp1
Ccne2
Mthfd2
Lonrf3
Krt222
Tmem126b
Chst15
Ciapin1
Mat2a
Spata5l1
Gm9866
Phf10
Decr2
Cry1
Bmyc
B4galt1
Phyhip
Arih2
Mdk
Clic1
Sdhaf4
Saa3
Gpr35
Galnt18
Hist1h4m
Mcf2l
Serpinh1
Tmem179
Abt1
Tmem200a
Rgs16
Sphk1
Traip
Fas
Zcchc5
Atp8b1
Shroom4
Epb41l4a
Arhgap12
Cast
Rgs4
Map3k5
Cxcl1
Pnp
Rln1
Fam189b
Lypd6b
Klhl42
Efhd2
Cd9
Adpgk
Lhfp
Apol8
Rasgrf2
Homez
Dclk1
Zc3hav1l
Mtfp1
Gpr61
Nuak2
Igfbp3
Gm715
Synpo
Spin2c
Sema5a
Hrasls
Fam49b
Cdr2
Hsph1
Faah
Kcnt2
Col18a1
Anxa5
Tnfrsf1a
Afap1l1
Arhgap15
Ucp2
Gpx8
Tagln2
Chac1
Chrd
Rbm11
Cldn23
Zfp516
Snph
Cbx6
Rbpj
Ly6c2
Arel1
Prokr2
Gla
Hcar2
Nim1k
Hnmt
Cfap97
Rbfox3
Rorb
Gm5085
Fst
Tinf2
Otud1
Dazl
Fam126b
Blnk
Glt8d2
Pygo1
Pmepa1
Trmt61b
Ythdc1
Lypd6
Casd1
Pmaip1
Zdbf2
Slc30a3
Tma16
Gjb2
Smim10l2a
Cntn3
Nsg2
Gprc5a
Tceal1
Gnl3
Pclo
Rsl1
Fyco1
Srl
Zfpm1
Rbbp9
Reps1
Ccl3
Tmem196
Scaper
Gdpd5
Alox12b
Vstm5
Gpr68
Chga
Lancl1
Gm4070
Igsf6
Steap4
Pnmal1
Fstl1
Gcc2
Cdc42ep3
Tmem178
Grm2
Zfyve28
Tmem45a
Dsc1
Usp38
Tbc1d8b
Dpysl3
Kcnq5
Wdr17
Haghl
Nalcn
Usp11
Gabra5
Slc25a16
Nrarp
Pmp22
Mt2
Gria1
Runx1t1
Kcng1
Tbc1d32
Sema3g
Dbp
Nat8l
Lox
Cldn22
Gm10699
Esm1
Ada
Gabrg2
Lif
Tmem169
Atrn
Klhl24
Prr36
Samsn1
Plekhg5
Pkia
Cd68
Tnc
Rnd1
Cwh43
Galntl6
Irx3
Mfsd4b4
Mpp2
Vwa3b
Mapk6
Itm2a
Tchh
Dusp6
Cd244
Hmgcll1
Rps6ka5
Ptchd1
Aldh1a3
Ppm1k
Cxx1c
Gpr155
Fam163b
Abcc8
Ppp1r15b
Osbpl6
Ms4a6d
Ano8
Cenpw
Slc27a2
Ppm1h
Camk1d
Cd300lb
Fam43a
Siah2
Sap18b
Mafk
Robo4
Gch1
Gm6682
Crispld1
Cdyl
Mirg
Gm38654
Rps6ka6
Slc16a1
Abcb1a
Adcyap1r1
Neb
Dtwd1
Cda
Avpr1a
Enpep
Tes
Ppp1r3c
Pdxp
Snx32
Cd53
Gm26588
Cpeb1
Grm5
Extl1
Mn1
Kcna2
Nlgn1
Tmem132d
Tnr
Zfp273
Gm36457
Asb13
Dhrs3
Dleu7
Pnp2
Rnf138rt1
Gria4
Rapgefl1
Sgk1
C2cd4b
Fam49a
Ralyl
Il34
Fndc3a
Pcdhgc4
Gm2590
Eif2s2
Xrcc6bp1
Slmap
Tnfaip6
Crybg3
Gm4988
Cenpl
Rrm2b
Auh
Hist1h2br
Mfsd4a
Ttc14
Cacna1b
Adcy8
Sh3glb2
Wee1
Cstad
Mcam
Arrdc3
Gfra4
Pde3b
Stc1
Dgkh
Amer3
Ephb6
Sik1
Nicn1
Rpp25
Endou
Ddx3y
Gm1976
Hist1h3d
Cnr1
Gcg
Nr4a2
Gm10501
Nfkbia
Bmp2
Neurl1b
Ablim3
Gpc4
Lamp5
Zfp11
Il13ra1
Thpo
Adgrl4
Scn4b
Fam107b
Gpr6
Zfp217
Jmjd1c
Mkx
Carf
Shisa7
Gfra1
Slc6a15
Spty2d1
Apold1
Marveld2
Vstm2l
Tunar
Lrrc24
Camta2
Capn3
Hspa12b
Per3
Gm5553
Dhtkd1
Slc2a1
Mtmr7
Ndst4
Klf7
Slc30a10
Dct
Gm38532
Pappa2
Egr4
Slc2a6
Mmp12
Cdc14b
Zdhhc18
Scamp1
Zfp658
Wfs1
Agpat9
Cpne9
Hist1h3i
Clcn2
Evl
Sesn1
Adrb1
Hist1h3f
Mlh3
Hectd2
Rgs1
Kcng4
Rasl11a
Bcl6
Hspe1
Cyp4x1
Exph5
Scai
Trh
Mir124a-1hg
Wwtr1
Timp3
Map2
Map2k6
Ndc1
Scn1a
Sorcs3
Mest
Mansc1
Ypel4
Ipw
Sort1
Lrrtm4
Atrx
Mpo
Epha4
Pnoc
P2ry6
Rbp4
Mrps6
Gfpt2
Rasl10a
Alg13
Atf5
Slc1a6
Pdlim5
Arl4d
Slco1a4
Sp7
Syt3
Arl5b
Ttc30a1
Haus8
Spag4
Nr4a3
Ahnak2
Hs3st2
Qpct
Hpdl
Jph4
Ranbp2
Mettl8
Arf2
Sall2
Slc44a3
Sox18
Fhad1
Zfp948
Cxcl2
Cdc25b
Nkx6-2
Rasd2
Cirbp
Gm33298
Serpinb2
Adra2a
Zfp184
Rasd1
Tmem119
Krt75
Nrip3
Gpx3
Alas2
Ccdc138
Cwc25
Plpp4
Clec5a
Heca
Arrdc2
Abca5
Zbed5
Txnip
Hhipl2
Cpn1
Ubtfl1
Fgfbp3
Tmem114
Cenpa
Tslp
