# Supplementary material for: Combined transcriptomics and proteomics forecast analysis for potential biomarker in the acute phase of temporal lobe epilepsy
Source: Front Neurosci. 2023 Mar 30;17:1145805. doi: 10.3389/fnins.2023.1145805 (PMC10097945; doi:10.3389/fnins.2023.1145805)
Supplement: Supplementary file 8 [file Data_Sheet_8.XLS]

## Sheet: Sheet1
LASSO	SVM-RFE	LASSO|SVM-RFE
Cpeb3	Hist1h1c	Ctla2a
Iqgap2		Hapln2
Mast3		Pecam1
